# Supplementary material for: Identification of Multiple Loci Associated with Social Parasitism in Honeybees
Source: PLoS Genet. 2016 Jun 9;12(6):e1006097. doi: 10.1371/journal.pgen.1006097 (PMC4900560; doi:10.1371/journal.pgen.1006097)
Supplement: S1 Table — (XLS) [file pgen.1006097.s010.xls]

## Sheet: 1A. Fixed variants capensis vs (scutellata + adansonii)
Supplementary Table 1A. Fixed variants between capensis (Cape bees) and the African background population (scutellata + adansonii)
Accession GeneID and coordinates from Official Gene Set v3.2 (OGSv3.2).
Gene products from NCBI Annotation Release 102 (when available)
CHROM	POS	CATEGORY	ACCESSION ID	Locus (AR102)	Product (AR102)	ORTHOLOGUE ID (Drosophila)	GENE (Drosophila)	STRAND	ALLELE_FREQ	FST	XPEHH	CSS
Group1	14026609	intron	GB46500	Ethr	ecdysis triggering hormone receptor	FBgn0038874	ETHR=ETHR	minus	A/G,cap:1:0,ada_scu:0:1	1	9.85449	5.04111
Group1	14028031	intron	GB46500	Ethr	ecdysis triggering hormone receptor	FBgn0038874	ETHR=ETHR	minus	C/T,cap:1:0,ada_scu:0:1	1	6.37288	4.49111
Group1	14028175	intron	GB46500	Ethr	ecdysis triggering hormone receptor	FBgn0038874	ETHR=ETHR	minus	C/T,cap:0:1,ada_scu:1:0	1	5.84267	4.39218
Group1	14030411	intron	GB46500	Ethr	ecdysis triggering hormone receptor	FBgn0038874	ETHR=ETHR	minus	A/G,cap:1:0,ada_scu:0:1	1	8.07257	5.00168
Group1	14032174	intron	GB46500	Ethr	ecdysis triggering hormone receptor	FBgn0038874	ETHR=ETHR	minus	A/G,cap:1:0,ada_scu:0:1	1	6.29925	4.78634
Group1	14033206	intron	GB46500	Ethr	ecdysis triggering hormone receptor	FBgn0038874	ETHR=ETHR	minus	A/G,cap:1:0,ada_scu:0:1	1	6.65051	4.65077
Group1	14033481	intron	GB46500	Ethr	ecdysis triggering hormone receptor	FBgn0038874	ETHR=ETHR	minus	A/G,cap:1:0,ada_scu:0:1	1	5.99553	4.63185
Group1	14033848	intron	GB46500	Ethr	ecdysis triggering hormone receptor	FBgn0038874	ETHR=ETHR	minus	C/T,cap:0:1,ada_scu:1:0	1	4.12041	4.36559
Group1	14034023	intron	GB46500	Ethr	ecdysis triggering hormone receptor	FBgn0038874	ETHR=ETHR	minus	A/T,cap:1:0,ada_scu:0:1	1	2.93059	3.70403
Group11	12846152	intron	GB44917	LOC408318*	hypothetical protein LOC408318	FBgn0052432	CG32432=N/A	minus	G/T,cap:1:0,ada_scu:0:1	1	3.68024	3.91011
Group11	12846193	intron	GB44917	LOC408318*	hypothetical protein LOC408318	FBgn0052432	CG32432=N/A	minus	A/G,cap:1:0,ada_scu:0:1	1	3.62111	4.02168
Group11	12846204	intron	GB44917	LOC408318*	hypothetical protein LOC408318	FBgn0052432	CG32432=N/A	minus	A/T,cap:0:1,ada_scu:1:0	1	3.62111	4.10043
Group11	12854379	intron	GB44917	LOC408318*	hypothetical protein LOC408318	FBgn0052432	CG32432=N/A	minus	A/G,cap:0:1,ada_scu:1:0	1	0.435582	2.16555
Group11	12854463	intron	GB44917	LOC408318*	hypothetical protein LOC408318	FBgn0052432	CG32432=N/A	minus	A/G,cap:0:1,ada_scu:1:0	1	1.90694	3.13586
Group11	12855826	intron	GB44917	LOC408318*	hypothetical protein LOC408318	FBgn0052432	CG32432=N/A	minus	C/T,cap:0:1,ada_scu:1:0	1	1.41285	3.09179
Group11	12856612	intron	GB44917	LOC408318*	hypothetical protein LOC408318	FBgn0052432	CG32432=N/A	minus	A/G,cap:1:0,ada_scu:0:1	1	6.45973	5.18904
Group11	12856618	intron	GB44917	LOC408318*	hypothetical protein LOC408318	FBgn0052432	CG32432=N/A	minus	A/G,cap:1:0,ada_scu:0:1	1	5.32805	4.48336
Group11	12856678	intron	GB44917	LOC408318*	hypothetical protein LOC408318	FBgn0052432	CG32432=N/A	minus	C/T,cap:0:1,ada_scu:1:0	1	6.07631	4.44828
Group11	12856680	intron	GB44917	LOC408318*	hypothetical protein LOC408318	FBgn0052432	CG32432=N/A	minus	C/T,cap:0:1,ada_scu:1:0	1	6.07631	4.40999
Group11	12856742	intron	GB44917	LOC408318*	hypothetical protein LOC408318	FBgn0052432	CG32432=N/A	minus	A/G,cap:1:0,ada_scu:0:1	1	6.04762	4.46881
Group11	12856851	intron	GB44917	LOC408318*	hypothetical protein LOC408318	FBgn0052432	CG32432=N/A	minus	A/G,cap:1:0,ada_scu:0:1	1	6.34486	4.56296
Group11	12857523	intron	GB44917	LOC408318*	hypothetical protein LOC408318	FBgn0052432	CG32432=N/A	minus	C/T,cap:0:1,ada_scu:1:0	1	3.85849	3.94682
Group11	12857541	intron	GB44917	LOC408318*	hypothetical protein LOC408318	FBgn0052432	CG32432=N/A	minus	C/G,cap:0:1,ada_scu:1:0	1	3.96936	3.95707
Group11	12858048	intron	GB44917	LOC408318*	hypothetical protein LOC408318	FBgn0052432	CG32432=N/A	minus	A/G,cap:0:1,ada_scu:1:0	1	3.12329	4.20318
Group11	12858410	intron	GB44917	LOC408318*	hypothetical protein LOC408318	FBgn0052432	CG32432=N/A	minus	C/T,cap:0:1,ada_scu:1:0	1	3.12329	3.84204
Group11	12858654	intron	GB44917	LOC408318*	hypothetical protein LOC408318	FBgn0052432	CG32432=N/A	minus	C/T,cap:0:1,ada_scu:1:0	1	2.73957	3.76618
Group11	12858711	intron	GB44917	LOC408318*	hypothetical protein LOC408318	FBgn0052432	CG32432=N/A	minus	C/T,cap:0:1,ada_scu:1:0	1	3.57241	3.92733
Group11	12858715	intron	GB44917	LOC408318*	hypothetical protein LOC408318	FBgn0052432	CG32432=N/A	minus	A/C,cap:1:0,ada_scu:0:1	1	3.57241	4.22398
Group11	12858717	intron	GB44917	LOC408318*	hypothetical protein LOC408318	FBgn0052432	CG32432=N/A	minus	G/T,cap:1:0,ada_scu:0:1	1	3.57241	3.92042
Group11	12859280	intron	GB44917	LOC408318*	hypothetical protein LOC408318	FBgn0052432	CG32432=N/A	minus	A/G,cap:1:0,ada_scu:0:1	1	7.18782	4.61366
Group11	12859747	intron	GB44917	LOC408318*	hypothetical protein LOC408318	FBgn0052432	CG32432=N/A	minus	A/G,cap:1:0,ada_scu:0:1	1	3.83018	3.91999
Group11	12859757	intron	GB44917	LOC408318*	hypothetical protein LOC408318	FBgn0052432	CG32432=N/A	minus	C/T,cap:0:1,ada_scu:1:0	1	3.77445	3.96558
Group11	12859778	intron	GB44917	LOC408318*	hypothetical protein LOC408318	FBgn0052432	CG32432=N/A	minus	C/T,cap:0:1,ada_scu:1:0	1	3.8433	3.93764
Group11	12860140	intron	GB44917	LOC408318*	hypothetical protein LOC408318	FBgn0052432	CG32432=N/A	minus	C/T,cap:0:1,ada_scu:1:0	1	5.04162	4.3509
Group11	12860367	intron	GB44917	LOC408318*	hypothetical protein LOC408318	FBgn0052432	CG32432=N/A	minus	A/G,cap:1:0,ada_scu:0:1	1	3.92194	4.00485
Group11	12860447	intron	GB44917	LOC408318*	hypothetical protein LOC408318	FBgn0052432	CG32432=N/A	minus	A/G,cap:1:0,ada_scu:0:1	1	3.92194	4.09552
Group11	12860894	intron	GB44917	LOC408318*	hypothetical protein LOC408318	FBgn0052432	CG32432=N/A	minus	C/T,cap:0:1,ada_scu:1:0	1	3.50391	3.96901
Group11	12860939	intron	GB44917	LOC408318*	hypothetical protein LOC408318	FBgn0052432	CG32432=N/A	minus	A/G,cap:1:0,ada_scu:0:1	1	2.54761	3.39334
Group11	12862051	synonymous	GB45238					plus	A/G,cap:1:0,ada_scu:0:1	1	6.39079	4.68492
Group11	12862255	synonymous	GB45238					plus	A/G,cap:1:0,ada_scu:0:1	1	5.00334	4.40741
Group11	12862728	intron	GB44917	LOC408318*	hypothetical protein LOC408318	FBgn0052432	CG32432=N/A	minus	G/T,cap:0:1,ada_scu:1:0	1	9.82465	5.52287
Group11	12862767	intron	GB44917	LOC408318*	hypothetical protein LOC408318	FBgn0052432	CG32432=N/A	minus	C/T,cap:0:1,ada_scu:1:0	1	9.64642	4.92897
Group11	12862798	intron	GB44917	LOC408318*	hypothetical protein LOC408318	FBgn0052432	CG32432=N/A	minus	A/G,cap:1:0,ada_scu:0:1	1	9.64642	5.2857
Group11	12862888	intron	GB44917	LOC408318*	hypothetical protein LOC408318	FBgn0052432	CG32432=N/A	minus	A/G,cap:1:0,ada_scu:0:1	1	9.02017	4.85364
Group11	12863175	intron	GB45239	LOC100576557	uncharacterized LOC100576557			plus	A/G,cap:0:1,ada_scu:1:0	1	9.50326	5.00129
* Locus discontinued in NCBI Annotation Release 102 (AR102)

## Sheet: 1B. Fixed variants Cape Town subpopulation vs (scutellata + adansonii)
Supplementary Table 1B. Fixed variants between the western Cape Town subpopulation and the African background population (scutellata + adansonii)
Accession GeneID and coordinates from Official Gene Set v3.2 (OGSv3.2).
Gene products from NCBI Annotation Release 102 (when available)
CHROM	POS	CATEGORY	ACCESSION ID	Locus (AR102)	Product (AR102)	ORTHOLOGUE ID (Drosophila)	GENE (Drosophila)	Substitution (Position [CDS:AA:CODON]; Variants [ALLELE:CODON:AA])	STRAND	ALLELE_FREQ	FST	XPEHH	CSS
Group1	6187345	non-synonymous	GB40769	LOC412458	dehydrogenase/reductase SDR family member 11-like	FBgn0030332	CG9360=N/A	622:208:1;A:ATG:M,G:GTG:V	minus	C/T,cap:1:0,ada_scu:0:1	1	2.89115	3.20133
Group1	6188694	intron	GB40769	LOC412458	dehydrogenase/reductase SDR family member 11-like	FBgn0030332	CG9360=N/A		minus	A/G,cap:1:0,ada_scu:0:1	1	4.4391	3.90082
Group1	6189070	intron	GB40769	LOC412458	dehydrogenase/reductase SDR family member 11-like	FBgn0030332	CG9360=N/A		minus	A/C,cap:1:0,ada_scu:0:1	1	3.29606	3.4633
Group1	6189516	intron	GB40769	LOC412458	dehydrogenase/reductase SDR family member 11-like	FBgn0030332	CG9360=N/A		minus	A/G,cap:1:0,ada_scu:0:1	1	0.676524	2.02819
Group1	6190372	intron	GB40769	LOC412458	dehydrogenase/reductase SDR family member 11-like	FBgn0030332	CG9360=N/A		minus	A/G,cap:1:0,ada_scu:0:1	1	1.59171	2.55745
Group1	6191609	intergenic	GB40769	LOC412458	dehydrogenase/reductase SDR family member 11-like	FBgn0030332	CG9360=N/A		minus	A/G,cap:1:0,ada_scu:0:1	1	1.23999	2.35887
Group1	6193140	intergenic	GB40769	LOC412458	dehydrogenase/reductase SDR family member 11-like	FBgn0030332	CG9360=N/A		minus	C/T,cap:1:0,ada_scu:0:1	1	2.42391	3.19171
Group1	6193202	intergenic	GB40769	LOC412458	dehydrogenase/reductase SDR family member 11-like	FBgn0030332	CG9360=N/A		minus	A/G,cap:1:0,ada_scu:0:1	1	2.72002	3.36304
Group1	6193214	intergenic	GB40769	LOC412458	dehydrogenase/reductase SDR family member 11-like	FBgn0030332	CG9360=N/A		minus	C/G,cap:0:1,ada_scu:1:0	1	2.8277	3.17035
Group1	6193216	intergenic	GB40769	LOC412458	dehydrogenase/reductase SDR family member 11-like	FBgn0030332	CG9360=N/A		minus	A/G,cap:1:0,ada_scu:0:1	1	2.8277	3.29795
Group1	6193222	intergenic	GB40769	LOC412458	dehydrogenase/reductase SDR family member 11-like	FBgn0030332	CG9360=N/A		minus	A/G,cap:1:0,ada_scu:0:1	1	2.8277	3.32235
Group1	6193230	intergenic	GB40769	LOC412458	dehydrogenase/reductase SDR family member 11-like	FBgn0030332	CG9360=N/A		minus	A/G,cap:1:0,ada_scu:0:1	1	2.77774	3.14985
Group1	6193256	intergenic	GB40769	LOC412458	dehydrogenase/reductase SDR family member 11-like	FBgn0030332	CG9360=N/A		minus	A/G,cap:1:0,ada_scu:0:1	1	2.77774	3.38214
Group1	6193290	intergenic	GB40769	LOC412458	dehydrogenase/reductase SDR family member 11-like	FBgn0030332	CG9360=N/A		minus	C/T,cap:1:0,ada_scu:0:1	1	2.78447	3.68191
Group1	6193321	intergenic	GB40769	LOC412458	dehydrogenase/reductase SDR family member 11-like	FBgn0030332	CG9360=N/A		minus	A/G,cap:1:0,ada_scu:0:1	1	2.78447	3.3043
Group1	6193507	intergenic	GB40769	LOC412458	dehydrogenase/reductase SDR family member 11-like	FBgn0030332	CG9360=N/A		minus	C/T,cap:0:1,ada_scu:1:0	1	3.33745	3.83887
Group1	6194539	intergenic	GB40769	LOC412458	dehydrogenase/reductase SDR family member 11-like	FBgn0030332	CG9360=N/A		minus	A/G,cap:1:0,ada_scu:0:1	1	3.27259	3.32619
Group1	6194619	intergenic	GB40769	LOC412458	dehydrogenase/reductase SDR family member 11-like	FBgn0030332	CG9360=N/A		minus	A/G,cap:1:0,ada_scu:0:1	1	2.57015	3.20745
Group1	6194680	intergenic	GB40769	LOC412458	dehydrogenase/reductase SDR family member 11-like	FBgn0030332	CG9360=N/A		minus	A/G,cap:1:0,ada_scu:0:1	1	2.63305	3.10266
Group1	14024112	intron	GB46500	Ethr	ecdysis triggering hormone receptor	FBgn0038874	ETHR=ETHR		minus	C/T,cap:0:1,ada_scu:1:0	1	3.11253	3.26067
Group1	14025072	intron	GB46500	Ethr	ecdysis triggering hormone receptor	FBgn0038874	ETHR=ETHR		minus	A/G,cap:0:1,ada_scu:1:0	1	2.13869	2.94842
Group1	14026609	intron	GB46500	Ethr	ecdysis triggering hormone receptor	FBgn0038874	ETHR=ETHR		minus	A/G,cap:1:0,ada_scu:0:1	1	4.11805	3.6369
Group1	14028031	intron	GB46500	Ethr	ecdysis triggering hormone receptor	FBgn0038874	ETHR=ETHR		minus	C/T,cap:1:0,ada_scu:0:1	1	2.78935	3.14401
Group1	14028175	intron	GB46500	Ethr	ecdysis triggering hormone receptor	FBgn0038874	ETHR=ETHR		minus	C/T,cap:0:1,ada_scu:1:0	1	2.43721	2.9761
Group1	14030411	intron	GB46500	Ethr	ecdysis triggering hormone receptor	FBgn0038874	ETHR=ETHR		minus	A/G,cap:1:0,ada_scu:0:1	1	3.95976	3.81105
Group1	14032174	intron	GB46500	Ethr	ecdysis triggering hormone receptor	FBgn0038874	ETHR=ETHR		minus	A/G,cap:1:0,ada_scu:0:1	1	2.24879	3.18994
Group1	14033206	intron	GB46500	Ethr	ecdysis triggering hormone receptor	FBgn0038874	ETHR=ETHR		minus	A/G,cap:1:0,ada_scu:0:1	1	3.67248	3.58042
Group1	14033481	intron	GB46500	Ethr	ecdysis triggering hormone receptor	FBgn0038874	ETHR=ETHR		minus	A/G,cap:1:0,ada_scu:0:1	1	3.04881	3.45657
Group1	14033848	intron	GB46500	Ethr	ecdysis triggering hormone receptor	FBgn0038874	ETHR=ETHR		minus	C/T,cap:0:1,ada_scu:1:0	1	2.76537	3.47724
Group1	14034023	intron	GB46500	Ethr	ecdysis triggering hormone receptor	FBgn0038874	ETHR=ETHR		minus	A/T,cap:1:0,ada_scu:0:1	1	1.80206	2.71299
Group1	14034558	intron	GB46500	Ethr	ecdysis triggering hormone receptor	FBgn0038874	ETHR=ETHR		minus	A/G,cap:1:0,ada_scu:0:1	1	5.43668	4.34374
Group1	14035232	intron	GB46500	Ethr	ecdysis triggering hormone receptor	FBgn0038874	ETHR=ETHR		minus	C/T,cap:0:1,ada_scu:1:0	1	3.31268	3.50343
Group1	14036119	intron	GB46500	Ethr	ecdysis triggering hormone receptor	FBgn0038874	ETHR=ETHR		minus	C/T,cap:0:1,ada_scu:1:0	1	2.62798	3.07597
Group1	14036445	intron	GB46500	Ethr	ecdysis triggering hormone receptor	FBgn0038874	ETHR=ETHR		minus	C/T,cap:0:1,ada_scu:1:0	1	3.42237	3.36539
Group1	14036923	intron	GB46500	Ethr	ecdysis triggering hormone receptor	FBgn0038874	ETHR=ETHR		minus	A/G,cap:0:1,ada_scu:1:0	1	2.62237	3.05284
Group1	14037952	intron	GB46500	Ethr	ecdysis triggering hormone receptor	FBgn0038874	ETHR=ETHR		minus	C/T,cap:0:1,ada_scu:1:0	1	3.39167	3.42698
Group1	14038275	intron	GB46500	Ethr	ecdysis triggering hormone receptor	FBgn0038874	ETHR=ETHR		minus	C/T,cap:0:1,ada_scu:1:0	1	3.17652	3.47381
Group1	14038428	intron	GB46500	Ethr	ecdysis triggering hormone receptor	FBgn0038874	ETHR=ETHR		minus	A/G,cap:1:0,ada_scu:0:1	1	3.96671	3.7674
Group1	14039123	intron	GB46500	Ethr	ecdysis triggering hormone receptor	FBgn0038874	ETHR=ETHR		minus	C/T,cap:0:1,ada_scu:1:0	1	2.27404	3.28748
Group1	14039145	intron	GB46500	Ethr	ecdysis triggering hormone receptor	FBgn0038874	ETHR=ETHR		minus	C/T,cap:0:1,ada_scu:1:0	1	2.29262	3.13269
Group1	14039316	intron	GB46500	Ethr	ecdysis triggering hormone receptor	FBgn0038874	ETHR=ETHR		minus	C/T,cap:0:1,ada_scu:1:0	1	1.65566	2.89302
Group1	14039953	intron	GB46500	Ethr	ecdysis triggering hormone receptor	FBgn0038874	ETHR=ETHR		minus	C/T,cap:0:1,ada_scu:1:0	1	1.44816	2.49819
Group1	14039968	intron	GB46500	Ethr	ecdysis triggering hormone receptor	FBgn0038874	ETHR=ETHR		minus	C/T,cap:0:1,ada_scu:1:0	1	1.44816	2.45739
Group1	14040459	intron	GB46500	Ethr	ecdysis triggering hormone receptor	FBgn0038874	ETHR=ETHR		minus	C/G,cap:1:0,ada_scu:0:1	1	2.68087	3.15408
Group1	14040564	intron	GB46500	Ethr	ecdysis triggering hormone receptor	FBgn0038874	ETHR=ETHR		minus	C/T,cap:0:1,ada_scu:1:0	1	2.15908	2.90892
Group1	14040631	intron	GB46500	Ethr	ecdysis triggering hormone receptor	FBgn0038874	ETHR=ETHR		minus	C/T,cap:0:1,ada_scu:1:0	1	3.23789	3.9655
Group1	14040747	intron	GB46500	Ethr	ecdysis triggering hormone receptor	FBgn0038874	ETHR=ETHR		minus	C/G,cap:0:1,ada_scu:1:0	1	3.47016	3.89468
Group1	14041316	intron	GB46500	Ethr	ecdysis triggering hormone receptor	FBgn0038874	ETHR=ETHR		minus	C/T,cap:0:1,ada_scu:1:0	1	2.29213	2.9221
Group1	14041667	intron	GB46500	Ethr	ecdysis triggering hormone receptor	FBgn0038874	ETHR=ETHR		minus	A/G,cap:1:0,ada_scu:0:1	1	1.72356	2.63159
Group1	14041680	intron	GB46500	Ethr	ecdysis triggering hormone receptor	FBgn0038874	ETHR=ETHR		minus	A/G,cap:0:1,ada_scu:1:0	1	1.72356	2.69752
Group1	14041712	intron	GB46500	Ethr	ecdysis triggering hormone receptor	FBgn0038874	ETHR=ETHR		minus	A/G,cap:0:1,ada_scu:1:0	1	1.72356	2.97177
Group1	14042327	intron	GB46500	Ethr	ecdysis triggering hormone receptor	FBgn0038874	ETHR=ETHR		minus	C/T,cap:0:1,ada_scu:1:0	1	2.91066	3.2409
Group1	14042509	intron	GB46500	Ethr	ecdysis triggering hormone receptor	FBgn0038874	ETHR=ETHR		minus	A/G,cap:1:0,ada_scu:0:1	1	3.21159	3.66298
Group1	14042839	intron	GB46500	Ethr	ecdysis triggering hormone receptor	FBgn0038874	ETHR=ETHR		minus	A/G,cap:1:0,ada_scu:0:1	1	2.70075	3.19721
Group1	14043216	intron	GB46500	Ethr	ecdysis triggering hormone receptor	FBgn0038874	ETHR=ETHR		minus	C/T,cap:0:1,ada_scu:1:0	1	2.25792	2.93172
Group1	14043292	intron	GB46500	Ethr	ecdysis triggering hormone receptor	FBgn0038874	ETHR=ETHR		minus	A/G,cap:0:1,ada_scu:1:0	1	3.03215	3.21867
Group1	14043346	intron	GB46500	Ethr	ecdysis triggering hormone receptor	FBgn0038874	ETHR=ETHR		minus	G/T,cap:0:1,ada_scu:1:0	1	3.89047	3.79797
Group1	14044144	intron	GB46500	Ethr	ecdysis triggering hormone receptor	FBgn0038874	ETHR=ETHR		minus	A/G,cap:1:0,ada_scu:0:1	1	1.57743	2.606
Group1	14044187	intron	GB46500	Ethr	ecdysis triggering hormone receptor	FBgn0038874	ETHR=ETHR		minus	A/G,cap:1:0,ada_scu:0:1	1	1.80045	2.69173
Group1	14044334	intron	GB46500	Ethr	ecdysis triggering hormone receptor	FBgn0038874	ETHR=ETHR		minus	G/T,cap:0:1,ada_scu:1:0	1	2.91373	3.32573
Group1	14044721	intron	GB46500	Ethr	ecdysis triggering hormone receptor	FBgn0038874	ETHR=ETHR		minus	C/T,cap:0:1,ada_scu:1:0	1	0.897272	2.24183
Group1	14044771	intron	GB46500	Ethr	ecdysis triggering hormone receptor	FBgn0038874	ETHR=ETHR		minus	C/T,cap:0:1,ada_scu:1:0	1	0.806809	2.03443
Group1	14044963	intron	GB46500	Ethr	ecdysis triggering hormone receptor	FBgn0038874	ETHR=ETHR		minus	A/G,cap:1:0,ada_scu:0:1	1	1.39194	2.54195
Group1	14044993	intron	GB46500	Ethr	ecdysis triggering hormone receptor	FBgn0038874	ETHR=ETHR		minus	C/T,cap:0:1,ada_scu:1:0	1	1.53976	2.53241
Group1	14045007	intron	GB46500	Ethr	ecdysis triggering hormone receptor	FBgn0038874	ETHR=ETHR		minus	C/T,cap:0:1,ada_scu:1:0	1	2.21984	2.9318
Group1	14045781	intron	GB46500	Ethr	ecdysis triggering hormone receptor	FBgn0038874	ETHR=ETHR		minus	A/G,cap:1:0,ada_scu:0:1	1	3.16505	3.30311
Group1	14045787	intron	GB46500	Ethr	ecdysis triggering hormone receptor	FBgn0038874	ETHR=ETHR		minus	A/G,cap:0:1,ada_scu:1:0	1	3.15468	3.37982
Group1	14045826	intron	GB46500	Ethr	ecdysis triggering hormone receptor	FBgn0038874	ETHR=ETHR		minus	A/G,cap:1:0,ada_scu:0:1	1	4.02009	3.67427
Group1	14045834	intron	GB46500	Ethr	ecdysis triggering hormone receptor	FBgn0038874	ETHR=ETHR		minus	C/T,cap:1:0,ada_scu:0:1	1	3.69302	3.66408
Group1	14046066	intron	GB46500	Ethr	ecdysis triggering hormone receptor	FBgn0038874	ETHR=ETHR		minus	A/G,cap:1:0,ada_scu:0:1	1	3.77957	3.67143
Group1	14046319	intron	GB46500	Ethr	ecdysis triggering hormone receptor	FBgn0038874	ETHR=ETHR		minus	C/T,cap:1:0,ada_scu:0:1	1	6.22093	4.79324
Group1	14046451	intron	GB46500	Ethr	ecdysis triggering hormone receptor	FBgn0038874	ETHR=ETHR		minus	A/T,cap:0:1,ada_scu:1:0	1	5.95083	4.39591
Group1	14046458	intron	GB46500	Ethr	ecdysis triggering hormone receptor	FBgn0038874	ETHR=ETHR		minus	C/T,cap:0:1,ada_scu:1:0	1	5.95083	4.31331
Group1	14047155	intron	GB46500	Ethr	ecdysis triggering hormone receptor	FBgn0038874	ETHR=ETHR		minus	C/T,cap:0:1,ada_scu:1:0	1	3.3521	3.80404
Group1	14047354	intron	GB46500	Ethr	ecdysis triggering hormone receptor	FBgn0038874	ETHR=ETHR		minus	A/G,cap:0:1,ada_scu:1:0	1	2.93958	3.4974
Group1	14047362	intron	GB46500	Ethr	ecdysis triggering hormone receptor	FBgn0038874	ETHR=ETHR		minus	C/T,cap:0:1,ada_scu:1:0	1	2.93958	3.19563
Group1	14047396	intron	GB46500	Ethr	ecdysis triggering hormone receptor	FBgn0038874	ETHR=ETHR		minus	C/G,cap:1:0,ada_scu:0:1	1	3.43538	3.37873
Group1	14047401	intron	GB46500	Ethr	ecdysis triggering hormone receptor	FBgn0038874	ETHR=ETHR		minus	A/G,cap:0:1,ada_scu:1:0	1	2.74856	3.22392
Group1	14047448	intron	GB46500	Ethr	ecdysis triggering hormone receptor	FBgn0038874	ETHR=ETHR		minus	A/T,cap:0:1,ada_scu:1:0	1	2.74856	3.13766
Group1	14047474	intron	GB46500	Ethr	ecdysis triggering hormone receptor	FBgn0038874	ETHR=ETHR		minus	C/T,cap:1:0,ada_scu:0:1	1	2.77847	3.11867
Group1	14048374	intron	GB46500	Ethr	ecdysis triggering hormone receptor	FBgn0038874	ETHR=ETHR		minus	C/T,cap:1:0,ada_scu:0:1	1	2.73768	3.15243
Group1	14048382	intron	GB46500	Ethr	ecdysis triggering hormone receptor	FBgn0038874	ETHR=ETHR		minus	A/T,cap:0:1,ada_scu:1:0	1	2.73768	3.36591
Group1	14048930	intron	GB46500	Ethr	ecdysis triggering hormone receptor	FBgn0038874	ETHR=ETHR		minus	C/T,cap:1:0,ada_scu:0:1	1	1.84765	2.67794
Group1	14048961	intron	GB46500	Ethr	ecdysis triggering hormone receptor	FBgn0038874	ETHR=ETHR		minus	C/T,cap:0:1,ada_scu:1:0	1	1.84765	2.65065
Group1	14049341	synonymous	GB46500	Ethr	ecdysis triggering hormone receptor	FBgn0038874	ETHR=ETHR		minus	A/G,cap:1:0,ada_scu:0:1	1	1.01459	2.22291
Group1	14049489	intron	GB46500	Ethr	ecdysis triggering hormone receptor	FBgn0038874	ETHR=ETHR		minus	C/T,cap:0:1,ada_scu:1:0	1	0.924606	2.22908
Group1	14049518	intron	GB46500	Ethr	ecdysis triggering hormone receptor	FBgn0038874	ETHR=ETHR		minus	A/G,cap:0:1,ada_scu:1:0	1	1.01058	2.74657
Group1	14049984	non-synonymous	GB46500	Ethr	ecdysis triggering hormone receptor	FBgn0038874	ETHR=ETHR	181:61:1;T:TTT:F,C:CTT:L	minus	A/G,cap:1:0,ada_scu:0:1	1	-0.0991374	1.50393
Group1	14050033	synonymous	GB46500	Ethr	ecdysis triggering hormone receptor	FBgn0038874	ETHR=ETHR		minus	C/T,cap:0:1,ada_scu:1:0	1	0.905866	2.12867
Group1	14050333	intron	GB46500	Ethr	ecdysis triggering hormone receptor	FBgn0038874	ETHR=ETHR		minus	A/G,cap:0:1,ada_scu:1:0	1	0.923946	2.20459
Group1	14050361	intron	GB46500	Ethr	ecdysis triggering hormone receptor	FBgn0038874	ETHR=ETHR		minus	A/G,cap:0:1,ada_scu:1:0	1	1.95849	2.92458
Group1	14050365	intron	GB46500	Ethr	ecdysis triggering hormone receptor	FBgn0038874	ETHR=ETHR		minus	C/T,cap:1:0,ada_scu:0:1	1	1.95849	3.22083
Group1	14050370	intron	GB46500	Ethr	ecdysis triggering hormone receptor	FBgn0038874	ETHR=ETHR		minus	C/T,cap:1:0,ada_scu:0:1	1	1.95849	2.82452
Group1	14050472	synonymous	GB46500	Ethr	ecdysis triggering hormone receptor	FBgn0038874	ETHR=ETHR		minus	A/G,cap:1:0,ada_scu:0:1	1	0.245145	1.69698
Group1	14050557	intergenic	GB46500	Ethr	ecdysis triggering hormone receptor	FBgn0038874	ETHR=ETHR		minus	C/T,cap:0:1,ada_scu:1:0	1	2.79634	3.32195
Group1	14050704	intergenic	GB46500	Ethr	ecdysis triggering hormone receptor	FBgn0038874	ETHR=ETHR		minus	A/G,cap:1:0,ada_scu:0:1	1	4.14571	3.90783
Group1	14050736	intergenic	GB46500	Ethr	ecdysis triggering hormone receptor	FBgn0038874	ETHR=ETHR		minus	C/T,cap:0:1,ada_scu:1:0	1	4.14571	3.92586
Group1	14051164	intergenic	GB46500	Ethr	ecdysis triggering hormone receptor	FBgn0038874	ETHR=ETHR		minus	A/G,cap:1:0,ada_scu:0:1	1	1.17354	2.26328
Group1	14053479	intergenic	GB46498						minus	A/G,cap:1:0,ada_scu:0:1	1	3.12699	3.4147
Group1	14054089	intergenic	GB46498						minus	C/T,cap:0:1,ada_scu:1:0	1	3.59877	3.53532
Group1	14056430	three_prime_utr	GB46498						minus	A/G,cap:1:0,ada_scu:0:1	1	2.4947	3.00665
Group1	14056596	three_prime_utr	GB46498						minus	C/T,cap:0:1,ada_scu:1:0	1	3.48957	3.68762
Group1	14057195	intron	GB46498						minus	A/G,cap:1:0,ada_scu:0:1	1	3.25061	3.62387
Group1	14057783	intron	GB46498						minus	A/T,cap:1:0,ada_scu:0:1	1	3.06147	3.3962
Group1	14057995	intron	GB46498						minus	C/T,cap:0:1,ada_scu:1:0	1	3.49513	3.42932
Group1	14058070	intron	GB46498						minus	G/T,cap:0:1,ada_scu:1:0	1	3.39147	3.61177
Group1	14058080	intron	GB46498						minus	C/T,cap:0:1,ada_scu:1:0	1	2.8624	3.24592
Group1	14058701	intron	GB46498						minus	C/T,cap:0:1,ada_scu:1:0	1	1.39091	2.41641
Group1	14058724	intron	GB46498						minus	C/T,cap:1:0,ada_scu:0:1	1	1.80361	2.66437
Group1	14058934	intron	GB46498						minus	A/G,cap:1:0,ada_scu:0:1	1	1.91989	2.98043
Group1	14067126	intergenic	GB46427	LOC409096	uncharacterized LOC409096	FBgn0026255	CLUMSY=clumsy		plus	A/G,cap:1:0,ada_scu:0:1	1	2.49375	3.06943
Group1	14067900	intergenic	GB46427	LOC409096	uncharacterized LOC409096	FBgn0026255	CLUMSY=clumsy		plus	A/G,cap:1:0,ada_scu:0:1	1	3.13611	3.88064
Group1	14069419	intergenic	GB46427	LOC409096	uncharacterized LOC409096	FBgn0026255	CLUMSY=clumsy		plus	C/T,cap:1:0,ada_scu:0:1	1	4.72159	4.08654
Group1	14069488	five_prime_utr	GB46427	LOC409096	uncharacterized LOC409096	FBgn0026255	CLUMSY=clumsy		plus	A/G,cap:1:0,ada_scu:0:1	1	4.95517	3.90532
Group1	14069561	five_prime_utr	GB46427	LOC409096	uncharacterized LOC409096	FBgn0026255	CLUMSY=clumsy		plus	A/G,cap:1:0,ada_scu:0:1	1	4.95517	3.90604
Group1	14069936	five_prime_utr	GB46427	LOC409096	uncharacterized LOC409096	FBgn0026255	CLUMSY=clumsy		plus	C/T,cap:0:1,ada_scu:1:0	1	2.70607	3.09911
Group1	14076389	intron	GB46427	LOC409096	uncharacterized LOC409096	FBgn0026255	CLUMSY=clumsy		plus	A/G,cap:1:0,ada_scu:0:1	1	2.75828	3.68997
Group1	14076533	intron	GB46427	LOC409096	uncharacterized LOC409096	FBgn0026255	CLUMSY=clumsy		plus	C/T,cap:0:1,ada_scu:1:0	1	2.9108	3.24548
Group1	14076630	intron	GB46427	LOC409096	uncharacterized LOC409096	FBgn0026255	CLUMSY=clumsy		plus	C/T,cap:0:1,ada_scu:1:0	1	2.4543	2.99665
Group1	14076873	intron	GB46427	LOC409096	uncharacterized LOC409096	FBgn0026255	CLUMSY=clumsy		plus	A/G,cap:1:0,ada_scu:0:1	1	2.64272	3.16628
Group1	14079172	intron	GB46427	LOC409096	uncharacterized LOC409096	FBgn0026255	CLUMSY=clumsy		plus	C/T,cap:1:0,ada_scu:0:1	1	3.23074	4.10128
Group1	14079552	intron	GB46427	LOC409096	uncharacterized LOC409096	FBgn0026255	CLUMSY=clumsy		plus	A/G,cap:1:0,ada_scu:0:1	1	3.8216	3.82418
Group1	14082131	synonymous	GB46427	LOC409096	uncharacterized LOC409096	FBgn0026255	CLUMSY=clumsy		plus	C/T,cap:0:1,ada_scu:1:0	1	1.99847	2.79704
Group1	14101323	synonymous	GB46429	ebony	ebony protein	FBgn0000527	E=ebony		plus	A/G,cap:1:0,ada_scu:0:1	1	0.400826	1.96826
Group1	14102361	intron	GB46429	ebony	ebony protein	FBgn0000527	E=ebony		plus	A/G,cap:1:0,ada_scu:0:1	1	2.51547	3.05044
Group1	14102574	intron	GB46429	ebony	ebony protein	FBgn0000527	E=ebony		plus	C/T,cap:0:1,ada_scu:1:0	1	2.33277	3.30745
Group1	14102651	intron	GB46429	ebony	ebony protein	FBgn0000527	E=ebony		plus	A/G,cap:1:0,ada_scu:0:1	1	2.33277	2.96629
Group1	14102675	intron	GB46429	ebony	ebony protein	FBgn0000527	E=ebony		plus	C/T,cap:0:1,ada_scu:1:0	1	2.33277	2.98866
Group1	14103085	synonymous	GB46429	ebony	ebony protein	FBgn0000527	E=ebony		plus	A/G,cap:1:0,ada_scu:0:1	1	4.91001	3.96991
Group1	21164418	intergenic	GB42225	LOC409027†	leucine-rich repeat and calponin homology domain-containing protein 1-like				minus	A/G,cap:1:0,ada_scu:0:1	1	2.85154	3.17211
Group1	21164489	intergenic	GB42225	LOC409027†	leucine-rich repeat and calponin homology domain-containing protein 1-like				minus	A/G,cap:1:0,ada_scu:0:1	1	2.85154	3.17059
Group1	21165054	intergenic	GB42225	LOC409027†	leucine-rich repeat and calponin homology domain-containing protein 1-like				minus	A/G,cap:0:1,ada_scu:1:0	1	3.96648	3.54839
Group1	21165179	intergenic	GB42225	LOC409027†	leucine-rich repeat and calponin homology domain-containing protein 1-like				minus	G/T,cap:1:0,ada_scu:0:1	1	3.19254	3.31072
Group1	21165298	intergenic	GB42225	LOC409027†	leucine-rich repeat and calponin homology domain-containing protein 1-like				minus	C/T,cap:0:1,ada_scu:1:0	1	4.10189	4.06394
Group3	1877618	five_prime_utr	GB49078	LOC411564	nose resistant to fluoxetine protein 6-like	FBgn0035557	CG11353=N/A		minus	A/G,cap:1:0,ada_scu:0:1	1	2.31631	3.00123
Group3	1878126	intergenic	GB49078	LOC411564	nose resistant to fluoxetine protein 6-like	FBgn0035557	CG11353=N/A		minus	C/T,cap:0:1,ada_scu:1:0	1	4.03246	3.691
Group3	1878685	intergenic	GB49078	LOC411564	nose resistant to fluoxetine protein 6-like	FBgn0035557	CG11353=N/A		minus	A/G,cap:1:0,ada_scu:0:1	1	0.585395	1.86646
Group3	1878790	intergenic	GB49078	LOC411564	nose resistant to fluoxetine protein 6-like	FBgn0035557	CG11353=N/A		minus	A/G,cap:1:0,ada_scu:0:1	1	1.43567	2.60842
Group3	1879002	intergenic	GB49078	LOC411564	nose resistant to fluoxetine protein 6-like	FBgn0035557	CG11353=N/A		minus	C/T,cap:1:0,ada_scu:0:1	1	3.33417	3.48297
Group3	1879024	intergenic	GB49078	LOC411564	nose resistant to fluoxetine protein 6-like	FBgn0035557	CG11353=N/A		minus	A/G,cap:0:1,ada_scu:1:0	1	3.33417	3.50161
Group3	1879355	intergenic	GB49078	LOC411564	nose resistant to fluoxetine protein 6-like	FBgn0035557	CG11353=N/A		minus	A/G,cap:1:0,ada_scu:0:1	1	4.35191	3.99409
Group3	1879402	intergenic	GB49078	LOC411564	nose resistant to fluoxetine protein 6-like	FBgn0035557	CG11353=N/A		minus	C/T,cap:0:1,ada_scu:1:0	1	1.5631	2.57908
Group3	1879433	intergenic	GB49078	LOC411564	nose resistant to fluoxetine protein 6-like	FBgn0035557	CG11353=N/A		minus	A/G,cap:1:0,ada_scu:0:1	1	1.5631	2.51747
Group3	1879439	intergenic	GB49078	LOC411564	nose resistant to fluoxetine protein 6-like	FBgn0035557	CG11353=N/A		minus	C/T,cap:0:1,ada_scu:1:0	1	1.5631	2.57348
Group3	1879592	intergenic	GB49078	LOC411564	nose resistant to fluoxetine protein 6-like	FBgn0035557	CG11353=N/A		minus	A/G,cap:1:0,ada_scu:0:1	1	0.557203	2.00174
Group3	1888108	intergenic	GB49125						plus	C/T,cap:0:1,ada_scu:1:0	1	-0.0555319	1.70715
Group6	3179999	intergenic	GB54461						minus	C/T,cap:0:1,ada_scu:1:0	1	1.35751	2.52311
Group6	3180771	intergenic	GB54461						minus	C/T,cap:0:1,ada_scu:1:0	1	-0.791936	1.31125
Group6	3182483	intergenic	GB54461						minus	C/T,cap:0:1,ada_scu:1:0	1	2.06654	2.815
Group6	3183289	intergenic	GB54486	LOC411978	beta-glucosidase	FBgn0036659	CG9701=N/A		plus	A/T,cap:0:1,ada_scu:1:0	1	4.04245	3.79509
Group6	3183295	intergenic	GB54486	LOC411978	beta-glucosidase	FBgn0036659	CG9701=N/A		plus	C/T,cap:0:1,ada_scu:1:0	1	4.02988	3.60882
Group6	3185140	intergenic	GB54486	LOC411978	beta-glucosidase	FBgn0036659	CG9701=N/A		plus	A/G,cap:1:0,ada_scu:0:1	1	2.3903	3.20898
Group6	3188745	intron	GB54486	LOC411978	beta-glucosidase	FBgn0036659	CG9701=N/A		plus	C/T,cap:0:1,ada_scu:1:0	1	4.09381	3.62585
Group6	3189385	intron	GB54486	LOC411978	beta-glucosidase	FBgn0036659	CG9701=N/A		plus	C/T,cap:0:1,ada_scu:1:0	1	2.74426	3.15949
Group6	3189521	intron	GB54486	LOC411978	beta-glucosidase	FBgn0036659	CG9701=N/A		plus	A/G,cap:1:0,ada_scu:0:1	1	3.44126	3.39339
Group6	3190148	non-synonymous	GB54486	LOC411978	beta-glucosidase	FBgn0036659	CG9701=N/A	47:16:2;T:GTA:V,C:GCA:A	plus	C/T,cap:1:0,ada_scu:0:1	1	1.44182	2.74981
Group6	3190569	intron	GB54486	LOC411978	beta-glucosidase	FBgn0036659	CG9701=N/A		plus	A/G,cap:1:0,ada_scu:0:1	1	3.18014	3.33669
Group6	3191716	synonymous	GB54486	LOC411978	beta-glucosidase	FBgn0036659	CG9701=N/A		plus	C/T,cap:0:1,ada_scu:1:0	1	4.48695	3.7792
Group6	3193665	intron	GB54460	LOC725017	UDP-glycosyltransferase	FBgn0026314	UGT35B=UDP-glycosyltransferase 35b		minus	A/G,cap:1:0,ada_scu:0:1	1	3.48786	3.63928
Group6	3195359	intron	GB54460	LOC725017	UDP-glycosyltransferase	FBgn0026314	UGT35B=UDP-glycosyltransferase 35b		minus	A/G,cap:1:0,ada_scu:0:1	1	1.11798	2.39873
Group6	3196213	intron	GB54460	LOC725017	UDP-glycosyltransferase	FBgn0026314	UGT35B=UDP-glycosyltransferase 35b		minus	A/G,cap:1:0,ada_scu:0:1	1	1.05858	2.36311
Group6	3196436	intron	GB54460	LOC725017	UDP-glycosyltransferase	FBgn0026314	UGT35B=UDP-glycosyltransferase 35b		minus	C/T,cap:0:1,ada_scu:1:0	1	2.86698	3.28635
Group6	3197804	synonymous	GB54460	LOC725017	UDP-glycosyltransferase	FBgn0026314	UGT35B=UDP-glycosyltransferase 35b		minus	C/T,cap:0:1,ada_scu:1:0	1	2.25634	3.06911
Group6	3198658	intron	GB54460	LOC725017	UDP-glycosyltransferase	FBgn0026314	UGT35B=UDP-glycosyltransferase 35b		minus	C/T,cap:0:1,ada_scu:1:0	1	1.63768	2.52268
Group6	3198865	non-synonymous	GB54460	LOC725017	UDP-glycosyltransferase	FBgn0026314	UGT35B=UDP-glycosyltransferase 35b	1718:573:2;T:ATC:I,C:ACC:T	minus	A/G,cap:0:1,ada_scu:1:0	1	1.63768	2.66905
Group6	3198953	non-synonymous	GB54460	LOC725017	UDP-glycosyltransferase	FBgn0026314	UGT35B=UDP-glycosyltransferase 35b	1630:544:1;A:ATC:I,G:GTC:V	minus	C/T,cap:0:1,ada_scu:1:0	1	0.742822	2.09958
Group6	3198963	synonymous	GB54460	LOC725017	UDP-glycosyltransferase	FBgn0026314	UGT35B=UDP-glycosyltransferase 35b		minus	A/G,cap:1:0,ada_scu:0:1	1	0.8211	2.01915
Group6	3199314	intron	GB54460	LOC725017	UDP-glycosyltransferase	FBgn0026314	UGT35B=UDP-glycosyltransferase 35b		minus	C/T,cap:0:1,ada_scu:1:0	1	1.4015	2.98666
Group6	3199453	intron	GB54460	LOC725017	UDP-glycosyltransferase	FBgn0026314	UGT35B=UDP-glycosyltransferase 35b		minus	A/G,cap:1:0,ada_scu:0:1	1	1.4015	2.39134
Group6	3199473	intron	GB54460	LOC725017	UDP-glycosyltransferase	FBgn0026314	UGT35B=UDP-glycosyltransferase 35b		minus	C/T,cap:0:1,ada_scu:1:0	1	1.4015	2.45067
Group6	3202813	synonymous	GB54460	LOC725017	UDP-glycosyltransferase	FBgn0026314	UGT35B=UDP-glycosyltransferase 35b		minus	A/G,cap:1:0,ada_scu:0:1	1	-0.882651	1.28536
Group6	3202971	intron	GB54460	LOC725017	UDP-glycosyltransferase	FBgn0026314	UGT35B=UDP-glycosyltransferase 35b		minus	C/T,cap:0:1,ada_scu:1:0	1	-1.16766	1.19701
Group6	3203091	intron	GB54460	LOC725017	UDP-glycosyltransferase	FBgn0026314	UGT35B=UDP-glycosyltransferase 35b		minus	C/T,cap:0:1,ada_scu:1:0	1	0.0336676	1.8452
Group6	3213463	intergenic	GB54459			FBgn0000339	CNI=cornichon		minus	C/T,cap:0:1,ada_scu:1:0	1	1.55533	2.63278
Group7	4315504	intron	GB49225						minus	A/G,cap:1:0,ada_scu:0:1	1	1.98589	2.98854
Group7	4319332	intergenic	GB49225						minus	A/G,cap:1:0,ada_scu:0:1	1	2.27995	2.90804
Group7	4578431	intergenic	GB54634	LOC725260	uncharacterized LOC725260	FBgn0034808	CG9896=N/A		minus	C/T,cap:0:1,ada_scu:1:0	1	3.31752	3.40709
Group7	6759707	intron	GB48301	foxo	forkhead box protein O	FBgn0038197	FOXO=forkhead box, sub-group O		plus	C/T,cap:0:1,ada_scu:1:0	1	3.36059	3.35117
Group7	6759870	intron	GB48301	foxo	forkhead box protein O	FBgn0038197	FOXO=forkhead box, sub-group O		plus	C/T,cap:0:1,ada_scu:1:0	1	3.36059	3.38511
Group7	6760252	intron	GB48301	foxo	forkhead box protein O	FBgn0038197	FOXO=forkhead box, sub-group O		plus	C/T,cap:0:1,ada_scu:1:0	1	3.99017	3.63588
Group7	6761021	intron	GB48301	foxo	forkhead box protein O	FBgn0038197	FOXO=forkhead box, sub-group O		plus	A/G,cap:1:0,ada_scu:0:1	1	4.35409	4.69846
Group7	6761580	intron	GB48301	foxo	forkhead box protein O	FBgn0038197	FOXO=forkhead box, sub-group O		plus	C/G,cap:1:0,ada_scu:0:1	1	3.95851	3.72279
Group7	6763391	intron	GB48301	foxo	forkhead box protein O	FBgn0038197	FOXO=forkhead box, sub-group O		plus	C/T,cap:0:1,ada_scu:1:0	1	3.79918	3.72443
Group7	6763622	intron	GB48301	foxo	forkhead box protein O	FBgn0038197	FOXO=forkhead box, sub-group O		plus	C/T,cap:0:1,ada_scu:1:0	1	3.8821	4.06789
Group7	6764374	intron	GB48301	foxo	forkhead box protein O	FBgn0038197	FOXO=forkhead box, sub-group O		plus	A/T,cap:1:0,ada_scu:0:1	1	3.82855	3.54737
Group7	6765481	intron	GB48301	foxo	forkhead box protein O	FBgn0038197	FOXO=forkhead box, sub-group O		plus	C/T,cap:0:1,ada_scu:1:0	1	5.57559	4.15424
Group7	6766091	intron	GB48301	foxo	forkhead box protein O	FBgn0038197	FOXO=forkhead box, sub-group O		plus	C/T,cap:0:1,ada_scu:1:0	1	5.03977	4.22477
Group7	6766565	intron	GB48301	foxo	forkhead box protein O	FBgn0038197	FOXO=forkhead box, sub-group O		plus	C/T,cap:0:1,ada_scu:1:0	1	4.29978	4.02165
Group7	6767439	intron	GB48301	foxo	forkhead box protein O	FBgn0038197	FOXO=forkhead box, sub-group O		plus	A/G,cap:1:0,ada_scu:0:1	1	4.13048	4.04027
Group7	6770249	intron	GB48301	foxo	forkhead box protein O	FBgn0038197	FOXO=forkhead box, sub-group O		plus	C/T,cap:0:1,ada_scu:1:0	1	4.93935	3.89808
Group7	6770276	intron	GB48301	foxo	forkhead box protein O	FBgn0038197	FOXO=forkhead box, sub-group O		plus	C/T,cap:0:1,ada_scu:1:0	1	4.93935	4.03612
Group7	6770649	intron	GB48301	foxo	forkhead box protein O	FBgn0038197	FOXO=forkhead box, sub-group O		plus	C/T,cap:0:1,ada_scu:1:0	1	5.54822	4.2021
Group7	6770693	intron	GB48301	foxo	forkhead box protein O	FBgn0038197	FOXO=forkhead box, sub-group O		plus	A/G,cap:1:0,ada_scu:0:1	1	6.49372	5.17335
Group7	6775200	intron	GB48301	foxo	forkhead box protein O	FBgn0038197	FOXO=forkhead box, sub-group O		plus	C/T,cap:0:1,ada_scu:1:0	1	2.15751	2.85812
Group7	6777179	intron	GB48301	foxo	forkhead box protein O	FBgn0038197	FOXO=forkhead box, sub-group O		plus	A/G,cap:1:0,ada_scu:0:1	1	3.94322	4.27095
Group7	6777461	intron	GB48301	foxo	forkhead box protein O	FBgn0038197	FOXO=forkhead box, sub-group O		plus	C/T,cap:0:1,ada_scu:1:0	1	3.35914	3.46869
Group7	6777545	intron	GB48301	foxo	forkhead box protein O	FBgn0038197	FOXO=forkhead box, sub-group O		plus	A/G,cap:1:0,ada_scu:0:1	1	2.00034	3.35025
Group7	6777570	intron	GB48301	foxo	forkhead box protein O	FBgn0038197	FOXO=forkhead box, sub-group O		plus	A/G,cap:1:0,ada_scu:0:1	1	2.00034	2.82461
Group7	6777641	intron	GB48301	foxo	forkhead box protein O	FBgn0038197	FOXO=forkhead box, sub-group O		plus	C/T,cap:0:1,ada_scu:1:0	1	2.37723	3.06646
Group7	6778281	intron	GB48301	foxo	forkhead box protein O	FBgn0038197	FOXO=forkhead box, sub-group O		plus	A/G,cap:1:0,ada_scu:0:1	1	2.30024	3.00208
Group7	6779566	intron	GB48301	foxo	forkhead box protein O	FBgn0038197	FOXO=forkhead box, sub-group O		plus	A/G,cap:1:0,ada_scu:0:1	1	3.20664	3.41817
Group7	6784480	intron	GB48301	foxo	forkhead box protein O	FBgn0038197	FOXO=forkhead box, sub-group O		plus	A/G,cap:1:0,ada_scu:0:1	1	4.25931	3.879
Group7	6784682	intron	GB48301	foxo	forkhead box protein O	FBgn0038197	FOXO=forkhead box, sub-group O		plus	A/G,cap:1:0,ada_scu:0:1	1	3.19378	3.66518
Group7	6787339	intron	GB48301	foxo	forkhead box protein O	FBgn0038197	FOXO=forkhead box, sub-group O		plus	A/G,cap:1:0,ada_scu:0:1	1	3.86423	4.28803
Group7	6794079	intron	GB48301	foxo	forkhead box protein O	FBgn0038197	FOXO=forkhead box, sub-group O		plus	C/T,cap:1:0,ada_scu:0:1	1	5.03635	4.01158
Group7	6794222	intron	GB48301	foxo	forkhead box protein O	FBgn0038197	FOXO=forkhead box, sub-group O		plus	C/T,cap:0:1,ada_scu:1:0	1	4.44286	4.08735
Group7	6797006	intron	GB48301	foxo	forkhead box protein O	FBgn0038197	FOXO=forkhead box, sub-group O		plus	A/G,cap:1:0,ada_scu:0:1	1	3.16276	3.48348
Group7	6798569	intron	GB48301	foxo	forkhead box protein O	FBgn0038197	FOXO=forkhead box, sub-group O		plus	A/C,cap:0:1,ada_scu:1:0	1	2.96007	3.2345
Group7	6799764	intron	GB48301	foxo	forkhead box protein O	FBgn0038197	FOXO=forkhead box, sub-group O		plus	C/T,cap:0:1,ada_scu:1:0	1	2.15005	2.90334
Group7	6799799	intron	GB48301	foxo	forkhead box protein O	FBgn0038197	FOXO=forkhead box, sub-group O		plus	A/G,cap:1:0,ada_scu:0:1	1	2.15005	3.02271
Group7	6800766	intron	GB48301	foxo	forkhead box protein O	FBgn0038197	FOXO=forkhead box, sub-group O		plus	C/T,cap:0:1,ada_scu:1:0	1	2.83399	3.27715
Group7	6801095	intron	GB48301	foxo	forkhead box protein O	FBgn0038197	FOXO=forkhead box, sub-group O		plus	A/G,cap:1:0,ada_scu:0:1	1	3.14532	3.33846
Group7	6801749	intron	GB48301	foxo	forkhead box protein O	FBgn0038197	FOXO=forkhead box, sub-group O		plus	A/G,cap:1:0,ada_scu:0:1	1	3.34304	3.59874
Group7	6802355	intron	GB48301	foxo	forkhead box protein O	FBgn0038197	FOXO=forkhead box, sub-group O		plus	C/T,cap:0:1,ada_scu:1:0	1	2.23407	2.8747
Group7	6805339	intron	GB48301	foxo	forkhead box protein O	FBgn0038197	FOXO=forkhead box, sub-group O		plus	C/T,cap:0:1,ada_scu:1:0	1	2.75483	3.38917
Group7	6807619	intron	GB48301	foxo	forkhead box protein O	FBgn0038197	FOXO=forkhead box, sub-group O		plus	C/T,cap:0:1,ada_scu:1:0	1	3.47709	3.77683
Group7	6808262	intron	GB48301	foxo	forkhead box protein O	FBgn0038197	FOXO=forkhead box, sub-group O		plus	A/G,cap:1:0,ada_scu:0:1	1	1.68942	2.61298
Group7	6808264	intron	GB48301	foxo	forkhead box protein O	FBgn0038197	FOXO=forkhead box, sub-group O		plus	C/T,cap:0:1,ada_scu:1:0	1	1.68942	2.6786
Group7	6812047	intron	GB48301	foxo	forkhead box protein O	FBgn0038197	FOXO=forkhead box, sub-group O		plus	C/T,cap:0:1,ada_scu:1:0	1	1.22983	2.27268
Group7	6812103	intron	GB48301	foxo	forkhead box protein O	FBgn0038197	FOXO=forkhead box, sub-group O		plus	C/T,cap:0:1,ada_scu:1:0	1	1.44334	2.50264
Group7	6815958	intron	GB48292						minus	A/G,cap:1:0,ada_scu:0:1	1	2.79005	3.2397
Group7	6816413	intron	GB48292						minus	C/T,cap:0:1,ada_scu:1:0	1	2.79005	3.2208
Group7	6816820	intron	GB48292						minus	A/G,cap:1:0,ada_scu:0:1	1	3.29965	3.6767
Group7	6816864	intron	GB48292						minus	C/T,cap:0:1,ada_scu:1:0	1	4.06519	3.81117
Group7	6817709	intron	GB48301	foxo	forkhead box protein O	FBgn0038197	FOXO=forkhead box, sub-group O		plus	A/G,cap:1:0,ada_scu:0:1	1	5.19908	4.21198
Group7	6818791	intron	GB48301	foxo	forkhead box protein O	FBgn0038197	FOXO=forkhead box, sub-group O		plus	C/T,cap:0:1,ada_scu:1:0	1	3.58898	3.58092
Group7	6818928	intron	GB48301	foxo	forkhead box protein O	FBgn0038197	FOXO=forkhead box, sub-group O		plus	A/G,cap:1:0,ada_scu:0:1	1	3.4257	3.40909
Group7	6820090	intron	GB48301	foxo	forkhead box protein O	FBgn0038197	FOXO=forkhead box, sub-group O		plus	A/G,cap:1:0,ada_scu:0:1	1	2.68072	3.24226
Group7	6820794	intron	GB48301	foxo	forkhead box protein O	FBgn0038197	FOXO=forkhead box, sub-group O		plus	C/T,cap:0:1,ada_scu:1:0	1	2.98031	3.20648
Group7	6821447	intron	GB48301	foxo	forkhead box protein O	FBgn0038197	FOXO=forkhead box, sub-group O		plus	C/T,cap:0:1,ada_scu:1:0	1	4.25129	3.70526
Group7	6821552	intron	GB48301	foxo	forkhead box protein O	FBgn0038197	FOXO=forkhead box, sub-group O		plus	A/G,cap:1:0,ada_scu:0:1	1	4.15452	3.69419
Group7	6822898	intron	GB48301	foxo	forkhead box protein O	FBgn0038197	FOXO=forkhead box, sub-group O		plus	A/G,cap:1:0,ada_scu:0:1	1	3.60598	3.45873
Group7	6823028	intron	GB48301	foxo	forkhead box protein O	FBgn0038197	FOXO=forkhead box, sub-group O		plus	A/G,cap:1:0,ada_scu:0:1	1	3.61563	3.58047
Group7	6823855	intron	GB48301	foxo	forkhead box protein O	FBgn0038197	FOXO=forkhead box, sub-group O		plus	C/G,cap:1:0,ada_scu:0:1	1	1.3985	2.40523
Group7	6826931	intron	GB48301	foxo	forkhead box protein O	FBgn0038197	FOXO=forkhead box, sub-group O		plus	C/G,cap:1:0,ada_scu:0:1	1	2.93404	3.60997
Group7	6827053	intron	GB48301	foxo	forkhead box protein O	FBgn0038197	FOXO=forkhead box, sub-group O		plus	A/G,cap:1:0,ada_scu:0:1	1	3.17362	3.29156
Group7	6827079	intron	GB48301	foxo	forkhead box protein O	FBgn0038197	FOXO=forkhead box, sub-group O		plus	A/G,cap:1:0,ada_scu:0:1	1	3.18101	3.32505
Group7	6828053	intron	GB48301	foxo	forkhead box protein O	FBgn0038197	FOXO=forkhead box, sub-group O		plus	C/T,cap:0:1,ada_scu:1:0	1	4.21966	3.81432
Group7	6828914	intron	GB48301	foxo	forkhead box protein O	FBgn0038197	FOXO=forkhead box, sub-group O		plus	A/G,cap:1:0,ada_scu:0:1	1	2.44578	3.14976
Group7	6829073	intron	GB48301	foxo	forkhead box protein O	FBgn0038197	FOXO=forkhead box, sub-group O		plus	C/T,cap:0:1,ada_scu:1:0	1	2.45234	3.21145
Group7	6829121	intron	GB48301	foxo	forkhead box protein O	FBgn0038197	FOXO=forkhead box, sub-group O		plus	A/G,cap:1:0,ada_scu:0:1	1	2.45234	3.48201
Group7	6834979	intron	GB48301	foxo	forkhead box protein O	FBgn0038197	FOXO=forkhead box, sub-group O		plus	C/T,cap:0:1,ada_scu:1:0	1	5.04866	3.97612
Group7	6836593	intron	GB48301	foxo	forkhead box protein O	FBgn0038197	FOXO=forkhead box, sub-group O		plus	C/T,cap:0:1,ada_scu:1:0	1	4.05583	4.45979
Group7	6836787	intron	GB48301	foxo	forkhead box protein O	FBgn0038197	FOXO=forkhead box, sub-group O		plus	A/G,cap:1:0,ada_scu:0:1	1	4.18114	3.71173
Group7	6836972	intron	GB48301	foxo	forkhead box protein O	FBgn0038197	FOXO=forkhead box, sub-group O		plus	C/T,cap:0:1,ada_scu:1:0	1	5.95483	4.46647
Group7	6837061	intron	GB48301	foxo	forkhead box protein O	FBgn0038197	FOXO=forkhead box, sub-group O		plus	C/T,cap:0:1,ada_scu:1:0	1	5.85971	4.23405
Group7	6838045	intron	GB48301	foxo	forkhead box protein O	FBgn0038197	FOXO=forkhead box, sub-group O		plus	C/T,cap:0:1,ada_scu:1:0	1	4.39365	4.03504
Group7	6841431	intron	GB48301	foxo	forkhead box protein O	FBgn0038197	FOXO=forkhead box, sub-group O		plus	A/G,cap:1:0,ada_scu:0:1	1	2.94776	3.52115
Group7	6841618	intron	GB48301	foxo	forkhead box protein O	FBgn0038197	FOXO=forkhead box, sub-group O		plus	A/G,cap:1:0,ada_scu:0:1	1	3.29559	3.40276
Group7	6842369	intron	GB48301	foxo	forkhead box protein O	FBgn0038197	FOXO=forkhead box, sub-group O		plus	A/C,cap:1:0,ada_scu:0:1	1	2.09699	2.84708
Group7	7422192	non-synonymous	GB47975	LOC411223	esterase FE4-like	FBgn0034736		1166:389:2;T:GTC:V,C:GCC:A	minus	A/G,cap:1:0,ada_scu:0:1	1	1.84672	2.72586
Group7	7422526	non-synonymous	GB47975	LOC411223	esterase FE4-like	FBgn0034736		929:310:2;T:GTC:V,C:GCC:A	minus	A/G,cap:1:0,ada_scu:0:1	1	1.61453	2.83801
Group7	7422531	synonymous	GB47975	LOC411223	esterase FE4-like	FBgn0034736			minus	C/T,cap:0:1,ada_scu:1:0	1	1.61453	2.71964
Group7	7422546	synonymous	GB47975	LOC411223	esterase FE4-like	FBgn0034736			minus	C/T,cap:0:1,ada_scu:1:0	1	1.61453	2.5243
Group7	7423221	synonymous	GB47975	LOC411223	esterase FE4-like	FBgn0034736			minus	C/T,cap:0:1,ada_scu:1:0	1	1.82945	2.64809
Group7	7425772	intron	GB47975	LOC411223	esterase FE4-like	FBgn0034736			minus	A/G,cap:1:0,ada_scu:0:1	1	2.40629	3.12209
Group7	7427969	intergenic	GB47975	LOC411223	esterase FE4-like	FBgn0034736			minus	A/G,cap:1:0,ada_scu:0:1	1	4.81176	4.02268
Group7	7434489	intron	GB47974	LOC726134	carboxylesterase	FBgn0015575	ALPHA-EST7=alpha-Esterase-7		minus	A/G,cap:0:1,ada_scu:1:0	1	1.17137	2.32278
Group7	7434514	intron	GB47974	LOC726134	carboxylesterase	FBgn0015575	ALPHA-EST7=alpha-Esterase-7		minus	C/T,cap:1:0,ada_scu:0:1	1	1.17137	2.26667
Group7	7435477	synonymous	GB47974	LOC726134	carboxylesterase	FBgn0015575	ALPHA-EST7=alpha-Esterase-7		minus	A/G,cap:1:0,ada_scu:0:1	1	2.25302	2.88808
Group8	2963571	intron	GB40377	LOC551717	uncharacterized LOC551717				minus	A/G,cap:1:0,ada_scu:0:1	1	2.00486	2.84967
Group8	2966385	intron	GB40377	LOC551717	uncharacterized LOC551717				minus	A/G,cap:1:0,ada_scu:0:1	1	4.27742	3.73156
Group8	2966572	intron	GB40377	LOC551717	uncharacterized LOC551717				minus	A/G,cap:1:0,ada_scu:0:1	1	5.04238	4.35314
Group8	2967450	intron	GB40377	LOC551717	uncharacterized LOC551717				minus	C/T,cap:1:0,ada_scu:0:1	1	3.48192	3.40487
Group8	2968153	intron	GB40377	LOC551717	uncharacterized LOC551717				minus	C/T,cap:0:1,ada_scu:1:0	1	4.18829	3.68332
Group8	9379121	intergenic	GB52840	LOC413568		FBgn0264339	N/A=N/A		minus	C/T,cap:0:1,ada_scu:1:0	1	3.54026	3.88935
Group8	9393620	intergenic	GB52840	LOC413568		FBgn0264339	N/A=N/A		minus	C/T,cap:0:1,ada_scu:1:0	1	1.5622	2.49497
Group11	7121942	intergenic	GB53503	LOC100576392†	hypothetical protein LOC100576392	FBgn0262656	DM=diminutive		plus	C/T,cap:0:1,ada_scu:1:0	1	2.46004	3.01654
Group11	7121960	intergenic	GB53503	LOC100576392†	hypothetical protein LOC100576392	FBgn0262656	DM=diminutive		plus	C/T,cap:0:1,ada_scu:1:0	1	2.46004	3.05152
Group11	7131395	intergenic	GB53504	LOC408344†	tRNA dimethylallyltransferase, mitochondrial-like				plus	A/G,cap:1:0,ada_scu:0:1	1	2.84715	3.15009
Group11	7445605	intron	GB47256						plus	A/G,cap:1:0,ada_scu:0:1	1	2.49401	3.1242
Group11	7445657	intron	GB47256						plus	C/T,cap:0:1,ada_scu:1:0	1	2.49401	3.10116
Group11	7446070	intron	GB47256						plus	A/G,cap:1:0,ada_scu:0:1	1	3.27986	3.32635
Group11	7446476	intron	GB47256						plus	A/G,cap:1:0,ada_scu:0:1	1	3.37542	3.55864
Group11	7446741	intron	GB47256						plus	C/T,cap:0:1,ada_scu:1:0	1	1.7967	2.70824
Group11	7447346	intron	GB47256						plus	C/T,cap:0:1,ada_scu:1:0	1	2.63794	3.37648
Group11	7447852	intron	GB47256						plus	G/T,cap:0:1,ada_scu:1:0	1	3.31181	3.48872
Group11	7448566	intron	GB47256						plus	A/G,cap:1:0,ada_scu:0:1	1	1.36114	2.43485
Group11	7449344	intron	GB47256						plus	A/G,cap:1:0,ada_scu:0:1	1	1.33297	2.56675
Group11	7451151	intron	GB47256						plus	C/T,cap:0:1,ada_scu:1:0	1	2.97532	3.32952
Group11	7451710	intron	GB47256						plus	A/G,cap:1:0,ada_scu:0:1	1	2.09428	2.95152
Group11	7452501	intron	GB47256						plus	A/G,cap:1:0,ada_scu:0:1	1	1.24976	2.44612
Group11	7453546	intron	GB47256						plus	A/G,cap:1:0,ada_scu:0:1	1	1.74897	2.73
Group11	7453607	intron	GB47256						plus	C/G,cap:1:0,ada_scu:0:1	1	1.50776	2.44796
Group11	7453694	intron	GB47256						plus	C/T,cap:0:1,ada_scu:1:0	1	1.96631	2.7937
Group11	7455102	intron	GB47256						plus	A/G,cap:1:0,ada_scu:0:1	1	4.69686	3.83957
Group11	7455380	intron	GB47256						plus	A/G,cap:1:0,ada_scu:0:1	1	4.02924	3.70417
Group11	7455389	intron	GB47256						plus	C/T,cap:0:1,ada_scu:1:0	1	4.02924	3.63455
Group11	7457298	intron	GB47256						plus	A/G,cap:1:0,ada_scu:0:1	1	1.90877	2.73523
Group11	7460292	intron	GB47256						plus	A/G,cap:1:0,ada_scu:0:1	1	2.89073	3.27389
Group11	7460438	intron	GB47256						plus	A/G,cap:1:0,ada_scu:0:1	1	2.38973	3.08504
Group11	7460728	intron	GB47256						plus	A/G,cap:1:0,ada_scu:0:1	1	2.73455	3.16
Group11	7463660	intergenic	GB47256						plus	C/T,cap:0:1,ada_scu:1:0	1	4.61535	4.08295
Group11	7464070	intergenic	GB47256						plus	A/G,cap:1:0,ada_scu:0:1	1	4.4543	3.85237
Group11	7464347	intergenic	GB47256						plus	A/G,cap:1:0,ada_scu:0:1	1	2.0449	2.83068
Group11	7464471	intergenic	GB47256						plus	C/T,cap:0:1,ada_scu:1:0	1	2.0449	2.8684
Group11	7468125	intergenic	GB47256						plus	C/T,cap:0:1,ada_scu:1:0	1	3.91098	3.5822
Group11	7471698	intergenic	GB47256						plus	C/T,cap:0:1,ada_scu:1:0	1	3.69635	3.63484
Group11	7471997	intergenic	GB47256						plus	C/T,cap:0:1,ada_scu:1:0	1	2.20615	2.98373
Group11	7473212	intergenic	GB47256						plus	A/G,cap:1:0,ada_scu:0:1	1	3.21157	3.31239
Group11	7473731	intergenic	GB47251						minus	C/T,cap:0:1,ada_scu:1:0	1	1.9471	2.94245
Group11	7473768	intergenic	GB47251						minus	A/G,cap:1:0,ada_scu:0:1	1	0.654549	2.08483
Group11	7474028	intergenic	GB47251						minus	C/T,cap:0:1,ada_scu:1:0	1	0.636709	2.70429
Group11	7474127	intergenic	GB47251						minus	C/T,cap:0:1,ada_scu:1:0	1	1.03773	2.56366
Group11	7474684	intergenic	GB47251						minus	G/T,cap:0:1,ada_scu:1:0	1	3.43743	3.49958
Group11	7475635	intergenic	GB47251						minus	C/T,cap:0:1,ada_scu:1:0	1	1.87987	2.74768
Group11	7476322	intergenic	GB47251						minus	C/T,cap:1:0,ada_scu:0:1	1	2.33797	2.9512
Group11	7504192	intron	GB47251						minus	G/T,cap:0:1,ada_scu:1:0	1	2.73522	3.45114
Group11	7504249	intron	GB47251						minus	G/T,cap:1:0,ada_scu:0:1	1	2.01904	2.82127
Group11	7504395	intron	GB47251						minus	C/G,cap:1:0,ada_scu:0:1	1	1.89731	2.78309
Group11	7517327	intergenic	GB47257	LOC412865†	hypothetical protein LOC412865	FBgn0260660	MP=multiplexin		plus	A/G,cap:0:1,ada_scu:1:0	1	1.63547	3.07394
Group11	7518059	intergenic	GB47257	LOC412865†	hypothetical protein LOC412865	FBgn0260660	MP=multiplexin		plus	C/T,cap:0:1,ada_scu:1:0	1	1.64669	2.52951
Group11	7518684	intergenic	GB47257	LOC412865†	hypothetical protein LOC412865	FBgn0260660	MP=multiplexin		plus	A/G,cap:1:0,ada_scu:0:1	1	4.41312	4.16738
Group11	7519220	intergenic	GB47257	LOC412865†	hypothetical protein LOC412865	FBgn0260660	MP=multiplexin		plus	A/G,cap:1:0,ada_scu:0:1	1	2.99597	3.22218
Group11	7519779	intergenic	GB47257	LOC412865†	hypothetical protein LOC412865	FBgn0260660	MP=multiplexin		plus	A/G,cap:1:0,ada_scu:0:1	1	3.33556	3.38104
Group11	7519946	intergenic	GB47257	LOC412865†	hypothetical protein LOC412865	FBgn0260660	MP=multiplexin		plus	C/T,cap:0:1,ada_scu:1:0	1	2.42328	2.96493
Group11	7522509	intron	GB47257	LOC412865†	hypothetical protein LOC412865	FBgn0260660	MP=multiplexin		plus	A/G,cap:0:1,ada_scu:1:0	1	2.59639	3.14256
Group11	11910381	intron	GB44981	LOC100576773		FBgn0032910	CG9265=N/A		minus	C/T,cap:0:1,ada_scu:1:0	1	0.445903	1.90471
Group11	11911484	intron	GB44981	LOC100576773		FBgn0032910	CG9265=N/A		minus	G/T,cap:0:1,ada_scu:1:0	1	1.96916	2.92365
Group11	11911486	intron	GB44981	LOC100576773		FBgn0032910	CG9265=N/A		minus	C/T,cap:0:1,ada_scu:1:0	1	1.78178	2.92087
Group11	11916283	intergenic	GB44980	LOC409260	epidermal retinol dehydrogenase 2-like	FBgn0032910	CG9265=N/A		minus	A/G,cap:1:0,ada_scu:0:1	1	1.29177	2.36653
Group11	11916455	intergenic	GB44980	LOC409260	epidermal retinol dehydrogenase 2-like	FBgn0032910	CG9265=N/A		minus	C/G,cap:0:1,ada_scu:1:0	1	-0.647682	1.24153
Group11	11916559	intergenic	GB44980	LOC409260	epidermal retinol dehydrogenase 2-like	FBgn0032910	CG9265=N/A		minus	C/T,cap:0:1,ada_scu:1:0	1	0.759364	2.00342
Group11	11917653	intergenic	GB44980	LOC409260	epidermal retinol dehydrogenase 2-like	FBgn0032910	CG9265=N/A		minus	C/T,cap:0:1,ada_scu:1:0	1	1.53289	2.57192
Group11	11917858	intergenic	GB44980	LOC409260	epidermal retinol dehydrogenase 2-like	FBgn0032910	CG9265=N/A		minus	C/T,cap:0:1,ada_scu:1:0	1	1.46866	2.43874
Group11	12842970	intron	GB44917	LOC408318*	hypothetical protein LOC408318	FBgn0052432	CG32432=N/A		minus	C/T,cap:0:1,ada_scu:1:0	1	1.62418	3.02484
Group11	12843301	intron	GB44917	LOC408318*	hypothetical protein LOC408318	FBgn0052432	CG32432=N/A		minus	A/G,cap:1:0,ada_scu:0:1	1	4.33743	3.77084
Group11	12844053	synonymous	GB44917	LOC408318*	hypothetical protein LOC408318	FBgn0052432	CG32432=N/A		minus	A/G,cap:1:0,ada_scu:0:1	1	1.43382	2.44252
Group11	12845332	intron	GB44917	LOC408318*	hypothetical protein LOC408318	FBgn0052432	CG32432=N/A		minus	C/T,cap:1:0,ada_scu:0:1	1	1.7532	3.07564
Group11	12846152	intron	GB44917	LOC408318*	hypothetical protein LOC408318	FBgn0052432	CG32432=N/A		minus	G/T,cap:1:0,ada_scu:0:1	1	2.86026	3.16901
Group11	12846193	intron	GB44917	LOC408318*	hypothetical protein LOC408318	FBgn0052432	CG32432=N/A		minus	A/G,cap:1:0,ada_scu:0:1	1	2.80773	3.33489
Group11	12846204	intron	GB44917	LOC408318*	hypothetical protein LOC408318	FBgn0052432	CG32432=N/A		minus	A/T,cap:0:1,ada_scu:1:0	1	2.80773	3.35898
Group11	12847292	intron	GB44917	LOC408318*	hypothetical protein LOC408318	FBgn0052432	CG32432=N/A		minus	A/G,cap:1:0,ada_scu:0:1	1	3.04389	3.49269
Group11	12847310	intron	GB44917	LOC408318*	hypothetical protein LOC408318	FBgn0052432	CG32432=N/A		minus	A/G,cap:1:0,ada_scu:0:1	1	4.08845	3.83748
Group11	12847375	intron	GB44917	LOC408318*	hypothetical protein LOC408318	FBgn0052432	CG32432=N/A		minus	C/T,cap:0:1,ada_scu:1:0	1	3.9626	3.5497
Group11	12847844	intron	GB44917	LOC408318*	hypothetical protein LOC408318	FBgn0052432	CG32432=N/A		minus	A/G,cap:1:0,ada_scu:0:1	1	4.4404	4.2039
Group11	12848024	intron	GB44917	LOC408318*	hypothetical protein LOC408318	FBgn0052432	CG32432=N/A		minus	A/G,cap:1:0,ada_scu:0:1	1	0.957759	2.12414
Group11	12848040	intron	GB44917	LOC408318*	hypothetical protein LOC408318	FBgn0052432	CG32432=N/A		minus	C/T,cap:0:1,ada_scu:1:0	1	0.957759	2.21672
Group11	12848199	intron	GB44917	LOC408318*	hypothetical protein LOC408318	FBgn0052432	CG32432=N/A		minus	C/T,cap:0:1,ada_scu:1:0	1	0.633538	2.00216
Group11	12848222	intron	GB44917	LOC408318*	hypothetical protein LOC408318	FBgn0052432	CG32432=N/A		minus	C/G,cap:0:1,ada_scu:1:0	1	0.633538	1.90702
Group11	12851474	intron	GB44917	LOC408318*	hypothetical protein LOC408318	FBgn0052432	CG32432=N/A		minus	A/G,cap:1:0,ada_scu:0:1	1	-2.02177	0.772322
Group11	12851697	intron	GB44917	LOC408318*	hypothetical protein LOC408318	FBgn0052432	CG32432=N/A		minus	C/G,cap:1:0,ada_scu:0:1	1	-0.110095	1.5516
Group11	12854231	intron	GB44917	LOC408318*	hypothetical protein LOC408318	FBgn0052432	CG32432=N/A		minus	A/G,cap:1:0,ada_scu:0:1	1	1.02752	2.46575
Group11	12854240	intron	GB44917	LOC408318*	hypothetical protein LOC408318	FBgn0052432	CG32432=N/A		minus	A/T,cap:0:1,ada_scu:1:0	1	1.0477	2.16363
Group11	12854375	intron	GB44917	LOC408318*	hypothetical protein LOC408318	FBgn0052432	CG32432=N/A		minus	A/G,cap:1:0,ada_scu:0:1	1	1.029	2.38437
Group11	12854379	intron	GB44917	LOC408318*	hypothetical protein LOC408318	FBgn0052432	CG32432=N/A		minus	A/G,cap:0:1,ada_scu:1:0	1	1.029	2.20587
Group11	12854463	intron	GB44917	LOC408318*	hypothetical protein LOC408318	FBgn0052432	CG32432=N/A		minus	A/G,cap:0:1,ada_scu:1:0	1	1.87348	2.74334
Group11	12855826	intron	GB44917	LOC408318*	hypothetical protein LOC408318	FBgn0052432	CG32432=N/A		minus	C/T,cap:0:1,ada_scu:1:0	1	1.33089	2.69293
Group11	12856564	intron	GB44917	LOC408318*	hypothetical protein LOC408318	FBgn0052432	CG32432=N/A		minus	A/G,cap:1:0,ada_scu:0:1	1	3.83735	3.58053
Group11	12856612	intron	GB44917	LOC408318*	hypothetical protein LOC408318	FBgn0052432	CG32432=N/A		minus	A/G,cap:1:0,ada_scu:0:1	1	4.17914	4.55881
Group11	12856618	intron	GB44917	LOC408318*	hypothetical protein LOC408318	FBgn0052432	CG32432=N/A		minus	A/G,cap:1:0,ada_scu:0:1	1	4.44703	3.94796
Group11	12856678	intron	GB44917	LOC408318*	hypothetical protein LOC408318	FBgn0052432	CG32432=N/A		minus	C/T,cap:0:1,ada_scu:1:0	1	4.75198	3.83798
Group11	12856680	intron	GB44917	LOC408318*	hypothetical protein LOC408318	FBgn0052432	CG32432=N/A		minus	C/T,cap:0:1,ada_scu:1:0	1	4.75198	3.8199
Group11	12856742	intron	GB44917	LOC408318*	hypothetical protein LOC408318	FBgn0052432	CG32432=N/A		minus	A/G,cap:1:0,ada_scu:0:1	1	4.74737	3.8777
Group11	12856851	intron	GB44917	LOC408318*	hypothetical protein LOC408318	FBgn0052432	CG32432=N/A		minus	A/G,cap:1:0,ada_scu:0:1	1	4.91586	3.97086
Group11	12857523	intron	GB44917	LOC408318*	hypothetical protein LOC408318	FBgn0052432	CG32432=N/A		minus	C/T,cap:0:1,ada_scu:1:0	1	2.65537	3.0743
Group11	12857541	intron	GB44917	LOC408318*	hypothetical protein LOC408318	FBgn0052432	CG32432=N/A		minus	C/G,cap:0:1,ada_scu:1:0	1	2.74021	3.10584
Group11	12858048	intron	GB44917	LOC408318*	hypothetical protein LOC408318	FBgn0052432	CG32432=N/A		minus	A/G,cap:0:1,ada_scu:1:0	1	1.43549	2.83286
Group11	12858410	intron	GB44917	LOC408318*	hypothetical protein LOC408318	FBgn0052432	CG32432=N/A		minus	C/T,cap:0:1,ada_scu:1:0	1	1.43549	2.58631
Group11	12858654	intron	GB44917	LOC408318*	hypothetical protein LOC408318	FBgn0052432	CG32432=N/A		minus	C/T,cap:0:1,ada_scu:1:0	1	-0.576732	1.42638
Group11	12858711	intron	GB44917	LOC408318*	hypothetical protein LOC408318	FBgn0052432	CG32432=N/A		minus	C/T,cap:0:1,ada_scu:1:0	1	0.620347	1.93936
Group11	12858715	intron	GB44917	LOC408318*	hypothetical protein LOC408318	FBgn0052432	CG32432=N/A		minus	A/C,cap:1:0,ada_scu:0:1	1	0.620347	2.17461
Group11	12858717	intron	GB44917	LOC408318*	hypothetical protein LOC408318	FBgn0052432	CG32432=N/A		minus	G/T,cap:1:0,ada_scu:0:1	1	0.620347	1.93646
Group11	12859280	intron	GB44917	LOC408318*	hypothetical protein LOC408318	FBgn0052432	CG32432=N/A		minus	A/G,cap:1:0,ada_scu:0:1	1	4.29477	3.66855
Group11	12859747	intron	GB44917	LOC408318*	hypothetical protein LOC408318	FBgn0052432	CG32432=N/A		minus	A/G,cap:1:0,ada_scu:0:1	1	1.59158	2.50271
Group11	12859757	intron	GB44917	LOC408318*	hypothetical protein LOC408318	FBgn0052432	CG32432=N/A		minus	C/T,cap:0:1,ada_scu:1:0	1	1.51154	2.5003
Group11	12859778	intron	GB44917	LOC408318*	hypothetical protein LOC408318	FBgn0052432	CG32432=N/A		minus	C/T,cap:0:1,ada_scu:1:0	1	1.53537	2.47136
Group11	12860140	intron	GB44917	LOC408318*	hypothetical protein LOC408318	FBgn0052432	CG32432=N/A		minus	C/T,cap:0:1,ada_scu:1:0	1	3.32908	3.45837
Group11	12860367	intron	GB44917	LOC408318*	hypothetical protein LOC408318	FBgn0052432	CG32432=N/A		minus	A/G,cap:1:0,ada_scu:0:1	1	2.77167	3.15209
Group11	12860447	intron	GB44917	LOC408318*	hypothetical protein LOC408318	FBgn0052432	CG32432=N/A		minus	A/G,cap:1:0,ada_scu:0:1	1	2.77167	3.29995
Group11	12860894	intron	GB44917	LOC408318*	hypothetical protein LOC408318	FBgn0052432	CG32432=N/A		minus	C/T,cap:0:1,ada_scu:1:0	1	1.89669	2.85841
Group11	12860926	intron	GB44917	LOC408318*	hypothetical protein LOC408318	FBgn0052432	CG32432=N/A		minus	C/T,cap:0:1,ada_scu:1:0	1	1.93143	2.8153
Group11	12860939	intron	GB44917	LOC408318*	hypothetical protein LOC408318	FBgn0052432	CG32432=N/A		minus	A/G,cap:1:0,ada_scu:0:1	1	1.93811	2.69674
Group11	12862051	synonymous	GB45238						plus	A/G,cap:1:0,ada_scu:0:1	1	2.47621	3.19668
Group11	12862255	synonymous	GB45238						plus	A/G,cap:1:0,ada_scu:0:1	1	1.43666	2.59074
Group11	12862728	intron	GB44917	LOC408318*	hypothetical protein LOC408318	FBgn0052432	CG32432=N/A		minus	G/T,cap:0:1,ada_scu:1:0	1	4.55336	4.26258
Group11	12862767	intron	GB44917	LOC408318*	hypothetical protein LOC408318	FBgn0052432	CG32432=N/A		minus	C/T,cap:0:1,ada_scu:1:0	1	4.58989	3.75403
Group11	12862798	intron	GB44917	LOC408318*	hypothetical protein LOC408318	FBgn0052432	CG32432=N/A		minus	A/G,cap:1:0,ada_scu:0:1	1	4.58989	4.10899
Group11	12862888	intron	GB44917	LOC408318*	hypothetical protein LOC408318	FBgn0052432	CG32432=N/A		minus	A/G,cap:1:0,ada_scu:0:1	1	3.83057	3.51204
Group11	12863175	intron	GB45239	LOC100576557	uncharacterized LOC100576557				plus	A/G,cap:0:1,ada_scu:1:0	1	4.86737	3.9244
Group11	12864684	synonymous	GB45239	LOC100576557	uncharacterized LOC100576557				plus	A/C,cap:0:1,ada_scu:1:0	1	2.72564	3.13992
Group11	12864730	non-synonymous	GB45239	LOC100576557	uncharacterized LOC100576557			1000:334:1;A:AGA:R,G:GGA:G	plus	A/G,cap:1:0,ada_scu:0:1	1	2.62962	3.1356
Group11	12869528	intron	GB44917	LOC408318*	hypothetical protein LOC408318	FBgn0052432	CG32432=N/A		minus	A/G,cap:1:0,ada_scu:0:1	1	3.00945	3.57847
Group11	12869633	intron	GB44917	LOC408318*	hypothetical protein LOC408318	FBgn0052432	CG32432=N/A		minus	C/T,cap:0:1,ada_scu:1:0	1	3.74574	3.65358
Group11	12869751	intron	GB44917	LOC408318*	hypothetical protein LOC408318	FBgn0052432	CG32432=N/A		minus	A/G,cap:1:0,ada_scu:0:1	1	4.34178	4.04135
Group11	12869760	intron	GB44917	LOC408318*	hypothetical protein LOC408318	FBgn0052432	CG32432=N/A		minus	C/T,cap:0:1,ada_scu:1:0	1	4.30618	3.69666
Group11	12869767	intron	GB44917	LOC408318*	hypothetical protein LOC408318	FBgn0052432	CG32432=N/A		minus	A/G,cap:1:0,ada_scu:0:1	1	4.48698	4.41463
Group11	12870468	intron	GB44917	LOC408318*	hypothetical protein LOC408318	FBgn0052432	CG32432=N/A		minus	A/T,cap:0:1,ada_scu:1:0	1	1.23992	2.3576
Group11	12871451	intron	GB44917	LOC408318*	hypothetical protein LOC408318	FBgn0052432	CG32432=N/A		minus	C/T,cap:0:1,ada_scu:1:0	1	1.30735	2.48965
Group11	12914178	intergenic	GB45242	LOC100576629					plus	A/G,cap:1:0,ada_scu:0:1	1	3.70513	3.84039
Group11	13235143	three_prime_utr	GB45263	LOC409241	prohormone-4	FBgn0051221	CG31221=N/A		plus	A/G,cap:1:0,ada_scu:0:1	1	1.52497	2.86585
Group13	9374816	intron	GB49899	LOC724962	uncharacterized LOC724962	FBgn0263846	N/A=N/A		minus	A/C,cap:1:0,ada_scu:0:1	1	3.16676	3.33431
Group14	7719354	intergenic	GB52756	LOC408474	apyrase	FBgn0259101	CG42249=N/A		plus	C/T,cap:1:0,ada_scu:0:1	1	1.36057	2.45433
Group14	7719489	intergenic	GB52756	LOC408474	apyrase	FBgn0259101	CG42249=N/A		plus	A/G,cap:1:0,ada_scu:0:1	1	2.84957	3.25865
Group14	7719893	intergenic	GB52756	LOC408474	apyrase	FBgn0259101	CG42249=N/A		plus	A/G,cap:1:0,ada_scu:0:1	1	2.3571	3.04595
Group15	1469655	intron	GB46225	Obp16	odorant binding protein 16	FBgn0010403	OS-E=Olfactory-specific E		plus	C/T,cap:0:1,ada_scu:1:0	1	4.11794	3.84779
Group16	581267	intergenic	GB54396	LOC724552	elongation of very long chain fatty acids protein AAEL008004-like	FBgn0038983	CG5326=N/A		minus	C/T,cap:0:1,ada_scu:1:0	1	3.6284	3.98361
Group16	1160857	intron	GB54316	CCAPR	cardioacceleratory peptide receptor	FBgn0039396	CCAPR=Cardioacceleratory peptide receptor		plus	C/T,cap:0:1,ada_scu:1:0	1	3.96433	3.83105
Group16	1160942	intron	GB54316	CCAPR	cardioacceleratory peptide receptor	FBgn0039396	CCAPR=Cardioacceleratory peptide receptor		plus	A/G,cap:1:0,ada_scu:0:1	1	3.05191	3.25504
Group16	1164797	intron	GB54316	CCAPR	cardioacceleratory peptide receptor	FBgn0039396	CCAPR=Cardioacceleratory peptide receptor		plus	A/G,cap:1:0,ada_scu:0:1	1	5.28881	4.62905
Group16	1165030	intron	GB54316	CCAPR	cardioacceleratory peptide receptor	FBgn0039396	CCAPR=Cardioacceleratory peptide receptor		plus	C/T,cap:0:1,ada_scu:1:0	1	6.21592	4.36553
Group16	1165574	intron	GB54316	CCAPR	cardioacceleratory peptide receptor	FBgn0039396	CCAPR=Cardioacceleratory peptide receptor		plus	A/G,cap:0:1,ada_scu:1:0	1	2.39574	3.09009
Group16	1166442	intron	GB54316	CCAPR	cardioacceleratory peptide receptor	FBgn0039396	CCAPR=Cardioacceleratory peptide receptor		plus	C/T,cap:0:1,ada_scu:1:0	1	3.60395	3.71169
Group16	1167114	intron	GB54316	CCAPR	cardioacceleratory peptide receptor	FBgn0039396	CCAPR=Cardioacceleratory peptide receptor		plus	A/G,cap:0:1,ada_scu:1:0	1	2.85955	3.31536
Group16	1167190	intron	GB54316	CCAPR	cardioacceleratory peptide receptor	FBgn0039396	CCAPR=Cardioacceleratory peptide receptor		plus	A/G,cap:1:0,ada_scu:0:1	1	2.85955	3.46772
Group16	1167222	intron	GB54316	CCAPR	cardioacceleratory peptide receptor	FBgn0039396	CCAPR=Cardioacceleratory peptide receptor		plus	A/G,cap:1:0,ada_scu:0:1	1	2.6059	3.0379
Group16	1167230	intron	GB54316	CCAPR	cardioacceleratory peptide receptor	FBgn0039396	CCAPR=Cardioacceleratory peptide receptor		plus	C/T,cap:0:1,ada_scu:1:0	1	2.62271	3.05076
Group16	1170951	intron	GB54316	CCAPR	cardioacceleratory peptide receptor	FBgn0039396	CCAPR=Cardioacceleratory peptide receptor		plus	C/T,cap:0:1,ada_scu:1:0	1	1.94674	2.72094
Group16	1171046	intron	GB54316	CCAPR	cardioacceleratory peptide receptor	FBgn0039396	CCAPR=Cardioacceleratory peptide receptor		plus	C/T,cap:0:1,ada_scu:1:0	1	2.42812	3.02977
Group16	1171744	intron	GB54316	CCAPR	cardioacceleratory peptide receptor	FBgn0039396	CCAPR=Cardioacceleratory peptide receptor		plus	C/T,cap:0:1,ada_scu:1:0	1	2.45805	3.43787
Group16	1172479	intron	GB54316	CCAPR	cardioacceleratory peptide receptor	FBgn0039396	CCAPR=Cardioacceleratory peptide receptor		plus	C/T,cap:0:1,ada_scu:1:0	1	4.03791	3.63067
Group16	1172538	intron	GB54316	CCAPR	cardioacceleratory peptide receptor	FBgn0039396	CCAPR=Cardioacceleratory peptide receptor		plus	A/G,cap:1:0,ada_scu:0:1	1	4.03791	3.72915
Group16	1205379	intron	GB54316	CCAPR	cardioacceleratory peptide receptor	FBgn0039396	CCAPR=Cardioacceleratory peptide receptor		plus	A/G,cap:1:0,ada_scu:0:1	1	2.23319	2.94195
Group16	1205927	synonymous	GB54316	CCAPR	cardioacceleratory peptide receptor	FBgn0039396	CCAPR=Cardioacceleratory peptide receptor		plus	A/G,cap:1:0,ada_scu:0:1	1	2.61044	3.20595
Group16	1206306	intron	GB54316	CCAPR	cardioacceleratory peptide receptor	FBgn0039396	CCAPR=Cardioacceleratory peptide receptor		plus	G/T,cap:1:0,ada_scu:0:1	1	5.40476	4.38564
Group16	6397433	intron	GB45973	Ddc	dopa decarboxylase	FBgn0000422	DDC=Dopa decarboxylase		plus	A/G,cap:1:0,ada_scu:0:1	1	3.046	3.40329
Group16	6397947	intron	GB45973	Ddc	dopa decarboxylase	FBgn0000422	DDC=Dopa decarboxylase		plus	C/T,cap:0:1,ada_scu:1:0	1	2.37327	3.3249
Group16	6397984	intron	GB45973	Ddc	dopa decarboxylase	FBgn0000422	DDC=Dopa decarboxylase		plus	C/T,cap:0:1,ada_scu:1:0	1	2.37327	3.30613
Group16	6398049	intron	GB45973	Ddc	dopa decarboxylase	FBgn0000422	DDC=Dopa decarboxylase		plus	A/G,cap:1:0,ada_scu:0:1	1	1.22064	2.34961
Group16	6398131	intron	GB45973	Ddc	dopa decarboxylase	FBgn0000422	DDC=Dopa decarboxylase		plus	C/T,cap:0:1,ada_scu:1:0	1	1.22064	2.26993
Group16	6399115	non-synonymous	GB45973	Ddc	dopa decarboxylase	FBgn0000422	DDC=Dopa decarboxylase	346:116:1;A:ATG:M,G:GTG:V	plus	A/G,cap:1:0,ada_scu:0:1	1	4.1679	3.77864
Group16	6399173	non-synonymous	GB45973	Ddc	dopa decarboxylase	FBgn0000422	DDC=Dopa decarboxylase	404:135:2;T:TTT:F,C:TCT:S	plus	C/T,cap:0:1,ada_scu:1:0	1	4.73312	4.17202
Group16	6399351	non-synonymous	GB45973	Ddc	dopa decarboxylase	FBgn0000422	DDC=Dopa decarboxylase	485:162:2;A:AAA:K,G:AGA:R	plus	A/G,cap:1:0,ada_scu:0:1	1	3.7484	3.66363
* Locus discontinued in NCBI Annotation Release 102 (AR102)
† Locus annotation from Amel_4.5

## Sheet: 1C. Fixed variants Port Elizabeth subpopulation vs (scutellata + adansonii)
Supplementary Table 1C. Fixed variants between the eastern Port Elizabeth subpopulation and the African background population (scutellata + adansonii)
Accession GeneID and coordinates from Official Gene Set v3.2 (OGSv3.2).
Gene products from NCBI Annotation Release 102 (when available)
CHROM	POS	CATEGORY	ACCESSION ID	Locus (AR102)	Product (AR102)	ORTHOLOGUE ID (Drosophila)	GENE (Drosophila)	STRAND	ALLELE_FREQ	FST	XPEHH	CSS
Group1	14026609	intron	GB46500	Ethr	ecdysis triggering hormone receptor	FBgn0038874	ETHR=ETHR	minus	A/G,cap:1:0,ada_scu:0:1	1	3.52411	4.0214
Group1	14028031	intron	GB46500	Ethr	ecdysis triggering hormone receptor	FBgn0038874	ETHR=ETHR	minus	C/T,cap:1:0,ada_scu:0:1	1	3.4829	3.98777
Group1	14028175	intron	GB46500	Ethr	ecdysis triggering hormone receptor	FBgn0038874	ETHR=ETHR	minus	C/T,cap:0:1,ada_scu:1:0	1	3.06875	3.74622
Group1	14030411	intron	GB46500	Ethr	ecdysis triggering hormone receptor	FBgn0038874	ETHR=ETHR	minus	A/G,cap:1:0,ada_scu:0:1	1	4.64991	4.75946
Group1	14032174	intron	GB46500	Ethr	ecdysis triggering hormone receptor	FBgn0038874	ETHR=ETHR	minus	A/G,cap:1:0,ada_scu:0:1	1	4.44362	4.70282
Group1	14033206	intron	GB46500	Ethr	ecdysis triggering hormone receptor	FBgn0038874	ETHR=ETHR	minus	A/G,cap:1:0,ada_scu:0:1	1	3.68466	4.19518
Group1	14033481	intron	GB46500	Ethr	ecdysis triggering hormone receptor	FBgn0038874	ETHR=ETHR	minus	A/G,cap:1:0,ada_scu:0:1	1	2.11949	3.33489
Group1	14033848	intron	GB46500	Ethr	ecdysis triggering hormone receptor	FBgn0038874	ETHR=ETHR	minus	C/T,cap:0:1,ada_scu:1:0	1	1.20275	2.7699
Group1	14034023	intron	GB46500	Ethr	ecdysis triggering hormone receptor	FBgn0038874	ETHR=ETHR	minus	A/T,cap:1:0,ada_scu:0:1	1	0.78349	2.32823
Group1	22626526	intron	GB51584	LOC724282	homeobox protein orthopedia-like	FBgn0015524	OTP=orthopedia	minus	C/T,cap:1:0,ada_scu:0:1	1	-0.872288	1.35291
Group11	12838227	intron	GB44917	LOC408318*	hypothetical protein LOC408318	FBgn0052432	CG32432=N/A	minus	C/T,cap:0:1,ada_scu:1:0	1	2.67143	3.8295
Group11	12846152	intron	GB44917	LOC408318*	hypothetical protein LOC408318	FBgn0052432	CG32432=N/A	minus	G/T,cap:1:0,ada_scu:0:1	1	2.44223	3.36761
Group11	12846193	intron	GB44917	LOC408318*	hypothetical protein LOC408318	FBgn0052432	CG32432=N/A	minus	A/G,cap:1:0,ada_scu:0:1	1	2.39702	3.47273
Group11	12846204	intron	GB44917	LOC408318*	hypothetical protein LOC408318	FBgn0052432	CG32432=N/A	minus	A/T,cap:0:1,ada_scu:1:0	1	2.39702	3.52395
Group11	12854379	intron	GB44917	LOC408318*	hypothetical protein LOC408318	FBgn0052432	CG32432=N/A	minus	A/G,cap:0:1,ada_scu:1:0	1	-0.201235	1.69985
Group11	12854463	intron	GB44917	LOC408318*	hypothetical protein LOC408318	FBgn0052432	CG32432=N/A	minus	A/G,cap:0:1,ada_scu:1:0	1	1.08991	2.52888
Group11	12855826	intron	GB44917	LOC408318*	hypothetical protein LOC408318	FBgn0052432	CG32432=N/A	minus	C/T,cap:0:1,ada_scu:1:0	1	0.29715	2.17654
Group11	12855846	intron	GB44917	LOC408318*	hypothetical protein LOC408318	FBgn0052432	CG32432=N/A	minus	C/T,cap:0:1,ada_scu:1:0	1	2.50956	3.47644
Group11	12856612	intron	GB44917	LOC408318*	hypothetical protein LOC408318	FBgn0052432	CG32432=N/A	minus	A/G,cap:1:0,ada_scu:0:1	1	2.50154	4.06417
Group11	12856618	intron	GB44917	LOC408318*	hypothetical protein LOC408318	FBgn0052432	CG32432=N/A	minus	A/G,cap:1:0,ada_scu:0:1	1	1.41392	2.84125
Group11	12856678	intron	GB44917	LOC408318*	hypothetical protein LOC408318	FBgn0052432	CG32432=N/A	minus	C/T,cap:0:1,ada_scu:1:0	1	1.87717	3.01561
Group11	12856680	intron	GB44917	LOC408318*	hypothetical protein LOC408318	FBgn0052432	CG32432=N/A	minus	C/T,cap:0:1,ada_scu:1:0	1	1.87717	2.99351
Group11	12856742	intron	GB44917	LOC408318*	hypothetical protein LOC408318	FBgn0052432	CG32432=N/A	minus	A/G,cap:1:0,ada_scu:0:1	1	3.85864	4.22091
Group11	12856851	intron	GB44917	LOC408318*	hypothetical protein LOC408318	FBgn0052432	CG32432=N/A	minus	A/G,cap:1:0,ada_scu:0:1	1	4.07877	4.36141
Group11	12857523	intron	GB44917	LOC408318*	hypothetical protein LOC408318	FBgn0052432	CG32432=N/A	minus	C/T,cap:0:1,ada_scu:1:0	1	2.33574	3.29197
Group11	12857541	intron	GB44917	LOC408318*	hypothetical protein LOC408318	FBgn0052432	CG32432=N/A	minus	C/G,cap:0:1,ada_scu:1:0	1	2.42209	3.32939
Group11	12857767	intron	GB44917	LOC408318*	hypothetical protein LOC408318	FBgn0052432	CG32432=N/A	minus	A/G,cap:1:0,ada_scu:0:1	1	2.40849	3.60448
Group11	12858048	intron	GB44917	LOC408318*	hypothetical protein LOC408318	FBgn0052432	CG32432=N/A	minus	A/G,cap:0:1,ada_scu:1:0	1	1.71339	3.26123
Group11	12858410	intron	GB44917	LOC408318*	hypothetical protein LOC408318	FBgn0052432	CG32432=N/A	minus	C/T,cap:0:1,ada_scu:1:0	1	1.71339	3.03101
Group11	12858654	intron	GB44917	LOC408318*	hypothetical protein LOC408318	FBgn0052432	CG32432=N/A	minus	C/T,cap:0:1,ada_scu:1:0	1	2.18115	3.40547
Group11	12858711	intron	GB44917	LOC408318*	hypothetical protein LOC408318	FBgn0052432	CG32432=N/A	minus	C/T,cap:0:1,ada_scu:1:0	1	1.39552	2.72764
Group11	12858715	intron	GB44917	LOC408318*	hypothetical protein LOC408318	FBgn0052432	CG32432=N/A	minus	A/C,cap:1:0,ada_scu:0:1	1	1.39552	2.93216
Group11	12858717	intron	GB44917	LOC408318*	hypothetical protein LOC408318	FBgn0052432	CG32432=N/A	minus	G/T,cap:1:0,ada_scu:0:1	1	1.39552	2.7238
Group11	12858864	intron	GB44917	LOC408318*	hypothetical protein LOC408318	FBgn0052432	CG32432=N/A	minus	A/G,cap:1:0,ada_scu:0:1	1	1.35396	2.72909
Group11	12859280	intron	GB44917	LOC408318*	hypothetical protein LOC408318	FBgn0052432	CG32432=N/A	minus	A/G,cap:1:0,ada_scu:0:1	1	4.20857	4.34135
Group11	12859747	intron	GB44917	LOC408318*	hypothetical protein LOC408318	FBgn0052432	CG32432=N/A	minus	A/G,cap:1:0,ada_scu:0:1	1	1.8342	2.95947
Group11	12859757	intron	GB44917	LOC408318*	hypothetical protein LOC408318	FBgn0052432	CG32432=N/A	minus	C/T,cap:0:1,ada_scu:1:0	1	1.75426	2.95217
Group11	12859778	intron	GB44917	LOC408318*	hypothetical protein LOC408318	FBgn0052432	CG32432=N/A	minus	C/T,cap:0:1,ada_scu:1:0	1	1.78219	2.93452
Group11	12860087	intron	GB44917	LOC408318*	hypothetical protein LOC408318	FBgn0052432	CG32432=N/A	minus	A/G,cap:1:0,ada_scu:0:1	1	2.91168	4.22497
Group11	12860099	intron	GB44917	LOC408318*	hypothetical protein LOC408318	FBgn0052432	CG32432=N/A	minus	A/G,cap:1:0,ada_scu:0:1	1	3.27808	3.96949
Group11	12860140	intron	GB44917	LOC408318*	hypothetical protein LOC408318	FBgn0052432	CG32432=N/A	minus	C/T,cap:0:1,ada_scu:1:0	1	3.83039	4.26573
Group11	12860367	intron	GB44917	LOC408318*	hypothetical protein LOC408318	FBgn0052432	CG32432=N/A	minus	A/G,cap:1:0,ada_scu:0:1	1	3.12386	3.79755
Group11	12860447	intron	GB44917	LOC408318*	hypothetical protein LOC408318	FBgn0052432	CG32432=N/A	minus	A/G,cap:1:0,ada_scu:0:1	1	3.12386	3.90215
Group11	12860533	intron	GB44917	LOC408318*	hypothetical protein LOC408318	FBgn0052432	CG32432=N/A	minus	A/G,cap:1:0,ada_scu:0:1	1	2.62263	3.49917
Group11	12860855	intron	GB44917	LOC408318*	hypothetical protein LOC408318	FBgn0052432	CG32432=N/A	minus	A/G,cap:1:0,ada_scu:0:1	1	3.34632	4.03651
Group11	12860894	intron	GB44917	LOC408318*	hypothetical protein LOC408318	FBgn0052432	CG32432=N/A	minus	C/T,cap:0:1,ada_scu:1:0	1	2.49973	3.53013
Group11	12860939	intron	GB44917	LOC408318*	hypothetical protein LOC408318	FBgn0052432	CG32432=N/A	minus	A/G,cap:1:0,ada_scu:0:1	1	1.38437	2.6548
Group11	12861006	intron	GB44917	LOC408318*	hypothetical protein LOC408318	FBgn0052432	CG32432=N/A	minus	A/G,cap:1:0,ada_scu:0:1	1	1.27861	2.70321
Group11	12861809	intron	GB44917	LOC408318*	hypothetical protein LOC408318	FBgn0052432	CG32432=N/A	minus	A/G,cap:1:0,ada_scu:0:1	1	2.83094	3.95552
Group11	12861928	intron	GB44917	LOC408318*	hypothetical protein LOC408318	FBgn0052432	CG32432=N/A	minus	A/G,cap:0:1,ada_scu:1:0	1	3.42606	4.06145
Group11	12861938	intron	GB44917	LOC408318*	hypothetical protein LOC408318	FBgn0052432	CG32432=N/A	minus	C/T,cap:1:0,ada_scu:0:1	1	3.48412	4.50592
Group11	12862051	synonymous	GB45238					plus	A/G,cap:1:0,ada_scu:0:1	1	3.10375	3.94756
Group11	12862255	synonymous	GB45238					plus	A/G,cap:1:0,ada_scu:0:1	1	1.88123	3.15152
Group11	12862475	intron	GB44917	LOC408318*	hypothetical protein LOC408318	FBgn0052432	CG32432=N/A	minus	C/T,cap:1:0,ada_scu:0:1	1	3.10527	3.84791
Group11	12862639	intron	GB44917	LOC408318*	hypothetical protein LOC408319	FBgn0052432	CG32432=N/A	minus	A/G,cap:1:0,ada_scu:0:1	1	4.54994	4.98288
Group11	12862728	intron	GB44917	LOC408318*	hypothetical protein LOC408320	FBgn0052432	CG32432=N/A	minus	G/T,cap:0:1,ada_scu:1:0	1	5.23495	5.18221
Group11	12862767	intron	GB44917	LOC408318*	hypothetical protein LOC408321	FBgn0052432	CG32432=N/A	minus	C/T,cap:0:1,ada_scu:1:0	1	5.0338	4.63767
Group11	12862798	intron	GB44917	LOC408318*	hypothetical protein LOC408322	FBgn0052432	CG32432=N/A	minus	A/G,cap:1:0,ada_scu:0:1	1	5.0338	4.93347
Group11	12862888	intron	GB44917	LOC408318*	hypothetical protein LOC408323	FBgn0052432	CG32432=N/A	minus	A/G,cap:1:0,ada_scu:0:1	1	4.49612	4.43421
Group11	12863175	intron	GB45239	LOC100576557	uncharacterized LOC100576557			plus	A/G,cap:0:1,ada_scu:1:0	1	5.1952	4.77132
* Locus discontinued in NCBI Annotation Release 102 (AR102)
