# Supplementary material for: Identification of Multiple Loci Associated with Social Parasitism in Honeybees
Source: PLoS Genet. 2016 Jun 9;12(6):e1006097. doi: 10.1371/journal.pgen.1006097 (PMC4900560; doi:10.1371/journal.pgen.1006097)
Supplement: S2 Table — (XLS) [file pgen.1006097.s011.xls]

## Sheet: 2A. Top 1000 CSS (FST+XP-EHH) variants capensis vs (scutellata + adansonii)
Supplementary Table 2A. Top 1000 CSS (FST+XPEHH) SNPs between capensis (Cape bees) and the African background population (adansonii + scutellata)
Accession GeneID and coordinates from Official Gene Set v3.2 (OGSv3.2).
Gene products from NCBI Annotation Release 102 (when available)
Population abbreviations: cap=Cape bees (n=10); ada_scu=adansonii+scutellata (n=20); M=iberiensis+mellifera (n=28)
CHROM	POS	CATEGORY	ACCESSION ID	Locus (AR102)	Product (AR102)	ORTHOLOGUE ID (Drosophila)	GENE (Drosophila)	Substitution (Position [CDS:AA:CODON]; Variants [ALLELE:CODON:AA])	STRAND	ALLELE_FREQ	MAJOR ALLELE (cap)	MAF cap	MAF ada_scu	MAF M	FST	XPEHH	CSS
Group1	1440040	intergenic	GB47656			FBgn0039378	ALPHA4GT2=alpha4GT2		plus	C/T,cap:0.05:0.95,ada_scu:0.625:0.375	T	0.95	0.375	0.0535714	0.465649		3.06955
Group1	4487459	five_prime_utr	GB53177	LOC725745	GPN-loop GTPase 1-like	FBgn0040346			plus	C/T,cap:0.5:0.5,ada_scu:0.975:0.025	C	0.5	0.975	1	0.507581		3.18949
Group1	4494344	syn	GB53257	LOC725720	high affinity nerve growth factor receptor-like	FBgn0010407	ROR=Ror		minus	G/T,cap:0.2:0.8,ada_scu:0.775:0.225	T	0.8	0.225	0.339286	0.469365		3.07143
Group1	5602461	intron	GB54847	LOC725841	uncharacterized LOC725841				plus	A/G,cap:0.7:0.3,ada_scu:0.05:0.95	A	0.7	0.05	0	0.655813		3.52978
Group1	5603025	non	GB54847	LOC725841	uncharacterized LOC725841			293:98:2;T:ATT:I,C:ACT:T	plus	C/T,cap:0.3:0.7,ada_scu:1:0	T	0.7	0	0	0.763121		3.8749
Group1	5603249	intron	GB54847	LOC725841	uncharacterized LOC725841				plus	C/T,cap:0.3:0.7,ada_scu:1:0	T	0.7	0	0	0.763121		3.85106
Group1	5603255	intron	GB54847	LOC725841	uncharacterized LOC725841				plus	A/C,cap:0.55:0.45,ada_scu:0:1	A	0.55	0	0	0.626738		3.44317
Group1	5603651	syn	GB54847	LOC725841	uncharacterized LOC725841				plus	C/T,cap:0.7:0.3,ada_scu:0:1	C	0.7	0	0	0.763121		3.82706
Group1	5603923	non	GB54847	LOC725841	uncharacterized LOC725841			1022:341:2;T:ATA:I,C:ACA:T	plus	C/T,cap:0.7:0.3,ada_scu:0.025:0.975	C	0.7	0.025	0	0.708187		3.6969
Group1	5605071	intron	GB54847	LOC725841	uncharacterized LOC725841				plus	C/T,cap:0.7:0.3,ada_scu:0.05:0.95	C	0.7	0.05	0	0.655813		3.52697
Group1	5605584	syn	GB54847	LOC725841	uncharacterized LOC725841				plus	A/G,cap:0.6:0.4,ada_scu:0:1	A	0.6	0	0	0.673704		3.60915
Group1	6184302	intergenic	GB40770	LOC724721	dehydrogenase/reductase SDR family member 11-like	FBgn0030073	CG10962=N/A		minus	A/G,cap:0.2:0.8,ada_scu:0.85:0.15	G	0.8	0.15	0	0.582581	3.91571	3.1325
Group1	6184371	intergenic	GB40770	LOC724721	dehydrogenase/reductase SDR family member 11-like	FBgn0030073	CG10962=N/A		minus	C/T,cap:0.1:0.9,ada_scu:0.725:0.275	T	0.9	0.275	0	0.52196	5.99257	3.43101
Group1	6184379	intergenic	GB40770	LOC724721	dehydrogenase/reductase SDR family member 11-like	FBgn0030073	CG10962=N/A		minus	A/G,cap:0.15:0.85,ada_scu:0.875:0.125	G	0.85	0.125	0	0.676351	5.89602	3.64997
Group1	6187345	non	GB40769	LOC412458	dehydrogenase/reductase SDR family member 11-like	FBgn0030332	CG9360=N/A	622:208:1;A:ATG:M,G:GTG:V	minus	C/T,cap:0.9:0.1,ada_scu:0:1	C	0.9	0	0	0.925797	2.93547	3.27532
Group1	6187511	intron	GB40769	LOC412458	dehydrogenase/reductase SDR family member 11-like	FBgn0030332	CG9360=N/A		minus	A/G,cap:0.85:0.15,ada_scu:0.025:0.975	A	0.85	0.025	0	0.842353	3.46052	3.31742
Group1	6187521	intron	GB40769	LOC412458	dehydrogenase/reductase SDR family member 11-like	FBgn0030332	CG9360=N/A		minus	C/T,cap:1:0,ada_scu:0.3:0.7	C	1	0.3	1	0.615674	5.24006	3.43583
Group1	6187547	intron	GB40769	LOC412458	dehydrogenase/reductase SDR family member 11-like	FBgn0030332	CG9360=N/A		minus	A/G,cap:0:1,ada_scu:0.7:0.3	G	1	0.3	1	0.615674	5.35871	3.45325
Group1	6188340	intron	GB40769	LOC412458	dehydrogenase/reductase SDR family member 11-like	FBgn0030332	CG9360=N/A		minus	A/G,cap:0.85:0.15,ada_scu:0.025:0.975	A	0.85	0.025	0	0.842353	6.53608	3.94976
Group1	6188684	intron	GB40769	LOC412458	dehydrogenase/reductase SDR family member 11-like	FBgn0030332	CG9360=N/A		minus	A/G,cap:0.1:0.9,ada_scu:0.825:0.175	G	0.9	0.175	0	0.656231	7.6811	3.84917
Group1	6188694	intron	GB40769	LOC412458	dehydrogenase/reductase SDR family member 11-like	FBgn0030332	CG9360=N/A		minus	A/G,cap:0.9:0.1,ada_scu:0:1	A	0.9	0	0	0.925797	6.54527	4.15389
Group1	6188927	intron	GB40769	LOC412458	dehydrogenase/reductase SDR family member 11-like	FBgn0030332	CG9360=N/A		minus	C/T,cap:0:1,ada_scu:0.4:0.6	T	1	0.6	0.107143	0.308005	7.29065	3.26242
Group1	6189070	intron	GB40769	LOC412458	dehydrogenase/reductase SDR family member 11-like	FBgn0030332	CG9360=N/A		minus	A/C,cap:0.9:0.1,ada_scu:0:1	A	0.9	0	0	0.925797	4.13659	3.68809
Group1	6193140	intergenic	GB40769	LOC412458	dehydrogenase/reductase SDR family member 11-like	FBgn0030332	CG9360=N/A		minus	C/T,cap:0.9:0.1,ada_scu:0:1	C	0.9	0	0	0.925797	2.67742	3.19975
Group1	6193202	intergenic	GB40769	LOC412458	dehydrogenase/reductase SDR family member 11-like	FBgn0030332	CG9360=N/A		minus	A/G,cap:0.9:0.1,ada_scu:0:1	A	0.9	0	0	0.925797	2.95607	3.3281
Group1	6193214	intergenic	GB40769	LOC412458	dehydrogenase/reductase SDR family member 11-like	FBgn0030332	CG9360=N/A		minus	C/G,cap:0.1:0.9,ada_scu:1:0	G	0.9	0	0	0.925797	3.10367	3.3408
Group1	6193216	intergenic	GB40769	LOC412458	dehydrogenase/reductase SDR family member 11-like	FBgn0030332	CG9360=N/A		minus	A/G,cap:0.9:0.1,ada_scu:0:1	A	0.9	0	0	0.925797	3.10367	3.36421
Group1	6193222	intergenic	GB40769	LOC412458	dehydrogenase/reductase SDR family member 11-like	FBgn0030332	CG9360=N/A		minus	A/G,cap:0.9:0.1,ada_scu:0:1	A	0.9	0	0	0.925797	3.10367	3.37212
Group1	6193230	intergenic	GB40769	LOC412458	dehydrogenase/reductase SDR family member 11-like	FBgn0030332	CG9360=N/A		minus	A/G,cap:0.9:0.1,ada_scu:0:1	A	0.9	0	0	0.925797	3.07841	3.3318
Group1	6193256	intergenic	GB40769	LOC412458	dehydrogenase/reductase SDR family member 11-like	FBgn0030332	CG9360=N/A		minus	A/G,cap:0.9:0.1,ada_scu:0:1	A	0.9	0	0	0.925797	3.07841	3.37621
Group1	6193290	intergenic	GB40769	LOC412458	dehydrogenase/reductase SDR family member 11-like	FBgn0030332	CG9360=N/A		minus	C/T,cap:0.9:0.1,ada_scu:0:1	C	0.9	0	0	0.925797	3.07111	3.38673
Group1	6193321	intergenic	GB40769	LOC412458	dehydrogenase/reductase SDR family member 11-like	FBgn0030332	CG9360=N/A		minus	A/G,cap:0.9:0.1,ada_scu:0:1	A	0.9	0	0	0.925797	3.07111	3.36077
Group1	6193338	intergenic	GB40769	LOC412458	dehydrogenase/reductase SDR family member 11-like	FBgn0030332	CG9360=N/A		minus	A/G,cap:0.9:0.1,ada_scu:0.025:0.975	A	0.9	0.025	0	0.884295	3.0978	3.23496
Group1	6193345	intergenic	GB40769	LOC412458	dehydrogenase/reductase SDR family member 11-like	FBgn0030332	CG9360=N/A		minus	C/T,cap:0.1:0.9,ada_scu:0.975:0.025	T	0.9	0.025	0	0.884295	3.10689	3.23716
Group1	6193507	intergenic	GB40769	LOC412458	dehydrogenase/reductase SDR family member 11-like	FBgn0030332	CG9360=N/A		minus	C/T,cap:0.1:0.9,ada_scu:1:0	T	0.9	0	0	0.925797	3.02244	3.36489
Group1	6194539	intergenic	GB40769	LOC412458	dehydrogenase/reductase SDR family member 11-like	FBgn0030332	CG9360=N/A		minus	A/G,cap:0.9:0.1,ada_scu:0:1	A	0.9	0	0	0.925797	3.15016	3.35404
Group1	6194680	intergenic	GB40769	LOC412458	dehydrogenase/reductase SDR family member 11-like	FBgn0030332	CG9360=N/A		minus	A/G,cap:0.9:0.1,ada_scu:0:1	A	0.9	0	0	0.925797	2.49429	3.07552
Group1	6195000	intergenic	GB40769	LOC412458	dehydrogenase/reductase SDR family member 11-like	FBgn0030332	CG9360=N/A		minus	C/T,cap:0.9:0.1,ada_scu:0.05:0.95	C	0.9	0.05	0	0.843847	3.06269	3.18516
Group1	6195059	intergenic	GB40769	LOC412458	dehydrogenase/reductase SDR family member 11-like	FBgn0030332	CG9360=N/A		minus	G/T,cap:0.1:0.9,ada_scu:0.725:0.275	T	0.9	0.275	0	0.52196	4.48324	3.17827
Group1	6195117	intergenic	GB40769	LOC412458	dehydrogenase/reductase SDR family member 11-like	FBgn0030332	CG9360=N/A		minus	A/G,cap:0.2:0.8,ada_scu:0.775:0.225	G	0.8	0.225	0	0.469365	4.39149	3.09467
Group1	6195331	intergenic	GB40769	LOC412458	dehydrogenase/reductase SDR family member 11-like	FBgn0030332	CG9360=N/A		minus	A/G,cap:0.1:0.9,ada_scu:0.775:0.225	G	0.9	0.225	0	0.587456	5.33405	3.4248
Group1	6195648	intergenic	GB40769	LOC412458	dehydrogenase/reductase SDR family member 11-like	FBgn0030332	CG9360=N/A		minus	C/T,cap:0.95:0.05,ada_scu:0.375:0.625	C	0.95	0.375	1	0.465649	5.18178	3.2416
Group1	6196070	intergenic	GB40769	LOC412458	dehydrogenase/reductase SDR family member 11-like	FBgn0030332	CG9360=N/A		minus	C/T,cap:0.15:0.85,ada_scu:1:0	T	0.85	0	0.0178571	0.886993	3.31125	3.32131
Group1	6215749	intron	GB40768						minus	A/G,cap:0.1:0.9,ada_scu:0.625:0.375	G	0.9	0.375	0.821429	0.400175	5.18181	3.14174
Group1	6218267	intergenic	GB40809	Grd	GABA-gated ion channel	FBgn0001134	GRD=Glycine receptor		plus	C/T,cap:0.25:0.75,ada_scu:0.775:0.225	T	0.75	0.225	0.285714	0.410338	5.48498	3.20405
Group1	6219062	intergenic	GB40809	Grd	GABA-gated ion channel	FBgn0001134	GRD=Glycine receptor		plus	A/G,cap:0.95:0.05,ada_scu:0.375:0.625	A	0.95	0.375	0	0.465649	4.17423	3.04606
Group1	7050311	intergenic	GB40848	LOC551556	uncharacterized LOC551556				plus	A/G,cap:0.3:0.7,ada_scu:0.95:0.05	G	0.7	0.05	0	0.655813	3.48155	3.0859
Group1	7690189	three_prime_utr	GB51814	GMCOX3	GMC oxidoreductase 3	FBgn0001112	GLD=Glucose dehydrogenase		plus	A/G,cap:0.95:0.05,ada_scu:0.275:0.725	A	0.95	0.275	0	0.58329	4.0701	3.17434
Group1	7691039	intergenic	GB51815	GMCOX4	GMC oxidoreductase 4	FBgn0030590	CG9518=N/A		plus	G/T,cap:0.2:0.8,ada_scu:0.925:0.075	T	0.8	0.075	0	0.708015	4.80984	3.48186
Group1	7692272	non	GB51815	GMCOX4	GMC oxidoreductase 4	FBgn0030590	CG9518=N/A	95:32:2;A:AAC:N,G:AGC:S	plus	A/G,cap:0.05:0.95,ada_scu:0.575:0.425	G	0.95	0.425	0.375	0.410338	6.35895	3.3331
Group1	7715248	intergenic	GB51817	GMCOX6	GMC oxidoreductase 6	FBgn0030592	CG9514=N/A		plus	A/G,cap:0.3:0.7,ada_scu:0.85:0.15	G	0.7	0.15	0	0.469623	4.38794	3.09688
Group1	7715432	intergenic	GB51817	GMCOX6	GMC oxidoreductase 6	FBgn0030592	CG9514=N/A		plus	C/T,cap:0.3:0.7,ada_scu:0.95:0.05	T	0.7	0.05	0	0.655813	3.3753	3.04712
Group1	7715816	intergenic	GB51817	GMCOX6	GMC oxidoreductase 6	FBgn0030592	CG9514=N/A		plus	A/G,cap:0.8:0.2,ada_scu:0.025:0.975	A	0.8	0.025	0	0.799061	5.77618	3.75767
Group1	7715854	intergenic	GB51817	GMCOX6	GMC oxidoreductase 6	FBgn0030592	CG9514=N/A		plus	A/G,cap:0.8:0.2,ada_scu:0.075:0.925	A	0.8	0.075	0	0.708015	4.74276	3.46871
Group1	7716189	intergenic	GB51818	GMCOX7	GMC oxidoreductase 7	FBgn0030591	CG9517=N/A		plus	C/T,cap:0.15:0.85,ada_scu:0.9:0.1	T	0.85	0.1	0	0.716055	3.81331	3.26246
Group1	7716263	intergenic	GB51818	GMCOX7	GMC oxidoreductase 7	FBgn0030591	CG9517=N/A		plus	A/G,cap:0.85:0.15,ada_scu:0.125:0.875	A	0.85	0.125	0	0.676351	4.42294	3.38878
Group1	7716265	intergenic	GB51818	GMCOX7	GMC oxidoreductase 7	FBgn0030591	CG9517=N/A		plus	A/G,cap:0.85:0.15,ada_scu:0.15:0.85	A	0.85	0.15	0	0.637779	4.46011	3.33285
Group1	7716312	intergenic	GB51818	GMCOX7	GMC oxidoreductase 7	FBgn0030591	CG9517=N/A		plus	C/T,cap:0.2:0.8,ada_scu:0.85:0.15	T	0.8	0.15	0	0.582581	5.20802	3.40052
Group1	7716324	intergenic	GB51818	GMCOX7	GMC oxidoreductase 7	FBgn0030591	CG9517=N/A		plus	C/T,cap:0.05:0.95,ada_scu:0.575:0.425	T	0.95	0.425	0	0.410338	6.07489	3.29215
Group1	7716373	intergenic	GB51818	GMCOX7	GMC oxidoreductase 7	FBgn0030591	CG9517=N/A		plus	C/T,cap:0.3:0.7,ada_scu:0.875:0.125	T	0.7	0.125	0	0.512878	4.17104	3.10914
Group1	7716530	intergenic	GB51818	GMCOX7	GMC oxidoreductase 7	FBgn0030591	CG9517=N/A		plus	C/T,cap:0.25:0.75,ada_scu:0.85:0.15	T	0.75	0.15	0	0.526462	4.28283	3.13693
Group1	7717436	intergenic	GB51818	GMCOX7	GMC oxidoreductase 7	FBgn0030591	CG9517=N/A		plus	C/T,cap:0.8:0.2,ada_scu:0.125:0.875	C	0.8	0.125	0	0.622977	4.88197	3.37504
Group1	7717468	intergenic	GB51818	GMCOX7	GMC oxidoreductase 7	FBgn0030591	CG9517=N/A		plus	C/T,cap:0.9:0.1,ada_scu:0.4:0.6	C	0.9	0.4	0.964286	0.371555	6.8411	3.33776
Group1	7717524	intergenic	GB51818	GMCOX7	GMC oxidoreductase 7	FBgn0030591	CG9517=N/A		plus	C/T,cap:0.9:0.1,ada_scu:0.425:0.575	C	0.9	0.425	1	0.34364	7.77327	3.40095
Group1	7717555	intergenic	GB51818	GMCOX7	GMC oxidoreductase 7	FBgn0030591	CG9517=N/A		plus	C/T,cap:0.05:0.95,ada_scu:0.4:0.6	T	0.95	0.6	0	0.233563	7.77588	3.07655
Group1	7717656	intergenic	GB51818	GMCOX7	GMC oxidoreductase 7	FBgn0030591	CG9517=N/A		plus	A/T,cap:0.15:0.85,ada_scu:0.725:0.275	T	0.85	0.275	0.964286	0.460781	6.27936	3.40043
Group1	7717722	intergenic	GB51818	GMCOX7	GMC oxidoreductase 7	FBgn0030591	CG9517=N/A		plus	C/T,cap:0.05:0.95,ada_scu:0.875:0.125	T	0.95	0.125	0	0.779306	5.50384	3.71056
Group1	7717795	intergenic	GB51818	GMCOX7	GMC oxidoreductase 7	FBgn0030591	CG9517=N/A		plus	C/G,cap:0.1:0.9,ada_scu:0.65:0.35	G	0.9	0.35	0	0.429513	6.46099	3.38049
Group1	7717839	intergenic	GB51818	GMCOX7	GMC oxidoreductase 7	FBgn0030591	CG9517=N/A		plus	C/T,cap:0.15:0.85,ada_scu:0.825:0.175	T	0.85	0.175	0	0.600305	4.45806	3.26453
Group1	7718450	intergenic	GB51818	GMCOX7	GMC oxidoreductase 7	FBgn0030591	CG9517=N/A		plus	A/G,cap:0.85:0.15,ada_scu:0.225:0.775	A	0.85	0.225	0.142857	0.528524	4.45053	3.20014
Group1	7718803	intergenic	GB51818	GMCOX7	GMC oxidoreductase 7	FBgn0030591	CG9517=N/A		plus	C/T,cap:0.15:0.85,ada_scu:0.95:0.05	T	0.85	0.05	0	0.799014	3.59621	3.29561
Group1	7740363	intergenic	GB51819	LOC410744	glucose dehydrogenase [acceptor]-like	FBgn0030590	CG9518=N/A		plus	C/T,cap:0.05:0.95,ada_scu:0.425:0.575	T	0.95	0.575	1	0.257279	7.62376	3.17194
Group1	7740490	intergenic	GB51819	LOC410744	glucose dehydrogenase [acceptor]-like	FBgn0030590	CG9518=N/A		plus	A/G,cap:0.25:0.75,ada_scu:0.9:0.1	G	0.75	0.1	0	0.612155	4.51993	3.29756
Group1	7740777	intergenic	GB51819	LOC410744	glucose dehydrogenase [acceptor]-like	FBgn0030590	CG9518=N/A		plus	C/T,cap:0.2:0.8,ada_scu:0.925:0.075	T	0.8	0.075	0	0.708015	3.91636	3.28007
Group1	7740901	intergenic	GB51819	LOC410744	glucose dehydrogenase [acceptor]-like	FBgn0030590	CG9518=N/A		plus	C/T,cap:0.25:0.75,ada_scu:0.9:0.1	T	0.75	0.1	0	0.612155	3.59592	3.07177
Group1	7743623	intergenic	GB51820	GMCOX9	GMC oxidoreductase 9	FBgn0030588	CG9521=N/A		plus	A/G,cap:0.85:0.15,ada_scu:0.45:0.55	A	0.85	0.45	1	0.253268	6.66764	3.04781
Group1	7743627	intergenic	GB51820	GMCOX9	GMC oxidoreductase 9	FBgn0030588	CG9521=N/A		plus	C/T,cap:0.25:0.75,ada_scu:0.95:0.05	T	0.75	0.05	0	0.705038	5.73009	3.629
Group1	7743731	intergenic	GB51820	GMCOX9	GMC oxidoreductase 9	FBgn0030588	CG9521=N/A		plus	C/T,cap:0.25:0.75,ada_scu:0.9:0.1	T	0.75	0.1	0	0.612155	6.47468	3.62273
Group1	7743953	intergenic	GB51820	GMCOX9	GMC oxidoreductase 9	FBgn0030588	CG9521=N/A		plus	C/T,cap:0.8:0.2,ada_scu:0.125:0.875	C	0.8	0.125	0	0.622977	6.57818	3.64506
Group1	7744121	non	GB51820	GMCOX9	GMC oxidoreductase 9	FBgn0030588	CG9521=N/A	161:54:2;T:CTA:L,G:CGA:R	plus	G/T,cap:0.75:0.25,ada_scu:0.15:0.85	G	0.75	0.15	0	0.526462	6.75334	3.55015
Group1	7744554	syn	GB51820	GMCOX9	GMC oxidoreductase 9	FBgn0030588	CG9521=N/A		plus	A/G,cap:0.2:0.8,ada_scu:0.8:0.2	G	0.8	0.2	0	0.505814	5.34494	3.31773
Group1	14003211	three_prime_utr	GB46502	LOC724680	uncharacterized LOC724680	FBgn0264302			minus	A/G,cap:0.9:0.1,ada_scu:0.075:0.925	A	0.9	0.075	0	0.804417	2.96649	3.08537
Group1	14010667	syn	GB46426	LOC100578708	uncharacterized LOC100578708	FBgn0003310	S=Star		plus	C/T,cap:0.25:0.75,ada_scu:1:0	T	0.75	0	0	0.805714	5.0374	3.65239
Group1	14010670	syn	GB46426	LOC100578708	uncharacterized LOC100578708	FBgn0003310	S=Star		plus	C/T,cap:0.75:0.25,ada_scu:0:1	C	0.75	0	0	0.805714	5.0374	3.68239
Group1	14010678	non	GB46426	LOC100578708	uncharacterized LOC100578708	FBgn0003310	S=Star	488:163:2;C:ACT:T,G:AGT:S	plus	C/G,cap:0:1,ada_scu:0.4:0.6	G	1	0.6	1	0.308005	6.81336	3.17953
Group1	14010745	syn	GB46426	LOC100578708	uncharacterized LOC100578708	FBgn0003310	S=Star		plus	C/T,cap:0.25:0.75,ada_scu:0.875:0.125	T	0.75	0.125	0	0.568444	6.93726	3.63954
Group1	14010893	intron	GB46426	LOC100578708	uncharacterized LOC100578708	FBgn0003310	S=Star		plus	A/G,cap:0.05:0.95,ada_scu:0.425:0.575	G	0.95	0.575	1	0.257279	7.68488	3.18116
Group1	14011091	non	GB46426	LOC100578708	uncharacterized LOC100578708	FBgn0003310	S=Star	787:263:1;T:TAT:Y,C:CAT:H	plus	C/T,cap:1:0,ada_scu:0.35:0.65	C	1	0.35	1	0.559748	7.05129	3.63519
Group1	14011102	syn	GB46426	LOC100578708	uncharacterized LOC100578708	FBgn0003310	S=Star		plus	A/G,cap:0:1,ada_scu:0.625:0.375	G	1	0.375	1	0.532539	7.09371	3.62516
Group1	14011299	syn	GB46426	LOC100578708	uncharacterized LOC100578708	FBgn0003310	S=Star		plus	A/G,cap:0.75:0.25,ada_scu:0.05:0.95	A	0.75	0.05	0	0.705038	5.05077	3.52342
Group1	14012964	syn	GB46500	Ethr	ecdysis triggering hormone receptor	FBgn0038874	ETHR=ETHR		minus	C/T,cap:0.25:0.75,ada_scu:1:0	T	0.75	0	0	0.805714	4.36273	3.51377
Group1	14013076	non	GB46500	Ethr	ecdysis triggering hormone receptor	FBgn0038874	ETHR=ETHR	1109:370:2;A:AAT:N,G:AGT:S	minus	C/T,cap:0.1:0.9,ada_scu:0.975:0.025	T	0.9	0.025	0	0.884295	4.55848	3.65535
Group1	14013159	syn	GB46500	Ethr	ecdysis triggering hormone receptor	FBgn0038874	ETHR=ETHR		minus	A/G,cap:0.95:0.05,ada_scu:0.025:0.975	A	0.95	0.025	0	0.924943	2.75254	3.14459
Group1	14013366	syn	GB46500	Ethr	ecdysis triggering hormone receptor	FBgn0038874	ETHR=ETHR		minus	A/G,cap:0.95:0.05,ada_scu:0.025:0.975	A	0.95	0.025	0	0.924943	2.63751	3.09707
Group1	14013381	syn	GB46500	Ethr	ecdysis triggering hormone receptor	FBgn0038874	ETHR=ETHR		minus	C/T,cap:0.95:0.05,ada_scu:0.3:0.7	C	0.95	0.3	0	0.552965	4.28898	3.17431
Group1	14013960	intron	GB46500	Ethr	ecdysis triggering hormone receptor	FBgn0038874	ETHR=ETHR		minus	C/T,cap:0.1:0.9,ada_scu:0.8:0.2	T	0.9	0.2	0.0357143	0.621422	6.62261	3.6502
Group1	14014042	intron	GB46500	Ethr	ecdysis triggering hormone receptor	FBgn0038874	ETHR=ETHR		minus	A/G,cap:1:0,ada_scu:0.4:0.6	A	1	0.4	1	0.505814	6.35781	3.46505
Group1	14014111	intron	GB46500	Ethr	ecdysis triggering hormone receptor	FBgn0038874	ETHR=ETHR		minus	C/T,cap:0.15:0.85,ada_scu:0.95:0.05	T	0.85	0.05	0	0.799014	5.12188	3.64935
Group1	14014119	intron	GB46500	Ethr	ecdysis triggering hormone receptor	FBgn0038874	ETHR=ETHR		minus	A/G,cap:0.85:0.15,ada_scu:0.25:0.75	A	0.85	0.25	1	0.49416	5.27316	3.28413
Group1	14014121	intron	GB46500	Ethr	ecdysis triggering hormone receptor	FBgn0038874	ETHR=ETHR		minus	A/G,cap:0.85:0.15,ada_scu:0.025:0.975	A	0.85	0.025	0	0.842353	3.87885	3.44841
Group1	14016066	intron	GB46500	Ethr	ecdysis triggering hormone receptor	FBgn0038874	ETHR=ETHR		minus	C/T,cap:0.15:0.85,ada_scu:0.85:0.15	T	0.85	0.15	0	0.637779	7.31898	3.79667
Group1	14016080	intron	GB46500	Ethr	ecdysis triggering hormone receptor	FBgn0038874	ETHR=ETHR		minus	A/G,cap:0:1,ada_scu:0.35:0.65	G	1	0.65	1	0.262596	7.19986	3.12781
Group1	14016442	intron	GB46500	Ethr	ecdysis triggering hormone receptor	FBgn0038874	ETHR=ETHR		minus	A/G,cap:0.9:0.1,ada_scu:0.35:0.65	A	0.9	0.35	0.928571	0.429513	5.63934	3.26026
Group1	14018305	intron	GB46500	Ethr	ecdysis triggering hormone receptor	FBgn0038874	ETHR=ETHR		minus	A/G,cap:0.15:0.85,ada_scu:0.55:0.45	G	0.85	0.45	0	0.253268	7.68184	3.17228
Group1	14018317	intron	GB46500	Ethr	ecdysis triggering hormone receptor	FBgn0038874	ETHR=ETHR		minus	C/T,cap:1:0,ada_scu:0.5:0.5	C	1	0.5	1	0.403509	8.4771	3.59674
Group1	14019070	intron	GB46500	Ethr	ecdysis triggering hormone receptor	FBgn0038874	ETHR=ETHR		minus	C/T,cap:0.2:0.8,ada_scu:0.95:0.05	T	0.8	0.05	0	0.752759	7.16908	3.91178
Group1	14019082	intron	GB46500	Ethr	ecdysis triggering hormone receptor	FBgn0038874	ETHR=ETHR		minus	C/T,cap:1:0,ada_scu:0.675:0.325	C	1	0.675	1	0.240443	9.22121	3.24404
Group1	14019097	intron	GB46500	Ethr	ecdysis triggering hormone receptor	FBgn0038874	ETHR=ETHR		minus	C/T,cap:0.05:0.95,ada_scu:0.55:0.45	T	0.95	0.45	0	0.383512	9.87394	3.72446
Group1	14019116	intron	GB46500	Ethr	ecdysis triggering hormone receptor	FBgn0038874	ETHR=ETHR		minus	C/T,cap:0:1,ada_scu:0.3:0.7	T	1	0.7	1	0.218647	9.38587	3.23776
Group1	14019126	intron	GB46500	Ethr	ecdysis triggering hormone receptor	FBgn0038874	ETHR=ETHR		minus	C/T,cap:1:0,ada_scu:0.7:0.3	C	1	0.7	1	0.218647	9.37486	3.22758
Group1	14019150	intron	GB46500	Ethr	ecdysis triggering hormone receptor	FBgn0038874	ETHR=ETHR		minus	A/G,cap:0.95:0.05,ada_scu:0.325:0.675	A	0.95	0.325	1	0.52326	8.90384	3.82826
Group1	14019160	intron	GB46500	Ethr	ecdysis triggering hormone receptor	FBgn0038874	ETHR=ETHR		minus	C/T,cap:0.15:0.85,ada_scu:0.7:0.3	T	0.85	0.3	1	0.428365	8.9246	3.69511
Group1	14019173	intron	GB46500	Ethr	ecdysis triggering hormone receptor	FBgn0038874	ETHR=ETHR		minus	C/T,cap:0.95:0.05,ada_scu:0.5:0.5	C	0.95	0.5	1	0.331466	9.16009	3.52486
Group1	14019192	intron	GB46500	Ethr	ecdysis triggering hormone receptor	FBgn0038874	ETHR=ETHR		minus	A/G,cap:0.85:0.15,ada_scu:0.225:0.775	A	0.85	0.225	1	0.528524	7.80492	3.71465
Group1	14019319	intron	GB46500	Ethr	ecdysis triggering hormone receptor	FBgn0038874	ETHR=ETHR		minus	A/G,cap:0.15:0.85,ada_scu:0.7:0.3	G	0.85	0.3	0	0.428365	7.26496	3.4901
Group1	14019331	intron	GB46500	Ethr	ecdysis triggering hormone receptor	FBgn0038874	ETHR=ETHR		minus	C/T,cap:0.85:0.15,ada_scu:0.3:0.7	C	0.85	0.3	0	0.428365	7.26496	3.49153
Group1	14023167	intron	GB46500	Ethr	ecdysis triggering hormone receptor	FBgn0038874	ETHR=ETHR		minus	C/T,cap:0:1,ada_scu:0.725:0.275	T	1	0.275	0	0.644419	3.42116	3.06167
Group1	14023824	intron	GB46500	Ethr	ecdysis triggering hormone receptor	FBgn0038874	ETHR=ETHR		minus	A/G,cap:0.85:0.15,ada_scu:0.025:0.975	A	0.85	0.025	0	0.842353	3.8379	3.43003
Group1	14024112	intron	GB46500	Ethr	ecdysis triggering hormone receptor	FBgn0038874	ETHR=ETHR		minus	C/T,cap:0.1:0.9,ada_scu:1:0	T	0.9	0	0	0.925797	3.78808	3.56709
Group1	14024285	intron	GB46500	Ethr	ecdysis triggering hormone receptor	FBgn0038874	ETHR=ETHR		minus	C/T,cap:1:0,ada_scu:0.525:0.475	C	1	0.525	1	0.379022	5.99163	3.21312
Group1	14024619	intron	GB46500	Ethr	ecdysis triggering hormone receptor	FBgn0038874	ETHR=ETHR		minus	C/T,cap:0.1:0.9,ada_scu:0.975:0.025	T	0.9	0.025	0	0.884295	3.65786	3.43359
Group1	14025072	intron	GB46500	Ethr	ecdysis triggering hormone receptor	FBgn0038874	ETHR=ETHR		minus	A/G,cap:0.1:0.9,ada_scu:1:0	G	0.9	0	0	0.925797	2.50679	3.09763
Group1	14025347	syn	GB46500	Ethr	ecdysis triggering hormone receptor	FBgn0038874	ETHR=ETHR		minus	C/T,cap:0.1:0.9,ada_scu:0.925:0.075	T	0.9	0.075	0	0.804417	3.4631	3.26187
Group1	14026092	intron	GB46500	Ethr	ecdysis triggering hormone receptor	FBgn0038874	ETHR=ETHR		minus	C/T,cap:0:1,ada_scu:0.525:0.475	T	1	0.475	0	0.42842	11.3136	4.1066
Group1	14026114	intron	GB46500	Ethr	ecdysis triggering hormone receptor	FBgn0038874	ETHR=ETHR		minus	C/T,cap:1:0,ada_scu:0.625:0.375	C	1	0.625	0	0.285114	11.3136	3.77568
Group1	14026173	intron	GB46500	Ethr	ecdysis triggering hormone receptor	FBgn0038874	ETHR=ETHR		minus	A/G,cap:0:1,ada_scu:0.325:0.675	G	1	0.675	0.0178571	0.240443	12.8155	3.71458
Group1	14026246	intron	GB46500	Ethr	ecdysis triggering hormone receptor	FBgn0038874	ETHR=ETHR		minus	A/G,cap:0.95:0.05,ada_scu:0.075:0.925	A	0.95	0.075	0	0.850501	12.3108	4.88862
Group1	14026339	intron	GB46500	Ethr	ecdysis triggering hormone receptor	FBgn0038874	ETHR=ETHR		minus	C/T,cap:1:0,ada_scu:0.65:0.35	C	1	0.65	1	0.262596	13.846	4.24379
Group1	14026361	intron	GB46500	Ethr	ecdysis triggering hormone receptor	FBgn0038874	ETHR=ETHR		minus	A/G,cap:0.95:0.05,ada_scu:0.05:0.95	A	0.95	0.05	0	0.887303	13.3514	5.09519
Group1	14026381	intron	GB46500	Ethr	ecdysis triggering hormone receptor	FBgn0038874	ETHR=ETHR		minus	C/T,cap:0:1,ada_scu:0.3:0.7	T	1	0.7	0.196429	0.218647	13.7106	3.89234
Group1	14026392	intron	GB46500	Ethr	ecdysis triggering hormone receptor	FBgn0038874	ETHR=ETHR		minus	C/T,cap:0:1,ada_scu:0.125:0.875	T	1	0.875	0.785714	0.0753691	13.7106	3.07105
Group1	14026403	intron	GB46500	Ethr	ecdysis triggering hormone receptor	FBgn0038874	ETHR=ETHR		minus	A/G,cap:0:1,ada_scu:0.25:0.75	G	1	0.75	0.982143	0.17609	13.5008	3.57171
Group1	14026410	intron	GB46500	Ethr	ecdysis triggering hormone receptor	FBgn0038874	ETHR=ETHR		minus	C/T,cap:1:0,ada_scu:0.675:0.325	C	1	0.675	0.214286	0.240443	13.0351	3.76782
Group1	14026588	intron	GB46500	Ethr	ecdysis triggering hormone receptor	FBgn0038874	ETHR=ETHR		minus	C/T,cap:0:1,ada_scu:0.475:0.525	T	1	0.525	0	0.379022	11.0345	3.93707
Group1	14026602	intron	GB46500	Ethr	ecdysis triggering hormone receptor	FBgn0038874	ETHR=ETHR		minus	G/T,cap:0.95:0.05,ada_scu:0.1:0.9	G	0.95	0.1	0	0.814511	9.85449	4.40673
Group1	14026609	intron	GB46500	Ethr	ecdysis triggering hormone receptor	FBgn0038874	ETHR=ETHR		minus	A/G,cap:1:0,ada_scu:0:1	A	1	0	0	1	9.85449	5.04111
Group1	14026781	intron	GB46500	Ethr	ecdysis triggering hormone receptor	FBgn0038874	ETHR=ETHR		minus	C/T,cap:1:0,ada_scu:0.75:0.25	C	1	0.75	1	0.17609	10.6721	3.18886
Group1	14026847	intron	GB46500	Ethr	ecdysis triggering hormone receptor	FBgn0038874	ETHR=ETHR		minus	C/T,cap:0:1,ada_scu:0.45:0.55	T	1	0.55	1	0.35495	10.7017	3.83313
Group1	14026865	intron	GB46500	Ethr	ecdysis triggering hormone receptor	FBgn0038874	ETHR=ETHR		minus	C/T,cap:0:1,ada_scu:0.45:0.55	T	1	0.55	0.964286	0.35495	10.594	3.81366
Group1	14027222	intron	GB46500	Ethr	ecdysis triggering hormone receptor	FBgn0038874	ETHR=ETHR		minus	A/G,cap:0:1,ada_scu:0.575:0.425	G	1	0.425	0	0.479561	10.594	4.05002
Group1	14027392	intron	GB46500	Ethr	ecdysis triggering hormone receptor	FBgn0038874	ETHR=ETHR		minus	A/G,cap:0.95:0.05,ada_scu:0.025:0.975	A	0.95	0.025	0	0.924943	8.30297	4.35804
Group1	14027484	intron	GB46500	Ethr	ecdysis triggering hormone receptor	FBgn0038874	ETHR=ETHR		minus	A/G,cap:0:1,ada_scu:0.275:0.725	G	1	0.725	1	0.197199	8.80279	3.09561
Group1	14027487	intron	GB46500	Ethr	ecdysis triggering hormone receptor	FBgn0038874	ETHR=ETHR		minus	A/G,cap:0:1,ada_scu:0.4:0.6	G	1	0.6	1	0.308005	8.62811	3.39743
Group1	14028003	intron	GB46500	Ethr	ecdysis triggering hormone receptor	FBgn0038874	ETHR=ETHR		minus	C/T,cap:0:1,ada_scu:0.975:0.025	T	1	0.025	0	0.964353	6.37288	4.39154
Group1	14028031	intron	GB46500	Ethr	ecdysis triggering hormone receptor	FBgn0038874	ETHR=ETHR		minus	C/T,cap:1:0,ada_scu:0:1	C	1	0	0	1	6.37288	4.49111
Group1	14028175	intron	GB46500	Ethr	ecdysis triggering hormone receptor	FBgn0038874	ETHR=ETHR		minus	C/T,cap:0:1,ada_scu:1:0	T	1	0	0	1	5.84267	4.39218
Group1	14028719	intron	GB46500	Ethr	ecdysis triggering hormone receptor	FBgn0038874	ETHR=ETHR		minus	C/T,cap:1:0,ada_scu:0.175:0.825	C	1	0.175	0	0.764961	6.58075	3.8803
Group1	14028759	intron	GB46500	Ethr	ecdysis triggering hormone receptor	FBgn0038874	ETHR=ETHR		minus	A/C,cap:1:0,ada_scu:0.125:0.875	A	1	0.125	0.982143	0.828802	7.07935	4.02796
Group1	14028773	intron	GB46500	Ethr	ecdysis triggering hormone receptor	FBgn0038874	ETHR=ETHR		minus	A/G,cap:0.9:0.1,ada_scu:0.075:0.925	A	0.9	0.075	0	0.804417	5.97423	3.79998
Group1	14029627	intron	GB46500	Ethr	ecdysis triggering hormone receptor	FBgn0038874	ETHR=ETHR		minus	A/G,cap:0:1,ada_scu:0.325:0.675	G	1	0.675	0.982143	0.240443	10.3685	3.42534
Group1	14029691	intron	GB46500	Ethr	ecdysis triggering hormone receptor	FBgn0038874	ETHR=ETHR		minus	A/G,cap:0.95:0.05,ada_scu:0.6:0.4	A	0.95	0.6	0.839286	0.233563	9.80619	3.31482
Group1	14029700	intron	GB46500	Ethr	ecdysis triggering hormone receptor	FBgn0038874	ETHR=ETHR		minus	C/T,cap:0:1,ada_scu:0.875:0.125	T	1	0.125	0	0.828802	8.61362	4.23729
Group1	14029881	intron	GB46500	Ethr	ecdysis triggering hormone receptor	FBgn0038874	ETHR=ETHR		minus	A/G,cap:0:1,ada_scu:0.725:0.275	G	1	0.275	0.125	0.644419	8.14367	3.8961
Group1	14030205	intron	GB46500	Ethr	ecdysis triggering hormone receptor	FBgn0038874	ETHR=ETHR		minus	A/G,cap:1:0,ada_scu:0.025:0.975	A	1	0.025	0	0.964353	7.62759	4.59586
Group1	14030411	intron	GB46500	Ethr	ecdysis triggering hormone receptor	FBgn0038874	ETHR=ETHR		minus	A/G,cap:1:0,ada_scu:0:1	A	1	0	0	1	8.07257	5.00168
Group1	14030481	intron	GB46500	Ethr	ecdysis triggering hormone receptor	FBgn0038874	ETHR=ETHR		minus	C/T,cap:1:0,ada_scu:0.4:0.6	C	1	0.4	1	0.505814	8.37324	3.73965
Group1	14030802	intron	GB46500	Ethr	ecdysis triggering hormone receptor	FBgn0038874	ETHR=ETHR		minus	C/T,cap:0:1,ada_scu:0.8:0.2	T	1	0.2	0	0.733959	9.95388	4.29254
Group1	14030978	intron	GB46500	Ethr	ecdysis triggering hormone receptor	FBgn0038874	ETHR=ETHR		minus	G/T,cap:0.85:0.15,ada_scu:0.45:0.55	G	0.85	0.45	0.0178571	0.253268	9.1666	3.337
Group1	14031320	intron	GB46500	Ethr	ecdysis triggering hormone receptor	FBgn0038874	ETHR=ETHR		minus	C/T,cap:0:1,ada_scu:0.675:0.325	T	1	0.325	1	0.587456	8.82579	3.91828
Group1	14031333	intron	GB46500	Ethr	ecdysis triggering hormone receptor	FBgn0038874	ETHR=ETHR		minus	C/T,cap:0:1,ada_scu:0.8:0.2	T	1	0.2	1	0.733959	10.4101	4.3873
Group1	14031408	intron	GB46500	Ethr	ecdysis triggering hormone receptor	FBgn0038874	ETHR=ETHR		minus	A/G,cap:1:0,ada_scu:0.05:0.95	A	1	0.05	0	0.929431	11.2893	4.95632
Group1	14031418	intron	GB46500	Ethr	ecdysis triggering hormone receptor	FBgn0038874	ETHR=ETHR		minus	C/T,cap:1:0,ada_scu:0.175:0.825	C	1	0.175	0	0.764961	10.9878	4.57109
Group1	14031477	intron	GB46500	Ethr	ecdysis triggering hormone receptor	FBgn0038874	ETHR=ETHR		minus	A/G,cap:0.1:0.9,ada_scu:0.425:0.575	G	0.9	0.575	0	0.190751	9.06002	3.10011
Group1	14031742	intron	GB46500	Ethr	ecdysis triggering hormone receptor	FBgn0038874	ETHR=ETHR		minus	C/T,cap:1:0,ada_scu:0.175:0.825	C	1	0.175	0	0.764961	7.86257	4.05719
Group1	14031794	intron	GB46500	Ethr	ecdysis triggering hormone receptor	FBgn0038874	ETHR=ETHR		minus	C/T,cap:0.05:0.95,ada_scu:0.975:0.025	T	0.95	0.025	0	0.924943	6.29925	4.02221
Group1	14032174	intron	GB46500	Ethr	ecdysis triggering hormone receptor	FBgn0038874	ETHR=ETHR		minus	A/G,cap:1:0,ada_scu:0:1	A	1	0	0	1	6.29925	4.78634
Group1	14032269	intron	GB46500	Ethr	ecdysis triggering hormone receptor	FBgn0038874	ETHR=ETHR		minus	C/G,cap:1:0,ada_scu:0.4:0.6	C	1	0.4	0	0.505814	7.24444	3.59977
Group1	14032277	intron	GB46500	Ethr	ecdysis triggering hormone receptor	FBgn0038874	ETHR=ETHR		minus	A/G,cap:0.95:0.05,ada_scu:0.4:0.6	A	0.95	0.4	0.0178571	0.437713	8.3002	3.6233
Group1	14032298	intron	GB46500	Ethr	ecdysis triggering hormone receptor	FBgn0038874	ETHR=ETHR		minus	A/G,cap:1:0,ada_scu:0.4:0.6	A	1	0.4	0.928571	0.505814	8.25088	3.72024
Group1	14033206	intron	GB46500	Ethr	ecdysis triggering hormone receptor	FBgn0038874	ETHR=ETHR		minus	A/G,cap:1:0,ada_scu:0:1	A	1	0	0	1	6.65051	4.65077
Group1	14033341	intron	GB46500	Ethr	ecdysis triggering hormone receptor	FBgn0038874	ETHR=ETHR		minus	C/T,cap:0:1,ada_scu:0.7:0.3	T	1	0.3	0	0.615674	8.99649	3.96141
Group1	14033401	intron	GB46500	Ethr	ecdysis triggering hormone receptor	FBgn0038874	ETHR=ETHR		minus	A/G,cap:1:0,ada_scu:0.325:0.675	A	1	0.325	0	0.587456	8.59299	3.88343
Group1	14033430	intron	GB46500	Ethr	ecdysis triggering hormone receptor	FBgn0038874	ETHR=ETHR		minus	A/G,cap:0:1,ada_scu:0.45:0.55	G	1	0.55	0.0892857	0.35495	9.22847	3.57926
Group1	14033481	intron	GB46500	Ethr	ecdysis triggering hormone receptor	FBgn0038874	ETHR=ETHR		minus	A/G,cap:1:0,ada_scu:0:1	A	1	0	0	1	5.99553	4.63185
Group1	14033848	intron	GB46500	Ethr	ecdysis triggering hormone receptor	FBgn0038874	ETHR=ETHR		minus	C/T,cap:0:1,ada_scu:1:0	T	1	0	0	1	4.12041	4.36559
Group1	14034023	intron	GB46500	Ethr	ecdysis triggering hormone receptor	FBgn0038874	ETHR=ETHR		minus	A/T,cap:1:0,ada_scu:0:1	A	1	0	0	1	2.93059	3.70403
Group1	14034556	intron	GB46500	Ethr	ecdysis triggering hormone receptor	FBgn0038874	ETHR=ETHR		minus	A/G,cap:0:1,ada_scu:0.55:0.45	G	1	0.45	0.0178571	0.453767	7.51008	3.57344
Group1	14034558	intron	GB46500	Ethr	ecdysis triggering hormone receptor	FBgn0038874	ETHR=ETHR		minus	A/G,cap:0.95:0.05,ada_scu:0:1	A	0.95	0	0	0.963449	6.09509	4.24227
Group1	14034562	intron	GB46500	Ethr	ecdysis triggering hormone receptor	FBgn0038874	ETHR=ETHR		minus	A/G,cap:0:1,ada_scu:0.475:0.525	G	1	0.525	0	0.379022	6.09509	3.22877
Group1	14034574	intron	GB46500	Ethr	ecdysis triggering hormone receptor	FBgn0038874	ETHR=ETHR		minus	A/G,cap:1:0,ada_scu:0.2:0.8	A	1	0.2	0	0.733959	5.78325	3.69148
Group1	14034609	intron	GB46500	Ethr	ecdysis triggering hormone receptor	FBgn0038874	ETHR=ETHR		minus	C/T,cap:1:0,ada_scu:0.2:0.8	C	1	0.2	0	0.733959	4.89747	3.54577
Group1	14034631	intron	GB46500	Ethr	ecdysis triggering hormone receptor	FBgn0038874	ETHR=ETHR		minus	A/G,cap:0:1,ada_scu:0.775:0.225	G	1	0.225	0.0178571	0.703546	4.46662	3.40398
Group1	14035232	intron	GB46500	Ethr	ecdysis triggering hormone receptor	FBgn0038874	ETHR=ETHR		minus	C/T,cap:0.05:0.95,ada_scu:1:0	T	0.95	0	0	0.963449	4.41789	3.90489
Group1	14035253	intron	GB46500	Ethr	ecdysis triggering hormone receptor	FBgn0038874	ETHR=ETHR		minus	A/G,cap:0.1:0.9,ada_scu:0.975:0.025	G	0.9	0.025	0	0.884295	3.92836	3.49645
Group1	14035285	intron	GB46500	Ethr	ecdysis triggering hormone receptor	FBgn0038874	ETHR=ETHR		minus	A/C,cap:0.95:0.05,ada_scu:0.05:0.95	A	0.95	0.05	0	0.887303	4.96649	3.79357
Group1	14035382	intron	GB46500	Ethr	ecdysis triggering hormone receptor	FBgn0038874	ETHR=ETHR		minus	A/G,cap:0:1,ada_scu:0.325:0.675	G	1	0.675	0.0535714	0.240443	8.25633	3.13667
Group1	14035527	intron	GB46500	Ethr	ecdysis triggering hormone receptor	FBgn0038874	ETHR=ETHR		minus	A/G,cap:0:1,ada_scu:0.575:0.425	G	1	0.425	1	0.479561	9.67901	3.88007
Group1	14035697	intron	GB46500	Ethr	ecdysis triggering hormone receptor	FBgn0038874	ETHR=ETHR		minus	C/T,cap:0.05:0.95,ada_scu:0.975:0.025	T	0.95	0.025	0	0.924943	6.20731	4.01111
Group1	14035913	intron	GB46500	Ethr	ecdysis triggering hormone receptor	FBgn0038874	ETHR=ETHR		minus	C/T,cap:0:1,ada_scu:0.425:0.575	T	1	0.575	0	0.331281	6.4643	3.19547
Group1	14035959	intron	GB46500	Ethr	ecdysis triggering hormone receptor	FBgn0038874	ETHR=ETHR		minus	C/T,cap:0.95:0.05,ada_scu:0.475:0.525	C	0.95	0.475	0.857143	0.357225	8.29211	3.47393
Group1	14036119	intron	GB46500	Ethr	ecdysis triggering hormone receptor	FBgn0038874	ETHR=ETHR		minus	C/T,cap:0.05:0.95,ada_scu:1:0	T	0.95	0	0	0.963449	5.07263	3.95801
Group1	14036169	intron	GB46500	Ethr	ecdysis triggering hormone receptor	FBgn0038874	ETHR=ETHR		minus	A/G,cap:0.05:0.95,ada_scu:0.975:0.025	G	0.95	0.025	0	0.924943	5.16694	3.86953
Group1	14036445	intron	GB46500	Ethr	ecdysis triggering hormone receptor	FBgn0038874	ETHR=ETHR		minus	C/T,cap:0.1:0.9,ada_scu:1:0	T	0.9	0	0	0.925797	5.0587	3.86042
Group1	14036479	intron	GB46500	Ethr	ecdysis triggering hormone receptor	FBgn0038874	ETHR=ETHR		minus	A/G,cap:0.95:0.05,ada_scu:0.025:0.975	A	0.95	0.025	0.0714286	0.924943	6.10105	4.0301
Group1	14036598	intron	GB46500	Ethr	ecdysis triggering hormone receptor	FBgn0038874	ETHR=ETHR		minus	C/T,cap:0.1:0.9,ada_scu:0.775:0.225	T	0.9	0.225	0.0714286	0.587456	7.16774	3.69985
Group1	14036648	intron	GB46500	Ethr	ecdysis triggering hormone receptor	FBgn0038874	ETHR=ETHR		minus	A/G,cap:0.95:0.05,ada_scu:0.025:0.975	A	0.95	0.025	0.125	0.924943	6.32825	4.06615
Group1	14036680	intron	GB46500	Ethr	ecdysis triggering hormone receptor	FBgn0038874	ETHR=ETHR		minus	C/T,cap:0.2:0.8,ada_scu:1:0	T	0.8	0	0.125	0.846985	4.20998	3.5559
Group1	14036699	intron	GB46500	Ethr	ecdysis triggering hormone receptor	FBgn0038874	ETHR=ETHR		minus	C/G,cap:0.1:0.9,ada_scu:0.9:0.1	G	0.9	0.1	0.928571	0.765972	5.08719	3.63965
Group1	14036923	intron	GB46500	Ethr	ecdysis triggering hormone receptor	FBgn0038874	ETHR=ETHR		minus	A/G,cap:0.05:0.95,ada_scu:1:0	G	0.95	0	0	0.963449	5.79347	4.07011
Group1	14037000	intron	GB46500	Ethr	ecdysis triggering hormone receptor	FBgn0038874	ETHR=ETHR		minus	C/T,cap:0.1:0.9,ada_scu:1:0	T	0.9	0	0	0.925797	5.91456	4.00317
Group1	14037078	intron	GB46500	Ethr	ecdysis triggering hormone receptor	FBgn0038874	ETHR=ETHR		minus	C/T,cap:0.05:0.95,ada_scu:0.875:0.125	T	0.95	0.125	0.196429	0.779306	6.93852	3.94321
Group1	14037166	intron	GB46500	Ethr	ecdysis triggering hormone receptor	FBgn0038874	ETHR=ETHR		minus	A/T,cap:0:1,ada_scu:0.4:0.6	T	1	0.6	1	0.308005	6.72489	3.17754
Group1	14037182	intron	GB46500	Ethr	ecdysis triggering hormone receptor	FBgn0038874	ETHR=ETHR		minus	A/G,cap:0.05:0.95,ada_scu:0.475:0.525	G	0.95	0.525	1	0.306226	6.7067	3.1489
Group1	14037822	intron	GB46500	Ethr	ecdysis triggering hormone receptor	FBgn0038874	ETHR=ETHR		minus	A/G,cap:0.95:0.05,ada_scu:0.1:0.9	A	0.95	0.1	0	0.814511	6.44809	3.92554
Group1	14037882	intron	GB46500	Ethr	ecdysis triggering hormone receptor	FBgn0038874	ETHR=ETHR		minus	C/T,cap:0.15:0.85,ada_scu:0.975:0.025	T	0.85	0.025	0	0.842353	5.35129	3.76061
Group1	14037901	intron	GB46500	Ethr	ecdysis triggering hormone receptor	FBgn0038874	ETHR=ETHR		minus	A/G,cap:0.85:0.15,ada_scu:0:1	A	0.85	0	0	0.886993	5.31763	3.82317
Group1	14037952	intron	GB46500	Ethr	ecdysis triggering hormone receptor	FBgn0038874	ETHR=ETHR		minus	C/T,cap:0.05:0.95,ada_scu:1:0	T	0.95	0	0	0.963449	5.77776	4.10507
Group1	14038275	intron	GB46500	Ethr	ecdysis triggering hormone receptor	FBgn0038874	ETHR=ETHR		minus	C/T,cap:0.1:0.9,ada_scu:1:0	T	0.9	0	0	0.925797	5.50285	3.98599
Group1	14038367	intron	GB46500	Ethr	ecdysis triggering hormone receptor	FBgn0038874	ETHR=ETHR		minus	C/T,cap:0.05:0.95,ada_scu:0.95:0.05	T	0.95	0.05	0	0.887303	6.52093	4.05415
Group1	14038428	intron	GB46500	Ethr	ecdysis triggering hormone receptor	FBgn0038874	ETHR=ETHR		minus	A/G,cap:0.95:0.05,ada_scu:0:1	A	0.95	0	0	0.963449	6.41553	4.28779
Group1	14038491	intron	GB46500	Ethr	ecdysis triggering hormone receptor	FBgn0038874	ETHR=ETHR		minus	C/T,cap:0.05:0.95,ada_scu:0.95:0.05	T	0.95	0.05	0	0.887303	6.51091	4.04366
Group1	14038617	intron	GB46500	Ethr	ecdysis triggering hormone receptor	FBgn0038874	ETHR=ETHR		minus	C/T,cap:0.95:0.05,ada_scu:0.2:0.8	C	0.95	0.2	0.0535714	0.678167	7.79454	3.9261
Group1	14038661	intron	GB46500	Ethr	ecdysis triggering hormone receptor	FBgn0038874	ETHR=ETHR		minus	C/T,cap:0.05:0.95,ada_scu:0.45:0.55	T	0.95	0.55	0.0178571	0.281499	11.4457	3.82967
Group1	14038667	intron	GB46500	Ethr	ecdysis triggering hormone receptor	FBgn0038874	ETHR=ETHR		minus	A/G,cap:1:0,ada_scu:0.75:0.25	A	1	0.75	1	0.17609	11.4457	3.35066
Group1	14038701	intron	GB46500	Ethr	ecdysis triggering hormone receptor	FBgn0038874	ETHR=ETHR		minus	C/G,cap:1:0,ada_scu:0.725:0.275	C	1	0.725	0.0357143	0.197199	11.4457	3.50682
Group1	14038742	intron	GB46500	Ethr	ecdysis triggering hormone receptor	FBgn0038874	ETHR=ETHR		minus	C/T,cap:0.05:0.95,ada_scu:0.775:0.225	T	0.95	0.225	0.0714286	0.645873	10.4769	4.26968
Group1	14038813	intron	GB46500	Ethr	ecdysis triggering hormone receptor	FBgn0038874	ETHR=ETHR		minus	C/T,cap:0.95:0.05,ada_scu:0.175:0.825	C	0.95	0.175	0.0178571	0.711156	8.72719	4.07353
Group1	14039058	intron	GB46500	Ethr	ecdysis triggering hormone receptor	FBgn0038874	ETHR=ETHR		minus	A/G,cap:0.95:0.05,ada_scu:0.025:0.975	A	0.95	0.025	0	0.924943	6.08937	3.99309
Group1	14039123	intron	GB46500	Ethr	ecdysis triggering hormone receptor	FBgn0038874	ETHR=ETHR		minus	C/T,cap:0.05:0.95,ada_scu:1:0	T	0.95	0	0	0.963449	5.99423	4.27886
Group1	14039145	intron	GB46500	Ethr	ecdysis triggering hormone receptor	FBgn0038874	ETHR=ETHR		minus	C/T,cap:0.05:0.95,ada_scu:1:0	T	0.95	0	0	0.963449	5.99664	4.22808
Group1	14039290	intron	GB46500	Ethr	ecdysis triggering hormone receptor	FBgn0038874	ETHR=ETHR		minus	C/T,cap:0.1:0.9,ada_scu:1:0	T	0.9	0	0	0.925797	5.48825	3.93292
Group1	14039316	intron	GB46500	Ethr	ecdysis triggering hormone receptor	FBgn0038874	ETHR=ETHR		minus	C/T,cap:0.05:0.95,ada_scu:1:0	T	0.95	0	0	0.963449	5.55833	4.19928
Group1	14039346	intron	GB46500	Ethr	ecdysis triggering hormone receptor	FBgn0038874	ETHR=ETHR		minus	C/T,cap:0.95:0.05,ada_scu:0.375:0.625	C	0.95	0.375	0.982143	0.465649	7.99755	3.63684
Group1	14039370	intron	GB46500	Ethr	ecdysis triggering hormone receptor	FBgn0038874	ETHR=ETHR		minus	A/C,cap:0.95:0.05,ada_scu:0.375:0.625	A	0.95	0.375	0	0.465649	8.40216	3.68708
Group1	14039378	intron	GB46500	Ethr	ecdysis triggering hormone receptor	FBgn0038874	ETHR=ETHR		minus	C/G,cap:1:0,ada_scu:0.65:0.35	C	1	0.65	1	0.262596	8.09668	3.22862
Group1	14039431	intron	GB46500	Ethr	ecdysis triggering hormone receptor	FBgn0038874	ETHR=ETHR		minus	C/T,cap:0.05:0.95,ada_scu:0.95:0.05	T	0.95	0.05	0	0.887303	4.71644	3.73726
Group1	14039953	intron	GB46500	Ethr	ecdysis triggering hormone receptor	FBgn0038874	ETHR=ETHR		minus	C/T,cap:0.05:0.95,ada_scu:1:0	T	0.95	0	0	0.963449	2.74123	3.30989
Group1	14039968	intron	GB46500	Ethr	ecdysis triggering hormone receptor	FBgn0038874	ETHR=ETHR		minus	C/T,cap:0.05:0.95,ada_scu:1:0	T	0.95	0	0	0.963449	2.74123	3.2819
Group1	14040459	intron	GB46500	Ethr	ecdysis triggering hormone receptor	FBgn0038874	ETHR=ETHR		minus	C/G,cap:0.95:0.05,ada_scu:0:1	C	0.95	0	0	0.963449	4.26625	3.81777
Group1	14040542	intron	GB46500	Ethr	ecdysis triggering hormone receptor	FBgn0038874	ETHR=ETHR		minus	C/T,cap:0.1:0.9,ada_scu:1:0	T	0.9	0	0	0.925797	4.16903	3.69416
Group1	14040561	intron	GB46500	Ethr	ecdysis triggering hormone receptor	FBgn0038874	ETHR=ETHR		minus	C/T,cap:0.15:0.85,ada_scu:1:0	T	0.85	0	0	0.886993	3.99276	3.55591
Group1	14040564	intron	GB46500	Ethr	ecdysis triggering hormone receptor	FBgn0038874	ETHR=ETHR		minus	C/T,cap:0.05:0.95,ada_scu:1:0	T	0.95	0	0	0.963449	4.62209	3.91273
Group1	14040631	intron	GB46500	Ethr	ecdysis triggering hormone receptor	FBgn0038874	ETHR=ETHR		minus	C/T,cap:0.05:0.95,ada_scu:1:0	T	0.95	0	0.678571	0.963449	4.3926	4.00227
Group1	14040667	intron	GB46500	Ethr	ecdysis triggering hormone receptor	FBgn0038874	ETHR=ETHR		minus	C/T,cap:0:1,ada_scu:0.9:0.1	T	1	0.1	0	0.861676	4.6887	3.67626
Group1	14040747	intron	GB46500	Ethr	ecdysis triggering hormone receptor	FBgn0038874	ETHR=ETHR		minus	C/G,cap:0.05:0.95,ada_scu:1:0	G	0.95	0	0	0.963449	3.90901	3.85359
Group1	14041170	intron	GB46500	Ethr	ecdysis triggering hormone receptor	FBgn0038874	ETHR=ETHR		minus	C/G,cap:0.05:0.95,ada_scu:0.55:0.45	G	0.95	0.45	0	0.383512	6.07126	3.22801
Group1	14041258	intron	GB46500	Ethr	ecdysis triggering hormone receptor	FBgn0038874	ETHR=ETHR		minus	A/G,cap:0.95:0.05,ada_scu:0.025:0.975	A	0.95	0.025	0	0.924943	5.39114	3.90443
Group1	14041316	intron	GB46500	Ethr	ecdysis triggering hormone receptor	FBgn0038874	ETHR=ETHR		minus	C/T,cap:0.05:0.95,ada_scu:1:0	T	0.95	0	0	0.963449	3.91769	3.6995
Group1	14041667	intron	GB46500	Ethr	ecdysis triggering hormone receptor	FBgn0038874	ETHR=ETHR		minus	A/G,cap:0.95:0.05,ada_scu:0:1	A	0.95	0	0	0.963449	3.28449	3.50871
Group1	14041680	intron	GB46500	Ethr	ecdysis triggering hormone receptor	FBgn0038874	ETHR=ETHR		minus	A/G,cap:0.05:0.95,ada_scu:1:0	G	0.95	0	0.0178571	0.963449	3.28449	3.55568
Group1	14041712	intron	GB46500	Ethr	ecdysis triggering hormone receptor	FBgn0038874	ETHR=ETHR		minus	A/G,cap:0.1:0.9,ada_scu:1:0	G	0.9	0	0	0.925797	2.90356	3.31443
Group1	14042314	intron	GB46500	Ethr	ecdysis triggering hormone receptor	FBgn0038874	ETHR=ETHR		minus	A/G,cap:0.1:0.9,ada_scu:0.85:0.15	G	0.9	0.15	0	0.691908	4.13237	3.32695
Group1	14042322	intron	GB46500	Ethr	ecdysis triggering hormone receptor	FBgn0038874	ETHR=ETHR		minus	A/G,cap:0.05:0.95,ada_scu:0.975:0.025	G	0.95	0.025	0	0.924943	4.57087	3.71696
Group1	14042327	intron	GB46500	Ethr	ecdysis triggering hormone receptor	FBgn0038874	ETHR=ETHR		minus	C/T,cap:0.1:0.9,ada_scu:1:0	T	0.9	0	0	0.925797	4.1712	3.68655
Group1	14042362	intron	GB46500	Ethr	ecdysis triggering hormone receptor	FBgn0038874	ETHR=ETHR		minus	C/T,cap:0.95:0.05,ada_scu:0.55:0.45	C	0.95	0.55	1	0.281499	6.15735	3.04627
Group1	14042368	intron	GB46500	Ethr	ecdysis triggering hormone receptor	FBgn0038874	ETHR=ETHR		minus	C/G,cap:0.95:0.05,ada_scu:0.275:0.725	C	0.95	0.275	0	0.58329	6.7196	3.63438
Group1	14042509	intron	GB46500	Ethr	ecdysis triggering hormone receptor	FBgn0038874	ETHR=ETHR		minus	A/G,cap:0.95:0.05,ada_scu:0:1	A	0.95	0	0	0.963449	4.25276	3.92188
Group1	14042712	intron	GB46500	Ethr	ecdysis triggering hormone receptor	FBgn0038874	ETHR=ETHR		minus	A/G,cap:0.9:0.1,ada_scu:0:1	A	0.9	0	0	0.925797	4.12558	3.69917
Group1	14042721	intron	GB46500	Ethr	ecdysis triggering hormone receptor	FBgn0038874	ETHR=ETHR		minus	A/G,cap:0.05:0.95,ada_scu:0.875:0.125	G	0.95	0.125	0	0.779306	5.27951	3.67469
Group1	14042794	intron	GB46500	Ethr	ecdysis triggering hormone receptor	FBgn0038874	ETHR=ETHR		minus	A/T,cap:0.9:0.1,ada_scu:0:1	A	0.9	0	0	0.925797	3.97927	3.68115
Group1	14042826	intron	GB46500	Ethr	ecdysis triggering hormone receptor	FBgn0038874	ETHR=ETHR		minus	A/G,cap:0.95:0.05,ada_scu:0.025:0.975	A	0.95	0.025	0.0178571	0.924943	4.31877	3.66105
Group1	14042839	intron	GB46500	Ethr	ecdysis triggering hormone receptor	FBgn0038874	ETHR=ETHR		minus	A/G,cap:0.95:0.05,ada_scu:0:1	A	0.95	0	0	0.963449	4.17151	3.8215
Group1	14042934	intron	GB46500	Ethr	ecdysis triggering hormone receptor	FBgn0038874	ETHR=ETHR		minus	A/G,cap:0.9:0.1,ada_scu:0.025:0.975	A	0.9	0.025	0	0.884295	4.01013	3.51916
Group1	14043216	intron	GB46500	Ethr	ecdysis triggering hormone receptor	FBgn0038874	ETHR=ETHR		minus	C/T,cap:0.05:0.95,ada_scu:1:0	T	0.95	0	0	0.963449	4.2236	3.79607
Group1	14043236	intron	GB46500	Ethr	ecdysis triggering hormone receptor	FBgn0038874	ETHR=ETHR		minus	C/T,cap:0.05:0.95,ada_scu:0.75:0.25	T	0.95	0.25	0.946429	0.614254	5.43301	3.46296
Group1	14043264	intron	GB46500	Ethr	ecdysis triggering hormone receptor	FBgn0038874	ETHR=ETHR		minus	A/T,cap:0.05:0.95,ada_scu:0.8:0.2	T	0.95	0.2	0.946429	0.678167	5.3619	3.56721
Group1	14043292	intron	GB46500	Ethr	ecdysis triggering hormone receptor	FBgn0038874	ETHR=ETHR		minus	A/G,cap:0.05:0.95,ada_scu:1:0	G	0.95	0	0	0.963449	5.07192	3.94342
Group1	14043346	intron	GB46500	Ethr	ecdysis triggering hormone receptor	FBgn0038874	ETHR=ETHR		minus	G/T,cap:0.05:0.95,ada_scu:1:0	T	0.95	0	0	0.963449	5.83064	4.20225
Group1	14043448	intron	GB46500	Ethr	ecdysis triggering hormone receptor	FBgn0038874	ETHR=ETHR		minus	A/G,cap:0.95:0.05,ada_scu:0.05:0.95	A	0.95	0.05	0	0.887303	6.23296	3.99452
Group1	14043507	intron	GB46500	Ethr	ecdysis triggering hormone receptor	FBgn0038874	ETHR=ETHR		minus	A/T,cap:0.05:0.95,ada_scu:0.95:0.05	T	0.95	0.05	0	0.887303	5.0411	3.81146
Group1	14043509	intron	GB46500	Ethr	ecdysis triggering hormone receptor	FBgn0038874	ETHR=ETHR		minus	A/C,cap:0.05:0.95,ada_scu:0.975:0.025	C	0.95	0.025	0	0.924943	4.7718	3.79561
Group1	14044144	intron	GB46500	Ethr	ecdysis triggering hormone receptor	FBgn0038874	ETHR=ETHR		minus	A/G,cap:0.95:0.05,ada_scu:0:1	A	0.95	0	0	0.963449	3.11839	3.4889
Group1	14044187	intron	GB46500	Ethr	ecdysis triggering hormone receptor	FBgn0038874	ETHR=ETHR		minus	A/G,cap:0.95:0.05,ada_scu:0:1	A	0.95	0	0	0.963449	3.16775	3.47463
Group1	14044214	intron	GB46500	Ethr	ecdysis triggering hormone receptor	FBgn0038874	ETHR=ETHR		minus	A/C,cap:0.1:0.9,ada_scu:1:0	C	0.9	0	0	0.925797	2.82325	3.2224
Group1	14044334	intron	GB46500	Ethr	ecdysis triggering hormone receptor	FBgn0038874	ETHR=ETHR		minus	G/T,cap:0.05:0.95,ada_scu:1:0	T	0.95	0	0	0.963449	2.76468	3.3435
Group1	14044721	intron	GB46500	Ethr	ecdysis triggering hormone receptor	FBgn0038874	ETHR=ETHR		minus	C/T,cap:0.05:0.95,ada_scu:1:0	T	0.95	0	0	0.963449	2.4272	3.19887
Group1	14044771	intron	GB46500	Ethr	ecdysis triggering hormone receptor	FBgn0038874	ETHR=ETHR		minus	C/T,cap:0.05:0.95,ada_scu:1:0	T	0.95	0	0	0.963449	2.55091	3.18053
Group1	14044782	intron	GB46500	Ethr	ecdysis triggering hormone receptor	FBgn0038874	ETHR=ETHR		minus	C/T,cap:0.95:0.05,ada_scu:0.025:0.975	C	0.95	0.025	0	0.924943	2.5688	3.06479
Group1	14044811	intron	GB46500	Ethr	ecdysis triggering hormone receptor	FBgn0038874	ETHR=ETHR		minus	A/G,cap:0.95:0.05,ada_scu:0.025:0.975	A	0.95	0.025	0	0.924943	2.50385	3.04344
Group1	14044963	intron	GB46500	Ethr	ecdysis triggering hormone receptor	FBgn0038874	ETHR=ETHR		minus	A/G,cap:0.95:0.05,ada_scu:0:1	A	0.95	0	0	0.963449	2.59392	3.2814
Group1	14044993	intron	GB46500	Ethr	ecdysis triggering hormone receptor	FBgn0038874	ETHR=ETHR		minus	C/T,cap:0.05:0.95,ada_scu:1:0	T	0.95	0	0	0.963449	2.92578	3.37465
Group1	14045007	intron	GB46500	Ethr	ecdysis triggering hormone receptor	FBgn0038874	ETHR=ETHR		minus	C/T,cap:0.05:0.95,ada_scu:1:0	T	0.95	0	0	0.963449	3.40999	3.57021
Group1	14045246	intron	GB46500	Ethr	ecdysis triggering hormone receptor	FBgn0038874	ETHR=ETHR		minus	A/G,cap:0.95:0.05,ada_scu:0.2:0.8	A	0.95	0.2	0	0.678167	3.72555	3.21828
Group1	14045258	intron	GB46500	Ethr	ecdysis triggering hormone receptor	FBgn0038874	ETHR=ETHR		minus	G/T,cap:0.95:0.05,ada_scu:0.05:0.95	G	0.95	0.05	0	0.887303	3.05481	3.26248
Group1	14045781	intron	GB46500	Ethr	ecdysis triggering hormone receptor	FBgn0038874	ETHR=ETHR		minus	A/G,cap:0.95:0.05,ada_scu:0:1	A	0.95	0	0	0.963449	4.74635	3.89663
Group1	14045787	intron	GB46500	Ethr	ecdysis triggering hormone receptor	FBgn0038874	ETHR=ETHR		minus	A/G,cap:0.05:0.95,ada_scu:1:0	G	0.95	0	0	0.963449	4.74635	3.95229
Group1	14045817	intron	GB46500	Ethr	ecdysis triggering hormone receptor	FBgn0038874	ETHR=ETHR		minus	A/G,cap:0.05:0.95,ada_scu:0.5:0.5	G	0.95	0.5	0	0.331466	6.78585	3.24909
Group1	14045826	intron	GB46500	Ethr	ecdysis triggering hormone receptor	FBgn0038874	ETHR=ETHR		minus	A/G,cap:0.95:0.05,ada_scu:0:1	A	0.95	0	0	0.963449	5.22652	4.03826
Group1	14045834	intron	GB46500	Ethr	ecdysis triggering hormone receptor	FBgn0038874	ETHR=ETHR		minus	C/T,cap:0.95:0.05,ada_scu:0:1	C	0.95	0	0	0.963449	5.22652	4.0848
Group1	14045892	intron	GB46500	Ethr	ecdysis triggering hormone receptor	FBgn0038874	ETHR=ETHR		minus	C/T,cap:0.05:0.95,ada_scu:0.85:0.15	T	0.95	0.15	0	0.744862	5.78076	3.69098
Group1	14046066	intron	GB46500	Ethr	ecdysis triggering hormone receptor	FBgn0038874	ETHR=ETHR		minus	A/G,cap:0.95:0.05,ada_scu:0:1	A	0.95	0	0	0.963449	5.0078	4.03521
Group1	14046182	intron	GB46500	Ethr	ecdysis triggering hormone receptor	FBgn0038874	ETHR=ETHR		minus	C/T,cap:0.15:0.85,ada_scu:1:0	T	0.85	0	0	0.886993	8.17299	4.26285
Group1	14046191	intron	GB46500	Ethr	ecdysis triggering hormone receptor	FBgn0038874	ETHR=ETHR		minus	A/G,cap:1:0,ada_scu:0.45:0.55	A	1	0.45	0	0.453767	9.90468	3.88188
Group1	14046231	intron	GB46500	Ethr	ecdysis triggering hormone receptor	FBgn0038874	ETHR=ETHR		minus	A/G,cap:0.15:0.85,ada_scu:1:0	G	0.85	0	0	0.886993	8.58222	4.30789
Group1	14046302	intron	GB46500	Ethr	ecdysis triggering hormone receptor	FBgn0038874	ETHR=ETHR		minus	C/G,cap:0:1,ada_scu:0.55:0.45	G	1	0.45	1	0.453767	10.8661	4.07272
Group1	14046317	intron	GB46500	Ethr	ecdysis triggering hormone receptor	FBgn0038874	ETHR=ETHR		minus	C/T,cap:1:0,ada_scu:0.45:0.55	C	1	0.45	0.928571	0.453767	10.8661	4.07828
Group1	14046319	intron	GB46500	Ethr	ecdysis triggering hormone receptor	FBgn0038874	ETHR=ETHR		minus	C/T,cap:0.95:0.05,ada_scu:0:1	C	0.95	0	0	0.963449	9.41357	4.78472
Group1	14046371	intron	GB46500	Ethr	ecdysis triggering hormone receptor	FBgn0038874	ETHR=ETHR		minus	A/G,cap:0.05:0.95,ada_scu:0.5:0.5	G	0.95	0.5	1	0.331466	10.1837	3.6827
Group1	14046411	intron	GB46500	Ethr	ecdysis triggering hormone receptor	FBgn0038874	ETHR=ETHR		minus	C/T,cap:0.95:0.05,ada_scu:0.525:0.475	C	0.95	0.525	1	0.306226	9.57425	3.49358
Group1	14046451	intron	GB46500	Ethr	ecdysis triggering hormone receptor	FBgn0038874	ETHR=ETHR		minus	A/T,cap:0.05:0.95,ada_scu:1:0	T	0.95	0	0	0.963449	8.67727	4.59969
Group1	14046458	intron	GB46500	Ethr	ecdysis triggering hormone receptor	FBgn0038874	ETHR=ETHR		minus	C/T,cap:0.05:0.95,ada_scu:1:0	T	0.95	0	0	0.963449	8.67727	4.5494
Group1	14046476	intron	GB46500	Ethr	ecdysis triggering hormone receptor	FBgn0038874	ETHR=ETHR		minus	C/T,cap:0:1,ada_scu:0.875:0.125	T	1	0.125	0.839286	0.828802	8.20246	4.17532
Group1	14046514	intron	GB46500	Ethr	ecdysis triggering hormone receptor	FBgn0038874	ETHR=ETHR		minus	A/G,cap:1:0,ada_scu:0.275:0.725	A	1	0.275	0.839286	0.644419	6.33516	3.64681
Group1	14047155	intron	GB46500	Ethr	ecdysis triggering hormone receptor	FBgn0038874	ETHR=ETHR		minus	C/T,cap:0.05:0.95,ada_scu:1:0	T	0.95	0	0	0.963449	5.02718	4.11498
Group1	14047354	intron	GB46500	Ethr	ecdysis triggering hormone receptor	FBgn0038874	ETHR=ETHR		minus	A/G,cap:0.05:0.95,ada_scu:1:0	G	0.95	0	0	0.963449	4.51851	3.97552
Group1	14047362	intron	GB46500	Ethr	ecdysis triggering hormone receptor	FBgn0038874	ETHR=ETHR		minus	C/T,cap:0.05:0.95,ada_scu:1:0	T	0.95	0	0	0.963449	4.51851	3.83534
Group1	14047396	intron	GB46500	Ethr	ecdysis triggering hormone receptor	FBgn0038874	ETHR=ETHR		minus	C/G,cap:0.95:0.05,ada_scu:0:1	C	0.95	0	0	0.963449	4.26732	3.77411
Group1	14047401	intron	GB46500	Ethr	ecdysis triggering hormone receptor	FBgn0038874	ETHR=ETHR		minus	A/G,cap:0.05:0.95,ada_scu:1:0	G	0.95	0	0	0.963449	4.26732	3.84737
Group1	14047448	intron	GB46500	Ethr	ecdysis triggering hormone receptor	FBgn0038874	ETHR=ETHR		minus	A/T,cap:0.05:0.95,ada_scu:1:0	T	0.95	0	0	0.963449	4.26732	3.78729
Group1	14047465	intron	GB46500	Ethr	ecdysis triggering hormone receptor	FBgn0038874	ETHR=ETHR		minus	C/T,cap:0.05:0.95,ada_scu:0.975:0.025	T	0.95	0.025	0	0.924943	4.30662	3.6737
Group1	14047474	intron	GB46500	Ethr	ecdysis triggering hormone receptor	FBgn0038874	ETHR=ETHR		minus	C/T,cap:0.95:0.05,ada_scu:0:1	C	0.95	0	0	0.963449	4.22735	3.75851
Group1	14047497	intron	GB46500	Ethr	ecdysis triggering hormone receptor	FBgn0038874	ETHR=ETHR		minus	C/T,cap:0.95:0.05,ada_scu:0.4:0.6	C	0.95	0.4	1	0.437713	5.1145	3.18139
Group1	14047580	intron	GB46500	Ethr	ecdysis triggering hormone receptor	FBgn0038874	ETHR=ETHR		minus	A/G,cap:0.95:0.05,ada_scu:0.025:0.975	A	0.95	0.025	0.0178571	0.924943	4.99012	3.84132
Group1	14047604	intron	GB46500	Ethr	ecdysis triggering hormone receptor	FBgn0038874	ETHR=ETHR		minus	A/G,cap:0.85:0.15,ada_scu:0.075:0.925	A	0.85	0.075	1	0.756929	4.83051	3.55018
Group1	14047612	intron	GB46500	Ethr	ecdysis triggering hormone receptor	FBgn0038874	ETHR=ETHR		minus	A/T,cap:0.05:0.95,ada_scu:0.575:0.425	T	0.95	0.425	1	0.410338	5.43198	3.19685
Group1	14047666	intron	GB46500	Ethr	ecdysis triggering hormone receptor	FBgn0038874	ETHR=ETHR		minus	C/T,cap:0.05:0.95,ada_scu:0.6:0.4	T	0.95	0.4	1	0.437713	5.29479	3.21019
Group1	14048334	intron	GB46500	Ethr	ecdysis triggering hormone receptor	FBgn0038874	ETHR=ETHR		minus	A/G,cap:0.05:0.95,ada_scu:0.65:0.35	G	0.95	0.35	0	0.49416	5.606	3.33354
Group1	14048340	intron	GB46500	Ethr	ecdysis triggering hormone receptor	FBgn0038874	ETHR=ETHR		minus	C/T,cap:0.1:0.9,ada_scu:1:0	T	0.9	0	0	0.925797	4.30713	3.72398
Group1	14048352	intron	GB46500	Ethr	ecdysis triggering hormone receptor	FBgn0038874	ETHR=ETHR		minus	C/T,cap:0.9:0.1,ada_scu:0:1	C	0.9	0	0	0.925797	4.30713	3.77576
Group1	14048359	intron	GB46500	Ethr	ecdysis triggering hormone receptor	FBgn0038874	ETHR=ETHR		minus	C/T,cap:0.1:0.9,ada_scu:1:0	T	0.9	0	0	0.925797	4.30713	3.77351
Group1	14048374	intron	GB46500	Ethr	ecdysis triggering hormone receptor	FBgn0038874	ETHR=ETHR		minus	C/T,cap:0.95:0.05,ada_scu:0:1	C	0.95	0	0	0.963449	4.55138	3.86799
Group1	14048382	intron	GB46500	Ethr	ecdysis triggering hormone receptor	FBgn0038874	ETHR=ETHR		minus	A/T,cap:0.05:0.95,ada_scu:1:0	T	0.95	0	0	0.963449	4.55138	3.96611
Group1	14048576	intron	GB46500	Ethr	ecdysis triggering hormone receptor	FBgn0038874	ETHR=ETHR		minus	A/G,cap:0.05:0.95,ada_scu:0.825:0.175	G	0.95	0.175	1	0.711156	5.60031	3.62532
Group1	14048927	intron	GB46500	Ethr	ecdysis triggering hormone receptor	FBgn0038874	ETHR=ETHR		minus	C/T,cap:0.95:0.05,ada_scu:0.075:0.925	C	0.95	0.075	1	0.850501	3.78223	3.45088
Group1	14048930	intron	GB46500	Ethr	ecdysis triggering hormone receptor	FBgn0038874	ETHR=ETHR		minus	C/T,cap:0.95:0.05,ada_scu:0:1	C	0.95	0	1	0.963449	3.4371	3.5482
Group1	14048961	intron	GB46500	Ethr	ecdysis triggering hormone receptor	FBgn0038874	ETHR=ETHR		minus	C/T,cap:0.05:0.95,ada_scu:1:0	T	0.95	0	0	0.963449	3.4371	3.53092
Group1	14050361	intron	GB46500	Ethr	ecdysis triggering hormone receptor	FBgn0038874	ETHR=ETHR		minus	A/G,cap:0.1:0.9,ada_scu:1:0	G	0.9	0	0	0.925797	2.66247	3.19069
Group1	14050365	intron	GB46500	Ethr	ecdysis triggering hormone receptor	FBgn0038874	ETHR=ETHR		minus	C/T,cap:0.9:0.1,ada_scu:0:1	C	0.9	0	0	0.925797	2.66247	3.20685
Group1	14050370	intron	GB46500	Ethr	ecdysis triggering hormone receptor	FBgn0038874	ETHR=ETHR		minus	C/T,cap:0.9:0.1,ada_scu:0:1	C	0.9	0	0	0.925797	2.66247	3.16605
Group1	14050443	intron	GB46500	Ethr	ecdysis triggering hormone receptor	FBgn0038874	ETHR=ETHR		minus	C/T,cap:0.95:0.05,ada_scu:0.05:0.95	C	0.95	0.05	0	0.887303	2.98381	3.23519
Group1	14050472	syn	GB46500	Ethr	ecdysis triggering hormone receptor	FBgn0038874	ETHR=ETHR		minus	A/G,cap:0.9:0.1,ada_scu:0:1	A	0.9	0	0	0.925797	3.38704	3.45205
Group1	14050478	syn	GB46500	Ethr	ecdysis triggering hormone receptor	FBgn0038874	ETHR=ETHR		minus	A/G,cap:0.9:0.1,ada_scu:0.075:0.925	A	0.9	0.075	0	0.804417	4.01009	3.42179
Group1	14050513	non	GB46500	Ethr	ecdysis triggering hormone receptor	FBgn0038874	ETHR=ETHR	28:10:1;T:TTC:F,C:CTC:L	minus	A/G,cap:0.15:0.85,ada_scu:0.875:0.125	G	0.85	0.125	0	0.676351	3.7344	3.21858
Group1	14050550	intergenic	GB46500	Ethr	ecdysis triggering hormone receptor	FBgn0038874	ETHR=ETHR		minus	A/G,cap:0.85:0.15,ada_scu:0.025:0.975	A	0.85	0.025	0	0.842353	3.93168	3.45373
Group1	14050557	intergenic	GB46500	Ethr	ecdysis triggering hormone receptor	FBgn0038874	ETHR=ETHR		minus	C/T,cap:0.1:0.9,ada_scu:1:0	T	0.9	0	0	0.925797	3.99987	3.67072
Group1	14050574	intergenic	GB46500	Ethr	ecdysis triggering hormone receptor	FBgn0038874	ETHR=ETHR		minus	C/T,cap:0.1:0.9,ada_scu:0.975:0.025	T	0.9	0.025	0	0.884295	4.01687	3.52927
Group1	14050585	intergenic	GB46500	Ethr	ecdysis triggering hormone receptor	FBgn0038874	ETHR=ETHR		minus	C/T,cap:0.9:0.1,ada_scu:0.15:0.85	C	0.9	0.15	0.0178571	0.691908	4.44469	3.39678
Group1	14050611	intergenic	GB46500	Ethr	ecdysis triggering hormone receptor	FBgn0038874	ETHR=ETHR		minus	C/T,cap:0.05:0.95,ada_scu:0.9:0.1	T	0.95	0.1	0	0.814511	5.30923	3.74288
Group1	14050704	intergenic	GB46500	Ethr	ecdysis triggering hormone receptor	FBgn0038874	ETHR=ETHR		minus	A/G,cap:0.95:0.05,ada_scu:0:1	A	0.95	0	0	0.963449	6.10369	4.25713
Group1	14050736	intergenic	GB46500	Ethr	ecdysis triggering hormone receptor	FBgn0038874	ETHR=ETHR		minus	C/T,cap:0.05:0.95,ada_scu:1:0	T	0.95	0	0	0.963449	6.10369	4.26432
Group1	14050759	intergenic	GB46500	Ethr	ecdysis triggering hormone receptor	FBgn0038874	ETHR=ETHR		minus	A/T,cap:0.05:0.95,ada_scu:0.6:0.4	T	0.95	0.4	1	0.437713	7.42477	3.51917
Group1	14050781	intergenic	GB46500	Ethr	ecdysis triggering hormone receptor	FBgn0038874	ETHR=ETHR		minus	C/T,cap:0.05:0.95,ada_scu:0.95:0.05	T	0.95	0.05	0	0.887303	5.88568	3.94944
Group1	14050808	intergenic	GB46500	Ethr	ecdysis triggering hormone receptor	FBgn0038874	ETHR=ETHR		minus	A/G,cap:0:1,ada_scu:0.4:0.6	G	1	0.6	1	0.308005	6.32363	3.12934
Group1	14050842	intergenic	GB46500	Ethr	ecdysis triggering hormone receptor	FBgn0038874	ETHR=ETHR		minus	A/G,cap:0.05:0.95,ada_scu:0.925:0.075	G	0.95	0.075	0	0.850501	5.15755	3.76357
Group1	14050962	intergenic	GB46500	Ethr	ecdysis triggering hormone receptor	FBgn0038874	ETHR=ETHR		minus	A/G,cap:0.95:0.05,ada_scu:0.025:0.975	A	0.95	0.025	0	0.924943	3.30758	3.39214
Group1	14051164	intergenic	GB46500	Ethr	ecdysis triggering hormone receptor	FBgn0038874	ETHR=ETHR		minus	A/G,cap:0.95:0.05,ada_scu:0:1	A	0.95	0	0	0.963449	2.70751	3.24917
Group1	14052435	intergenic	GB46500	Ethr	ecdysis triggering hormone receptor	FBgn0038874	ETHR=ETHR		minus	C/T,cap:0.95:0.05,ada_scu:0.15:0.85	C	0.95	0.15	0.0535714	0.744862	3.9352	3.33233
Group1	14052458	intergenic	GB46500	Ethr	ecdysis triggering hormone receptor	FBgn0038874	ETHR=ETHR		minus	A/G,cap:0.05:0.95,ada_scu:0.95:0.05	G	0.95	0.05	0	0.887303	3.72176	3.49501
Group1	14052462	intergenic	GB46500	Ethr	ecdysis triggering hormone receptor	FBgn0038874	ETHR=ETHR		minus	C/T,cap:0.05:0.95,ada_scu:0.9:0.1	T	0.95	0.1	0	0.814511	4.39591	3.56349
Group1	14052556	intergenic	GB46500	Ethr	ecdysis triggering hormone receptor	FBgn0038874	ETHR=ETHR		minus	C/T,cap:0.9:0.1,ada_scu:0.075:0.925	C	0.9	0.075	0	0.804417	4.26317	3.48477
Group1	14052580	intergenic	GB46500	Ethr	ecdysis triggering hormone receptor	FBgn0038874	ETHR=ETHR		minus	C/G,cap:0.9:0.1,ada_scu:0:1	C	0.9	0	0	0.925797	4.05878	3.69114
Group1	14052598	intergenic	GB46500	Ethr	ecdysis triggering hormone receptor	FBgn0038874	ETHR=ETHR		minus	C/T,cap:0.1:0.9,ada_scu:1:0	T	0.9	0	0	0.925797	4.04106	3.64238
Group1	14053046	intergenic	GB46500	Ethr	ecdysis triggering hormone receptor	FBgn0038874	ETHR=ETHR		minus	C/T,cap:0.2:0.8,ada_scu:1:0	T	0.8	0	0	0.846985	4.41197	3.59557
Group1	14053089	intergenic	GB46500	Ethr	ecdysis triggering hormone receptor	FBgn0038874	ETHR=ETHR		minus	C/T,cap:0.05:0.95,ada_scu:0.575:0.425	T	0.95	0.425	0.964286	0.410338	6.05275	3.2905
Group1	14053479	intergenic	GB46498						minus	A/G,cap:0.95:0.05,ada_scu:0:1	A	0.95	0	0	0.963449	4.31167	3.87207
Group1	14054089	intergenic	GB46498						minus	C/T,cap:0.05:0.95,ada_scu:1:0	T	0.95	0	0	0.963449	5.03953	4.00728
Group1	14054145	intergenic	GB46498						minus	A/G,cap:0.9:0.1,ada_scu:0.025:0.975	A	0.9	0.025	0	0.884295	3.79991	3.47144
Group1	14054540	intergenic	GB46498						minus	C/T,cap:1:0,ada_scu:0.025:0.975	C	1	0.025	0	0.964353	4.2204	3.99529
Group1	14055122	intergenic	GB46498						minus	G/T,cap:0.95:0.05,ada_scu:0.1:0.9	G	0.95	0.1	0	0.814511	3.43973	3.30149
Group1	14056430	three_prime_utr	GB46498						minus	A/G,cap:0.95:0.05,ada_scu:0:1	A	0.95	0	0	0.963449	3.48953	3.55563
Group1	14056596	three_prime_utr	GB46498						minus	C/T,cap:0.05:0.95,ada_scu:1:0	T	0.95	0	0	0.963449	4.64269	3.99187
Group1	14056618	three_prime_utr	GB46498						minus	A/G,cap:0:1,ada_scu:0.525:0.475	G	1	0.475	0	0.42842	6.25794	3.34442
Group1	14057115	intron	GB46498						minus	A/C,cap:1:0,ada_scu:0.225:0.775	A	1	0.225	0	0.703546	6.1804	3.69869
Group1	14057137	intron	GB46498						minus	C/T,cap:0:1,ada_scu:0.725:0.275	T	1	0.275	0	0.644419	6.1804	3.62515
Group1	14057195	intron	GB46498						minus	A/G,cap:0.95:0.05,ada_scu:0:1	A	0.95	0	0	0.963449	6.40681	4.32375
Group1	14057765	intron	GB46498						minus	C/T,cap:0:1,ada_scu:0.625:0.375	T	1	0.375	1	0.532539	6.79919	3.58936
Group1	14057783	intron	GB46498						minus	A/T,cap:0.95:0.05,ada_scu:0:1	A	0.95	0	0	0.963449	6.61302	4.30836
Group1	14057899	intron	GB46498						minus	A/G,cap:0.95:0.05,ada_scu:0.025:0.975	A	0.95	0.025	0	0.924943	6.7022	4.10231
Group1	14057917	intron	GB46498						minus	A/G,cap:0.05:0.95,ada_scu:0.925:0.075	G	0.95	0.075	0	0.850501	7.02683	4.07227
Group1	14057921	intron	GB46498						minus	C/T,cap:0.95:0.05,ada_scu:0.075:0.925	C	0.95	0.075	0	0.850501	7.02683	4.06858
Group1	14057946	intron	GB46498						minus	A/G,cap:1:0,ada_scu:0.4:0.6	A	1	0.4	0	0.505814	7.65789	3.64871
Group1	14057961	intron	GB46498						minus	C/T,cap:0.95:0.05,ada_scu:0.075:0.925	C	0.95	0.075	0	0.850501	7.21465	4.09717
Group1	14057995	intron	GB46498						minus	C/T,cap:0.1:0.9,ada_scu:1:0	T	0.9	0	0	0.925797	6.2839	4.07606
Group1	14057998	intron	GB46498						minus	C/T,cap:0.95:0.05,ada_scu:0.05:0.95	C	0.95	0.05	0	0.887303	6.30592	4.01357
Group1	14058070	intron	GB46498						minus	G/T,cap:0.1:0.9,ada_scu:1:0	T	0.9	0	0	0.925797	6.17523	4.10646
Group1	14058080	intron	GB46498						minus	C/T,cap:0.05:0.95,ada_scu:1:0	T	0.95	0	0	0.963449	4.75191	3.93889
Group1	14061725	intergenic	GB46498						minus	A/G,cap:0.85:0.15,ada_scu:0:1	A	0.85	0	0	0.886993	2.84965	3.15294
Group1	14062815	intergenic	GB46498						minus	A/G,cap:0.85:0.15,ada_scu:0:1	A	0.85	0	0	0.886993	2.70484	3.09091
Group1	14067126	intergenic	GB46427	LOC409096	uncharacterized LOC409096	FBgn0026255	CLUMSY=clumsy		plus	A/G,cap:0.95:0.05,ada_scu:0:1	A	0.95	0	0	0.963449	2.87992	3.36077
Group1	14067455	intergenic	GB46427	LOC409096	uncharacterized LOC409096	FBgn0026255	CLUMSY=clumsy		plus	C/T,cap:1:0,ada_scu:0.575:0.425	C	1	0.575	0	0.331281	5.55754	3.06315
Group1	14067495	intergenic	GB46427	LOC409096	uncharacterized LOC409096	FBgn0026255	CLUMSY=clumsy		plus	C/T,cap:0.05:0.95,ada_scu:0.975:0.025	T	0.95	0.025	0	0.924943	5.0166	3.84227
Group1	14067757	intergenic	GB46427	LOC409096	uncharacterized LOC409096	FBgn0026255	CLUMSY=clumsy		plus	C/T,cap:0.85:0.15,ada_scu:0:1	C	0.85	0	0	0.886993	3.99245	3.53901
Group1	14067900	intergenic	GB46427	LOC409096	uncharacterized LOC409096	FBgn0026255	CLUMSY=clumsy		plus	A/G,cap:0.95:0.05,ada_scu:0:1	A	0.95	0	0	0.963449	4.19065	3.94174
Group1	14068375	intergenic	GB46427	LOC409096	uncharacterized LOC409096	FBgn0026255	CLUMSY=clumsy		plus	C/T,cap:1:0,ada_scu:0.55:0.45	C	1	0.55	0	0.35495	5.52384	3.10302
Group1	14068386	intergenic	GB46427	LOC409096	uncharacterized LOC409096	FBgn0026255	CLUMSY=clumsy		plus	C/T,cap:0.95:0.05,ada_scu:0.475:0.525	C	0.95	0.475	1	0.357225	5.63859	3.12492
Group1	14068433	intergenic	GB46427	LOC409096	uncharacterized LOC409096	FBgn0026255	CLUMSY=clumsy		plus	C/T,cap:0.85:0.15,ada_scu:0.25:0.75	C	0.85	0.25	0	0.49416	4.94936	3.23072
Group1	14069241	intergenic	GB46427	LOC409096	uncharacterized LOC409096	FBgn0026255	CLUMSY=clumsy		plus	C/T,cap:0.1:0.9,ada_scu:0.95:0.05	T	0.9	0.05	0	0.843847	4.40728	3.58246
Group1	14069266	intergenic	GB46427	LOC409096	uncharacterized LOC409096	FBgn0026255	CLUMSY=clumsy		plus	C/T,cap:1:0,ada_scu:0.55:0.45	C	1	0.55	0	0.35495	6.10645	3.18627
Group1	14069419	intergenic	GB46427	LOC409096	uncharacterized LOC409096	FBgn0026255	CLUMSY=clumsy		plus	C/T,cap:0.95:0.05,ada_scu:0:1	C	0.95	0	0	0.963449	5.59814	4.16446
Group1	14069488	five_prime_utr	GB46427	LOC409096	uncharacterized LOC409096	FBgn0026255	CLUMSY=clumsy		plus	A/G,cap:0.95:0.05,ada_scu:0:1	A	0.95	0	0	0.963449	5.0359	3.94788
Group1	14069561	five_prime_utr	GB46427	LOC409096	uncharacterized LOC409096	FBgn0026255	CLUMSY=clumsy		plus	A/G,cap:0.95:0.05,ada_scu:0:1	A	0.95	0	0.0357143	0.963449	5.0359	3.94919
Group1	14069668	five_prime_utr	GB46427	LOC409096	uncharacterized LOC409096	FBgn0026255	CLUMSY=clumsy		plus	G/T,cap:1:0,ada_scu:0.6:0.4	G	1	0.6	0	0.308005	6.40196	3.11651
Group1	14069829	five_prime_utr	GB46427	LOC409096	uncharacterized LOC409096	FBgn0026255	CLUMSY=clumsy		plus	A/G,cap:0.85:0.15,ada_scu:0:1	A	0.85	0	0.0178571	0.886993	5.96681	3.91659
Group1	14069870	five_prime_utr	GB46427	LOC409096	uncharacterized LOC409096	FBgn0026255	CLUMSY=clumsy		plus	A/G,cap:0:1,ada_scu:0.575:0.425	G	1	0.425	0.0178571	0.479561	7.09663	3.55177
Group1	14069874	five_prime_utr	GB46427	LOC409096	uncharacterized LOC409096	FBgn0026255	CLUMSY=clumsy		plus	A/G,cap:0.05:0.95,ada_scu:0.65:0.35	G	0.95	0.35	0	0.49416	7.46368	3.60168
Group1	14069893	five_prime_utr	GB46427	LOC409096	uncharacterized LOC409096	FBgn0026255	CLUMSY=clumsy		plus	A/G,cap:0.1:0.9,ada_scu:0.575:0.425	G	0.9	0.425	0	0.34364	7.47078	3.36936
Group1	14069927	five_prime_utr	GB46427	LOC409096	uncharacterized LOC409096	FBgn0026255	CLUMSY=clumsy		plus	A/G,cap:0.2:0.8,ada_scu:0.775:0.225	G	0.8	0.225	0	0.469365	5.8332	3.34051
Group1	14069931	five_prime_utr	GB46427	LOC409096	uncharacterized LOC409096	FBgn0026255	CLUMSY=clumsy		plus	G/T,cap:0.9:0.1,ada_scu:0.225:0.775	G	0.9	0.225	0	0.587456	6.57684	3.61451
Group1	14069936	five_prime_utr	GB46427	LOC409096	uncharacterized LOC409096	FBgn0026255	CLUMSY=clumsy		plus	C/T,cap:0.05:0.95,ada_scu:1:0	T	0.95	0	0	0.963449	6.34238	4.16282
Group1	14069949	syn	GB46427	LOC409096	uncharacterized LOC409096	FBgn0026255	CLUMSY=clumsy		plus	C/T,cap:0.05:0.95,ada_scu:0.975:0.025	T	0.95	0.025	0	0.924943	6.36507	4.03375
Group1	14070014	syn	GB46427	LOC409096	uncharacterized LOC409096	FBgn0026255	CLUMSY=clumsy		plus	C/T,cap:0.95:0.05,ada_scu:0.425:0.575	C	0.95	0.425	0	0.410338	6.73795	3.39123
Group1	14070029	syn	GB46427	LOC409096	uncharacterized LOC409096	FBgn0026255	CLUMSY=clumsy		plus	A/G,cap:0.95:0.05,ada_scu:0.275:0.725	A	0.95	0.275	0	0.58329	6.74651	3.64006
Group1	14070170	intron	GB46427	LOC409096	uncharacterized LOC409096	FBgn0026255	CLUMSY=clumsy		plus	C/T,cap:0.05:0.95,ada_scu:0.975:0.025	T	0.95	0.025	0	0.924943	3.80656	3.54784
Group1	14070173	intron	GB46427	LOC409096	uncharacterized LOC409096	FBgn0026255	CLUMSY=clumsy		plus	A/T,cap:0.05:0.95,ada_scu:0.975:0.025	T	0.95	0.025	0	0.924943	3.80656	3.53346
Group1	14070842	intron	GB46427	LOC409096	uncharacterized LOC409096	FBgn0026255	CLUMSY=clumsy		plus	A/T,cap:0.1:0.9,ada_scu:1:0	T	0.9	0	0	0.925797	4.97379	3.84738
Group1	14070932	intron	GB46427	LOC409096	uncharacterized LOC409096	FBgn0026255	CLUMSY=clumsy		plus	G/T,cap:0:1,ada_scu:0.575:0.425	T	1	0.425	0.0357143	0.479561	4.73992	3.18753
Group1	14071048	syn	GB46427	LOC409096	uncharacterized LOC409096	FBgn0026255	CLUMSY=clumsy		plus	C/T,cap:1:0,ada_scu:0.5:0.5	C	1	0.5	0	0.403509	4.83726	3.09775
Group1	14071650	intron	GB46427	LOC409096	uncharacterized LOC409096	FBgn0026255	CLUMSY=clumsy		plus	A/G,cap:0.95:0.05,ada_scu:0.025:0.975	A	0.95	0.025	0	0.924943	4.03885	3.59745
Group1	14071656	intron	GB46427	LOC409096	uncharacterized LOC409096	FBgn0026255	CLUMSY=clumsy		plus	C/T,cap:1:0,ada_scu:0.5:0.5	C	1	0.5	0.0357143	0.403509	4.6462	3.06195
Group1	14071682	non	GB46427	LOC409096	uncharacterized LOC409096	FBgn0026255	CLUMSY=clumsy	352:118:1;A:ACA:T,G:GCA:A	plus	A/G,cap:0:1,ada_scu:0.5:0.5	G	1	0.5	0.0714286	0.403509	4.66151	3.06735
Group1	14071705	syn	GB46427	LOC409096	uncharacterized LOC409096	FBgn0026255	CLUMSY=clumsy		plus	A/G,cap:1:0,ada_scu:0.425:0.575	A	1	0.425	0.0178571	0.479561	4.66151	3.1727
Group1	14071738	syn	GB46427	LOC409096	uncharacterized LOC409096	FBgn0026255	CLUMSY=clumsy		plus	A/G,cap:1:0,ada_scu:0.45:0.55	A	1	0.45	0	0.453767	4.60962	3.13289
Group1	14071816	intron	GB46427	LOC409096	uncharacterized LOC409096	FBgn0026255	CLUMSY=clumsy		plus	C/T,cap:0:1,ada_scu:0.55:0.45	T	1	0.45	0	0.453767	4.45183	3.10237
Group1	14071829	intron	GB46427	LOC409096	uncharacterized LOC409096	FBgn0026255	CLUMSY=clumsy		plus	C/T,cap:0:1,ada_scu:0.525:0.475	T	1	0.475	0	0.42842	4.45183	3.05449
Group1	14071854	intron	GB46427	LOC409096	uncharacterized LOC409096	FBgn0026255	CLUMSY=clumsy		plus	C/T,cap:0.1:0.9,ada_scu:0.975:0.025	T	0.9	0.025	0	0.884295	4.04205	3.53517
Group1	14071950	intron	GB46427	LOC409096	uncharacterized LOC409096	FBgn0026255	CLUMSY=clumsy		plus	C/G,cap:0.1:0.9,ada_scu:1:0	G	0.9	0	0	0.925797	3.95654	3.62013
Group1	14072637	syn	GB46427	LOC409096	uncharacterized LOC409096	FBgn0026255	CLUMSY=clumsy		plus	A/G,cap:0.9:0.1,ada_scu:0:1	A	0.9	0	0	0.925797	4.02082	3.6475
Group1	14076250	intron	GB46427	LOC409096	uncharacterized LOC409096	FBgn0026255	CLUMSY=clumsy		plus	A/G,cap:0.95:0.05,ada_scu:0.025:0.975	A	0.95	0.025	0	0.924943	2.55107	3.05794
Group1	14076253	intron	GB46427	LOC409096	uncharacterized LOC409096	FBgn0026255	CLUMSY=clumsy		plus	A/T,cap:0.95:0.05,ada_scu:0.025:0.975	A	0.95	0.025	0	0.924943	2.55107	3.05853
Group1	14076278	intron	GB46427	LOC409096	uncharacterized LOC409096	FBgn0026255	CLUMSY=clumsy		plus	A/G,cap:0.05:0.95,ada_scu:0.975:0.025	G	0.95	0.025	0	0.924943	2.55107	3.07635
Group1	14076389	intron	GB46427	LOC409096	uncharacterized LOC409096	FBgn0026255	CLUMSY=clumsy		plus	A/G,cap:0.95:0.05,ada_scu:0:1	A	0.95	0	0	0.963449	2.53495	3.32332
Group1	14076533	intron	GB46427	LOC409096	uncharacterized LOC409096	FBgn0026255	CLUMSY=clumsy		plus	C/T,cap:0.1:0.9,ada_scu:1:0	T	0.9	0	0	0.925797	4.08451	3.66896
Group1	14076539	intron	GB46427	LOC409096	uncharacterized LOC409096	FBgn0026255	CLUMSY=clumsy		plus	C/T,cap:0.9:0.1,ada_scu:0.2:0.8	C	0.9	0.2	1	0.621422	4.57226	3.31225
Group1	14076564	intron	GB46427	LOC409096	uncharacterized LOC409096	FBgn0026255	CLUMSY=clumsy		plus	C/T,cap:0.9:0.1,ada_scu:0.2:0.8	C	0.9	0.2	1	0.621422	4.61033	3.31988
Group1	14076630	intron	GB46427	LOC409096	uncharacterized LOC409096	FBgn0026255	CLUMSY=clumsy		plus	C/T,cap:0.1:0.9,ada_scu:1:0	T	0.9	0	0	0.925797	3.44252	3.46394
Group1	14076873	intron	GB46427	LOC409096	uncharacterized LOC409096	FBgn0026255	CLUMSY=clumsy		plus	A/G,cap:0.95:0.05,ada_scu:0:1	A	0.95	0	0	0.963449	3.08264	3.46576
Group1	14076887	intron	GB46427	LOC409096	uncharacterized LOC409096	FBgn0026255	CLUMSY=clumsy		plus	A/G,cap:0.05:0.95,ada_scu:0.975:0.025	G	0.95	0.025	0	0.924943	3.19946	3.36014
Group1	14078271	intron	GB46427	LOC409096	uncharacterized LOC409096	FBgn0026255	CLUMSY=clumsy		plus	A/G,cap:0.95:0.05,ada_scu:0.325:0.675	A	0.95	0.325	0	0.52326	4.95769	3.27109
Group1	14079140	intron	GB46427	LOC409096	uncharacterized LOC409096	FBgn0026255	CLUMSY=clumsy		plus	A/G,cap:0:1,ada_scu:0.85:0.15	G	1	0.15	0	0.79657	4.97296	3.62197
Group1	14079172	intron	GB46427	LOC409096	uncharacterized LOC409096	FBgn0026255	CLUMSY=clumsy		plus	C/T,cap:0.95:0.05,ada_scu:0:1	C	0.95	0	0	0.963449	4.51153	4.04401
Group1	14079451	intron	GB46427	LOC409096	uncharacterized LOC409096	FBgn0026255	CLUMSY=clumsy		plus	C/T,cap:1:0,ada_scu:0.325:0.675	C	1	0.325	0	0.587456	5.4746	3.44301
Group1	14079552	intron	GB46427	LOC409096	uncharacterized LOC409096	FBgn0026255	CLUMSY=clumsy		plus	A/G,cap:0.95:0.05,ada_scu:0:1	A	0.95	0	0	0.963449	5.18233	4.1117
Group1	14079760	intron	GB46427	LOC409096	uncharacterized LOC409096	FBgn0026255	CLUMSY=clumsy		plus	A/G,cap:0:1,ada_scu:0.625:0.375	G	1	0.375	0	0.532539	4.33945	3.17651
Group1	14082131	syn	GB46427	LOC409096	uncharacterized LOC409096	FBgn0026255	CLUMSY=clumsy		plus	C/T,cap:0.05:0.95,ada_scu:1:0	T	0.95	0	0	0.963449	3.09697	3.44287
Group1	14084025	syn	GB46427	LOC409096	uncharacterized LOC409096	FBgn0026255	CLUMSY=clumsy		plus	C/T,cap:0.25:0.75,ada_scu:1:0	T	0.75	0	0	0.805714	3.23198	3.21943
Group1	14084193	syn	GB46427	LOC409096	uncharacterized LOC409096	FBgn0026255	CLUMSY=clumsy		plus	C/T,cap:0.05:0.95,ada_scu:0.725:0.275	T	0.95	0.275	0.0178571	0.58329	6.7857	3.64816
Group1	14084354	three_prime_utr	GB46427	LOC409096	uncharacterized LOC409096	FBgn0026255	CLUMSY=clumsy		plus	A/G,cap:0:1,ada_scu:0.6:0.4	G	1	0.4	0	0.505814	4.70511	3.20705
Group1	14087803	intergenic	GB46428						plus	A/G,cap:0.95:0.05,ada_scu:0.05:0.95	A	0.95	0.05	0	0.887303	2.62598	3.0831
Group1	14089513	intergenic	GB46428						plus	C/T,cap:0.05:0.95,ada_scu:0.975:0.025	T	0.95	0.025	0	0.924943	3.90775	3.58595
Group1	14089683	intergenic	GB46428						plus	C/T,cap:0.25:0.75,ada_scu:1:0	T	0.75	0	0	0.805714	3.55029	3.30058
Group1	14102574	intron	GB46429	ebony	ebony protein	FBgn0000527	E=ebony		plus	C/T,cap:0.05:0.95,ada_scu:1:0	T	0.95	0	0	0.963449	3.55401	3.73059
Group1	14102651	intron	GB46429	ebony	ebony protein	FBgn0000527	E=ebony		plus	A/G,cap:0.95:0.05,ada_scu:0:1	A	0.95	0	0	0.963449	3.55401	3.60329
Group1	14102675	intron	GB46429	ebony	ebony protein	FBgn0000527	E=ebony		plus	C/T,cap:0.05:0.95,ada_scu:1:0	T	0.95	0	0	0.963449	3.55401	3.61688
Group1	14102677	intron	GB46429	ebony	ebony protein	FBgn0000527	E=ebony		plus	A/T,cap:0.75:0.25,ada_scu:0:1	A	0.75	0	0	0.805714	3.50332	3.28521
Group1	14102696	intron	GB46429	ebony	ebony protein	FBgn0000527	E=ebony		plus	C/G,cap:0.75:0.25,ada_scu:0:1	C	0.75	0	0	0.805714	3.87517	3.4127
Group1	14103085	syn	GB46429	ebony	ebony protein	FBgn0000527	E=ebony		plus	A/G,cap:0.95:0.05,ada_scu:0:1	A	0.95	0	0	0.963449	4.70843	3.93395
Group1	14103248	intron	GB46429	ebony	ebony protein	FBgn0000527	E=ebony		plus	C/T,cap:1:0,ada_scu:0.5:0.5	C	1	0.5	0.892857	0.403509	5.8055	3.24786
Group1	14103280	intron	GB46429	ebony	ebony protein	FBgn0000527	E=ebony		plus	C/G,cap:0.75:0.25,ada_scu:0:1	C	0.75	0	0	0.805714	4.08656	3.46817
Group1	14103339	intron	GB46429	ebony	ebony protein	FBgn0000527	E=ebony		plus	C/T,cap:0:1,ada_scu:0.6:0.4	T	1	0.4	1	0.505814	4.36032	3.13823
Group1	14103346	intron	GB46429	ebony	ebony protein	FBgn0000527	E=ebony		plus	C/T,cap:0.75:0.25,ada_scu:0.125:0.875	C	0.75	0.125	0.892857	0.568444	4.18493	3.16986
Group1	14107498	syn	GB46429	ebony	ebony protein	FBgn0000527	E=ebony		plus	A/G,cap:0.9:0.1,ada_scu:0.125:0.875	A	0.9	0.125	0	0.728478	4.13237	3.37914
Group1	14107519	syn	GB46429	ebony	ebony protein	FBgn0000527	E=ebony		plus	A/G,cap:0.9:0.1,ada_scu:0.025:0.975	A	0.9	0.025	0	0.884295	3.47131	3.37293
Group1	14107585	syn	GB46429	ebony	ebony protein	FBgn0000527	E=ebony		plus	C/T,cap:0.05:0.95,ada_scu:0.975:0.025	T	0.95	0.025	0	0.924943	3.79611	3.55076
Group1	14108931	syn	GB46429	ebony	ebony protein	FBgn0000527	E=ebony		plus	A/G,cap:0.75:0.25,ada_scu:0:1	A	0.75	0	0	0.805714	3.25838	3.20791
Group1	14108979	syn	GB46429	ebony	ebony protein	FBgn0000527	E=ebony		plus	C/T,cap:0.25:0.75,ada_scu:1:0	T	0.75	0	0	0.805714	3.25838	3.22957
Group1	14127791	intron	GB46496	LOC724235	uncharacterized LOC724235	FBgn0037235	CG1103=N/A		minus	A/G,cap:0.75:0.25,ada_scu:0.1:0.9	A	0.75	0.1	0	0.612155	3.49985	3.04293
Group1	15712788	intron	GB55307	LOC412436	cancer susceptibility candidate protein 1 homolog	FBgn0030889	CG15373=N/A		plus	C/T,cap:0.05:0.95,ada_scu:0.625:0.375	T	0.95	0.375	0.142857	0.465649	4.34446	3.08419
Group2	5239996	intron	GB50742	LOC102655146‡	Bardet-biedl syndrome 1 protein-like	FBgn0035741	BBS1=BBS1		minus	C/T,cap:0.2:0.8,ada_scu:0.875:0.125	T	0.8	0.125	0	0.622977	4.29344	3.25287
Group2	5240006	intron	GB50742	LOC102655146‡	Bardet-biedl syndrome 1 protein-like	FBgn0035741	BBS1=BBS1		minus	C/T,cap:0.2:0.8,ada_scu:0.75:0.25	T	0.8	0.25	0.946429	0.434162	4.66861	3.1012
Group2	5240034	intron	GB50742	LOC102655146‡	Bardet-biedl syndrome 1 protein-like	FBgn0035741	BBS1=BBS1		minus	C/T,cap:0.25:0.75,ada_scu:0.9:0.1	T	0.75	0.1	0.946429	0.612155	4.06347	3.19654
Group2	5240095	syn	GB50742	LOC102655146‡	Bardet-biedl syndrome 1 protein-like	FBgn0035741	BBS1=BBS1		minus	A/G,cap:0.95:0.05,ada_scu:0.25:0.75	A	0.95	0.25	0	0.614254	4.77855	3.35218
Group2	5240128	syn	GB50742	LOC102655146‡	Bardet-biedl syndrome 1 protein-like	FBgn0035741	BBS1=BBS1		minus	A/G,cap:0.05:0.95,ada_scu:0.6:0.4	G	0.95	0.4	0	0.437713	5.39071	3.22413
Group2	5240146	syn	GB50742	LOC102655146‡	Bardet-biedl syndrome 1 protein-like	FBgn0035741	BBS1=BBS1		minus	C/T,cap:0.3:0.7,ada_scu:0.85:0.15	T	0.7	0.15	0	0.469623	5.3801	3.2741
Group2	5240148	non	GB50742	LOC102655146‡	Bardet-biedl syndrome 1 protein-like	FBgn0035741	BBS1=BBS1	121:41:1;A:ATG:M,G:GTG:V	minus	C/T,cap:0.3:0.7,ada_scu:1:0	T	0.7	0	0	0.763121	4.72962	3.53995
Group2	5240304	intron	GB50742	LOC102655146‡	Bardet-biedl syndrome 1 protein-like	FBgn0035741	BBS1=BBS1		minus	C/T,cap:0.75:0.25,ada_scu:0:1	C	0.75	0	0	0.805714	6.36755	3.87259
Group2	5240333	intron	GB50742	LOC102655146‡	Bardet-biedl syndrome 1 protein-like	FBgn0035741	BBS1=BBS1		minus	A/G,cap:0.25:0.75,ada_scu:1:0	G	0.75	0	0	0.805714	6.36755	3.88184
Group2	5240450	five_prime_utr	GB50742	LOC102655146‡	Bardet-biedl syndrome 1 protein-like	FBgn0035741	BBS1=BBS1		minus	C/T,cap:0.75:0.25,ada_scu:0:1	C	0.75	0	0	0.805714	5.21074	3.71936
Group2	5263750	intergenic	GB50738	LOC725530	uncharacterized LOC725530				minus	C/T,cap:0.3:0.7,ada_scu:0.975:0.025	T	0.7	0.025	0	0.708187	3.13164	3.04218
Group2	5263810	intergenic	GB50738	LOC725530	uncharacterized LOC725530				minus	A/G,cap:0.65:0.35,ada_scu:0.025:0.975	A	0.65	0.025	0	0.660482	3.57839	3.12542
Group3	6836549	five_prime_utr	GB53677	LOC413490	clavesin-2-like	FBgn0032783	CG10237=N/A		minus	C/T,cap:0.6:0.4,ada_scu:1:0	C	0.6	1	1	0.475848		3.0829
Group3	6852524	three_prime_utr	GB53696	LOC412929	androgen-induced gene 1 protein-like	FBgn0031245	CG3625=N/A		plus	A/G,cap:0.45:0.55,ada_scu:0:1	G	0.55	1	1	0.527897		3.225
Group4	1428600	non	GB54881	LOC100576135	glutamate receptor 1-like	FBgn0036829	IR75D=Ionotropic receptor 75d	295:99:1;A:AGA:R,G:GGA:G	minus	C/T,cap:0:1,ada_scu:0.55:0.45	T	1	0.45	0	0.453767		3.05748
Group6	3170562	intergenic	GB54485	LOC413043	UDP-glycosyltransferase	FBgn0040255	UGT86DE=Ugt86De		plus	A/G,cap:0.7:0.3,ada_scu:0:1	A	0.7	0	0	0.763121	3.02952	3.07981
Group6	3170748	intergenic	GB54485	LOC413043	UDP-glycosyltransferase	FBgn0040255	UGT86DE=Ugt86De		plus	C/T,cap:0.3:0.7,ada_scu:1:0	T	0.7	0	0	0.763121	3.2219	3.14745
Group6	3170764	intergenic	GB54485	LOC413043	UDP-glycosyltransferase	FBgn0040255	UGT86DE=Ugt86De		plus	C/G,cap:0.2:0.8,ada_scu:0.95:0.05	G	0.8	0.05	0	0.752759	3.25824	3.12712
Group6	3173866	syn	GB54485	LOC413043	UDP-glycosyltransferase	FBgn0040255	UGT86DE=Ugt86De		plus	C/T,cap:0.15:0.85,ada_scu:0.95:0.05	T	0.85	0.05	0	0.799014	3.30933	3.19923
Group6	3174174	syn	GB54485	LOC413043	UDP-glycosyltransferase	FBgn0040255	UGT86DE=Ugt86De		plus	C/T,cap:0.1:0.9,ada_scu:0.95:0.05	T	0.9	0.05	0.0178571	0.843847	3.69616	3.40185
Group6	3174189	syn	GB54485	LOC413043	UDP-glycosyltransferase	FBgn0040255	UGT86DE=Ugt86De		plus	A/G,cap:0.05:0.95,ada_scu:0.725:0.275	G	0.95	0.275	0.0178571	0.58329	4.59609	3.2885
Group6	3174866	syn	GB54485	LOC413043	UDP-glycosyltransferase	FBgn0040255	UGT86DE=Ugt86De		plus	C/T,cap:0.1:0.9,ada_scu:0.925:0.075	T	0.9	0.075	0	0.804417	3.21675	3.17813
Group6	3176337	three_prime_utr	GB54485	LOC413043	UDP-glycosyltransferase	FBgn0040255	UGT86DE=Ugt86De		plus	C/T,cap:0.15:0.85,ada_scu:1:0	T	0.85	0	0	0.886993	3.8468	3.51609
Group6	3176517	three_prime_utr	GB54485	LOC413043	UDP-glycosyltransferase	FBgn0040255	UGT86DE=Ugt86De		plus	A/G,cap:0.95:0.05,ada_scu:0.475:0.525	A	0.95	0.475	0	0.357225	5.62146	3.12157
Group6	3176520	three_prime_utr	GB54485	LOC413043	UDP-glycosyltransferase	FBgn0040255	UGT86DE=Ugt86De		plus	A/G,cap:0.9:0.1,ada_scu:0.225:0.775	A	0.9	0.225	0	0.587456	5.66814	3.47641
Group6	3177119	three_prime_utr	GB54485	LOC413043	UDP-glycosyltransferase	FBgn0040255	UGT86DE=Ugt86De		plus	C/T,cap:0.1:0.9,ada_scu:0.975:0.025	T	0.9	0.025	0	0.884295	3.13412	3.25421
Group6	3178931	intergenic	GB54461						minus	C/T,cap:0.95:0.05,ada_scu:0.45:0.55	C	0.95	0.45	0.892857	0.383512	5.84074	3.19622
Group6	3178970	intergenic	GB54461						minus	A/G,cap:0.1:0.9,ada_scu:0.975:0.025	G	0.9	0.025	0	0.884295	4.92786	3.72908
Group6	3182924	intergenic	GB54461						minus	C/T,cap:0.1:0.9,ada_scu:0.975:0.025	T	0.9	0.025	0	0.884295	4.07922	3.5422
Group6	3183289	intergenic	GB54486	LOC411978	beta-glucosidase	FBgn0036659	CG9701=N/A		plus	A/T,cap:0.1:0.9,ada_scu:1:0	T	0.9	0	0	0.925797	4.45431	3.78588
Group6	3183295	intergenic	GB54486	LOC411978	beta-glucosidase	FBgn0036659	CG9701=N/A		plus	C/T,cap:0.1:0.9,ada_scu:1:0	T	0.9	0	0	0.925797	4.45431	3.74909
Group6	3184096	intergenic	GB54486	LOC411978	beta-glucosidase	FBgn0036659	CG9701=N/A		plus	A/G,cap:0.15:0.85,ada_scu:1:0	G	0.85	0	0	0.886993	4.33917	3.63556
Group6	3184641	intergenic	GB54486	LOC411978	beta-glucosidase	FBgn0036659	CG9701=N/A		plus	C/T,cap:1:0,ada_scu:0.55:0.45	C	1	0.55	0.0357143	0.35495	5.67698	3.12628
Group6	3184969	intergenic	GB54486	LOC411978	beta-glucosidase	FBgn0036659	CG9701=N/A		plus	C/T,cap:0.1:0.9,ada_scu:0.85:0.15	T	0.9	0.15	0.857143	0.691908	4.1096	3.32159
Group6	3185034	intergenic	GB54486	LOC411978	beta-glucosidase	FBgn0036659	CG9701=N/A		plus	A/T,cap:0.1:0.9,ada_scu:0.975:0.025	T	0.9	0.025	0.785714	0.884295	3.32349	3.32246
Group6	3185140	intergenic	GB54486	LOC411978	beta-glucosidase	FBgn0036659	CG9701=N/A		plus	A/G,cap:0.85:0.15,ada_scu:0:1	A	0.85	0	0	0.886993	2.78044	3.13378
Group6	3185175	intergenic	GB54486	LOC411978	beta-glucosidase	FBgn0036659	CG9701=N/A		plus	A/T,cap:0.1:0.9,ada_scu:0.975:0.025	T	0.9	0.025	0	0.884295	3.1108	3.24012
Group6	3185424	intergenic	GB54486	LOC411978	beta-glucosidase	FBgn0036659	CG9701=N/A		plus	A/G,cap:1:0,ada_scu:0.225:0.775	A	1	0.225	0.160714	0.703546	3.59865	3.184
Group6	3185788	intergenic	GB54486	LOC411978	beta-glucosidase	FBgn0036659	CG9701=N/A		plus	C/T,cap:0.1:0.9,ada_scu:0.725:0.275	T	0.9	0.275	0.714286	0.52196	4.50293	3.18306
Group6	3185838	intergenic	GB54486	LOC411978	beta-glucosidase	FBgn0036659	CG9701=N/A		plus	C/T,cap:0.1:0.9,ada_scu:0.575:0.425	T	0.9	0.425	0.142857	0.34364	6.54295	3.24446
Group6	3185858	intergenic	GB54486	LOC411978	beta-glucosidase	FBgn0036659	CG9701=N/A		plus	C/T,cap:1:0,ada_scu:0.625:0.375	C	1	0.625	0	0.285114	6.15582	3.05458
Group6	3185894	intergenic	GB54486	LOC411978	beta-glucosidase	FBgn0036659	CG9701=N/A		plus	C/T,cap:0.9:0.1,ada_scu:0.225:0.775	C	0.9	0.225	0.0178571	0.587456	5.96835	3.5213
Group6	3185909	intergenic	GB54486	LOC411978	beta-glucosidase	FBgn0036659	CG9701=N/A		plus	C/T,cap:0.1:0.9,ada_scu:0.675:0.325	T	0.9	0.325	0	0.459579	5.20115	3.2429
Group6	3187874	intron	GB54486	LOC411978	beta-glucosidase	FBgn0036659	CG9701=N/A		plus	A/G,cap:0.15:0.85,ada_scu:0.85:0.15	G	0.85	0.15	0	0.637779	3.80992	3.17437
Group6	3188105	intron	GB54486	LOC411978	beta-glucosidase	FBgn0036659	CG9701=N/A		plus	A/G,cap:0.85:0.15,ada_scu:0:1	A	0.85	0	0	0.886993	2.71407	3.10107
Group6	3188174	intron	GB54486	LOC411978	beta-glucosidase	FBgn0036659	CG9701=N/A		plus	A/T,cap:0.15:0.85,ada_scu:1:0	T	0.85	0	0	0.886993	2.70391	3.09884
Group6	3188241	intron	GB54486	LOC411978	beta-glucosidase	FBgn0036659	CG9701=N/A		plus	A/G,cap:0.85:0.15,ada_scu:0:1	A	0.85	0	0	0.886993	2.70391	3.09536
Group6	3188596	intron	GB54486	LOC411978	beta-glucosidase	FBgn0036659	CG9701=N/A		plus	A/C,cap:0.95:0.05,ada_scu:0.5:0.5	A	0.95	0.5	0	0.331466	6.59752	3.21947
Group6	3188745	intron	GB54486	LOC411978	beta-glucosidase	FBgn0036659	CG9701=N/A		plus	C/T,cap:0.15:0.85,ada_scu:1:0	T	0.85	0	0	0.886993	5.61527	3.86494
Group6	3188749	intron	GB54486	LOC411978	beta-glucosidase	FBgn0036659	CG9701=N/A		plus	C/G,cap:0.15:0.85,ada_scu:0.975:0.025	G	0.85	0.025	0	0.842353	5.77011	3.83065
Group6	3188864	intron	GB54486	LOC411978	beta-glucosidase	FBgn0036659	CG9701=N/A		plus	C/T,cap:0.95:0.05,ada_scu:0.275:0.725	C	0.95	0.275	0	0.58329	7.54271	3.74699
Group6	3188906	intron	GB54486	LOC411978	beta-glucosidase	FBgn0036659	CG9701=N/A		plus	C/T,cap:0.1:0.9,ada_scu:0.775:0.225	T	0.9	0.225	0.160714	0.587456	6.44252	3.59137
Group6	3188922	intron	GB54486	LOC411978	beta-glucosidase	FBgn0036659	CG9701=N/A		plus	A/G,cap:0.8:0.2,ada_scu:0:1	A	0.8	0	0	0.846985	4.92975	3.71104
Group6	3189018	intron	GB54486	LOC411978	beta-glucosidase	FBgn0036659	CG9701=N/A		plus	A/G,cap:0.8:0.2,ada_scu:0.05:0.95	A	0.8	0.05	0.0178571	0.752759	3.30413	3.14227
Group6	3189385	intron	GB54486	LOC411978	beta-glucosidase	FBgn0036659	CG9701=N/A		plus	C/T,cap:0.2:0.8,ada_scu:1:0	T	0.8	0	0	0.846985	3.19549	3.24142
Group6	3189521	intron	GB54486	LOC411978	beta-glucosidase	FBgn0036659	CG9701=N/A		plus	A/G,cap:0.8:0.2,ada_scu:0:1	A	0.8	0	0	0.846985	3.76796	3.42723
Group6	3190120	syn	GB54486	LOC411978	beta-glucosidase	FBgn0036659	CG9701=N/A		plus	C/T,cap:0.25:0.75,ada_scu:0.975:0.025	T	0.75	0.025	0	0.75436	4.58926	3.48976
Group6	3190148	non	GB54486	LOC411978	beta-glucosidase	FBgn0036659	CG9701=N/A	47:16:2;T:GTA:V,C:GCA:A	plus	C/T,cap:0.85:0.15,ada_scu:0:1	C	0.85	0	0	0.886993	5.15514	3.81464
Group6	3190569	intron	GB54486	LOC411978	beta-glucosidase	FBgn0036659	CG9701=N/A		plus	A/G,cap:0.85:0.15,ada_scu:0:1	A	0.85	0	0	0.886993	5.80329	3.89613
Group6	3190592	intron	GB54486	LOC411978	beta-glucosidase	FBgn0036659	CG9701=N/A		plus	A/G,cap:0.85:0.15,ada_scu:0.425:0.575	A	0.85	0.425	0	0.280187	7.7928	3.25601
Group6	3190792	intron	GB54486	LOC411978	beta-glucosidase	FBgn0036659	CG9701=N/A		plus	C/T,cap:0.15:0.85,ada_scu:0.95:0.05	T	0.85	0.05	0	0.799014	7.65201	4.0363
Group6	3191117	intron	GB54486	LOC411978	beta-glucosidase	FBgn0036659	CG9701=N/A		plus	A/G,cap:0.85:0.15,ada_scu:0.4:0.6	A	0.85	0.4	0.0892857	0.308005	10.8468	3.72847
Group6	3191178	intron	GB54486	LOC411978	beta-glucosidase	FBgn0036659	CG9701=N/A		plus	C/T,cap:0.15:0.85,ada_scu:0.925:0.075	T	0.85	0.075	0	0.756929	8.79076	4.14188
Group6	3191208	intron	GB54486	LOC411978	beta-glucosidase	FBgn0036659	CG9701=N/A		plus	A/G,cap:0.1:0.9,ada_scu:0.7:0.3	G	0.9	0.3	0.785714	0.49039	9.5372	3.856
Group6	3191467	syn	GB54486	LOC411978	beta-glucosidase	FBgn0036659	CG9701=N/A		plus	C/T,cap:0.15:0.85,ada_scu:0.925:0.075	T	0.85	0.075	0	0.756929	8.05307	4.03662
Group6	3191575	syn	GB54486	LOC411978	beta-glucosidase	FBgn0036659	CG9701=N/A		plus	A/G,cap:0.85:0.15,ada_scu:0.025:0.975	A	0.85	0.025	0	0.842353	7.48368	4.09028
Group6	3191632	syn	GB54486	LOC411978	beta-glucosidase	FBgn0036659	CG9701=N/A		plus	C/T,cap:0:1,ada_scu:0.45:0.55	T	1	0.55	0.821429	0.35495	8.8284	3.54662
Group6	3191716	syn	GB54486	LOC411978	beta-glucosidase	FBgn0036659	CG9701=N/A		plus	C/T,cap:0.15:0.85,ada_scu:1:0	T	0.85	0	0	0.886993	7.18313	4.1162
Group6	3191954	non	GB54486	LOC411978	beta-glucosidase	FBgn0036659	CG9701=N/A	811:271:1;A:ATG:M,G:GTG:V	plus	A/G,cap:0:1,ada_scu:0.35:0.65	G	1	0.65	0.785714	0.262596	8.32266	3.25913
Group6	3192408	intron	GB54486	LOC411978	beta-glucosidase	FBgn0036659	CG9701=N/A		plus	A/G,cap:0.15:0.85,ada_scu:0.625:0.375	G	0.85	0.375	0.0714286	0.336725	7.20021	3.31123
Group6	3192795	intron	GB54486	LOC411978	beta-glucosidase	FBgn0036659	CG9701=N/A		plus	C/T,cap:0.9:0.1,ada_scu:0.175:0.825	C	0.9	0.175	0.839286	0.656231	6.96942	3.75985
Group6	3193238	three_prime_utr	GB54460	LOC725017	UDP-glycosyltransferase	FBgn0026314	UGT35B=UDP-glycosyltransferase 35b		minus	C/T,cap:0.3:0.7,ada_scu:0.9:0.1	T	0.7	0.1	0	0.558265	3.88183	3.08049
Group6	3193522	intron	GB54460	LOC725017	UDP-glycosyltransferase	FBgn0026314	UGT35B=UDP-glycosyltransferase 35b		minus	A/G,cap:0.9:0.1,ada_scu:0.325:0.675	A	0.9	0.325	0	0.459579	5.5768	3.29888
Group6	3193665	intron	GB54460	LOC725017	UDP-glycosyltransferase	FBgn0026314	UGT35B=UDP-glycosyltransferase 35b		minus	A/G,cap:0.85:0.15,ada_scu:0:1	A	0.85	0	0	0.886993	3.22102	3.30911
Group6	3193675	intron	GB54460	LOC725017	UDP-glycosyltransferase	FBgn0026314	UGT35B=UDP-glycosyltransferase 35b		minus	A/G,cap:0.95:0.05,ada_scu:0.275:0.725	A	0.95	0.275	0.625	0.58329	4.05602	3.17018
Group6	3197508	intron	GB54460	LOC725017	UDP-glycosyltransferase	FBgn0026314	UGT35B=UDP-glycosyltransferase 35b		minus	A/T,cap:0.1:0.9,ada_scu:0.95:0.05	T	0.9	0.05	0	0.843847	4.89002	3.68966
Group6	3197804	syn	GB54460	LOC725017	UDP-glycosyltransferase	FBgn0026314	UGT35B=UDP-glycosyltransferase 35b		minus	C/T,cap:0.1:0.9,ada_scu:1:0	T	0.9	0	0.0178571	0.925797	2.57761	3.14738
Group6	3205149	intron	GB54460	LOC725017	UDP-glycosyltransferase	FBgn0026314	UGT35B=UDP-glycosyltransferase 35b		minus	C/T,cap:0.05:0.95,ada_scu:0.8:0.2	T	0.95	0.2	0	0.678167	3.83812	3.24799
Group6	3205188	intron	GB54460	LOC725017	UDP-glycosyltransferase	FBgn0026314	UGT35B=UDP-glycosyltransferase 35b		minus	A/G,cap:0.1:0.9,ada_scu:0.7:0.3	G	0.9	0.3	0.0178571	0.49039	4.66846	3.17656
Group6	3205209	intron	GB54460	LOC725017	UDP-glycosyltransferase	FBgn0026314	UGT35B=UDP-glycosyltransferase 35b		minus	A/G,cap:0.05:0.95,ada_scu:0.675:0.325	G	0.95	0.325	0.0178571	0.52326	4.00144	3.07182
Group6	3205283	intron	GB54460	LOC725017	UDP-glycosyltransferase	FBgn0026314	UGT35B=UDP-glycosyltransferase 35b		minus	C/T,cap:0.9:0.1,ada_scu:0.2:0.8	C	0.9	0.2	0.928571	0.621422	3.54476	3.05865
Group6	3211601	intergenic	GB54459			FBgn0000339	CNI=cornichon		minus	A/G,cap:0.9:0.1,ada_scu:0.2:0.8	A	0.9	0.2	0	0.621422	6.07485	3.56365
Group7	4306395	intergenic	GB49248	Tk	tachykinin	FBgn0037976	TK=Tachykinin		plus	C/T,cap:0.25:0.75,ada_scu:0.875:0.125	T	0.75	0.125	0	0.568444	3.73841	3.05798
Group7	4320316	intergenic	GB49225						minus	C/T,cap:0.3:0.7,ada_scu:0.85:0.15	T	0.7	0.15	0	0.469623	5.65646	3.31716
Group7	4382863	syn	GB49219	LOC412162		FBgn0031905	CG5155=N/A		minus	A/G,cap:0.95:0.05,ada_scu:0.25:0.75	A	0.95	0.25	1	0.614254		3.43118
Group7	4384048	intergenic	GB49219	LOC412162		FBgn0031905	CG5155=N/A		minus	A/G,cap:0.6:0.4,ada_scu:0.025:0.975	A	0.6	0.025	0	0.611184		3.40179
Group7	4499143	intron	GB54634	LOC725260	uncharacterized LOC725260	FBgn0034808	CG9896=N/A		minus	C/T,cap:0.95:0.05,ada_scu:0.475:0.525	C	0.95	0.475	0.5	0.357225	5.81872	3.15053
Group7	4527231	intron	GB54634	LOC725260	uncharacterized LOC725260	FBgn0034808	CG9896=N/A		minus	A/G,cap:0.55:0.45,ada_scu:0:1	A	0.55	0	0	0.626738	3.65144	3.09413
Group7	4527247	intron	GB54634	LOC725260	uncharacterized LOC725260	FBgn0034808	CG9896=N/A		minus	C/T,cap:0.45:0.55,ada_scu:1:0	T	0.55	0	0	0.626738	4.25497	3.26674
Group7	4540545	intron	GB54634	LOC725260	uncharacterized LOC725260	FBgn0034808	CG9896=N/A		minus	C/T,cap:0.25:0.75,ada_scu:0.95:0.05	T	0.75	0.05	0	0.705038	4.5483	3.42466
Group7	4541745	intron	GB54634	LOC725260	uncharacterized LOC725260	FBgn0034808	CG9896=N/A		minus	A/G,cap:0.75:0.25,ada_scu:0.25:0.75	A	0.75	0.25	1	0.374745	5.26424	3.10385
Group7	4541868	intron	GB54634	LOC725260	uncharacterized LOC725260	FBgn0034808	CG9896=N/A		minus	C/T,cap:0.8:0.2,ada_scu:0.05:0.95	C	0.8	0.05	0	0.752759	3.02031	3.04156
Group7	4546151	intron	GB54634	LOC725260	uncharacterized LOC725260	FBgn0034808	CG9896=N/A		minus	C/T,cap:0.8:0.2,ada_scu:0.25:0.75	C	0.8	0.25	0	0.434162	5.5152	3.24259
Group7	4546207	intron	GB54634	LOC725260	uncharacterized LOC725260	FBgn0034808	CG9896=N/A		minus	C/T,cap:0.25:0.75,ada_scu:1:0	T	0.75	0	0	0.805714	4.00898	3.43566
Group7	4546839	intron	GB54634	LOC725260	uncharacterized LOC725260	FBgn0034808	CG9896=N/A		minus	C/T,cap:0.25:0.75,ada_scu:1:0	T	0.75	0	0	0.805714	4.02615	3.43541
Group7	4547937	intron	GB54634	LOC725260	uncharacterized LOC725260	FBgn0034808	CG9896=N/A		minus	C/T,cap:0.25:0.75,ada_scu:1:0	T	0.75	0	0	0.805714	4.5429	3.57557
Group7	4547988	intron	GB54634	LOC725260	uncharacterized LOC725260	FBgn0034808	CG9896=N/A		minus	A/G,cap:0.75:0.25,ada_scu:0.075:0.925	A	0.75	0.075	0	0.657663	4.29439	3.30322
Group7	4553732	intron	GB54634	LOC725260	uncharacterized LOC725260	FBgn0034808	CG9896=N/A		minus	A/G,cap:0.75:0.25,ada_scu:0.075:0.925	A	0.75	0.075	0	0.657663	3.45148	3.07901
Group7	4556011	intron	GB54634	LOC725260	uncharacterized LOC725260	FBgn0034808	CG9896=N/A		minus	C/T,cap:0.25:0.75,ada_scu:1:0	T	0.75	0	0	0.805714	3.12315	3.14658
Group7	4556146	intron	GB54634	LOC725260	uncharacterized LOC725260	FBgn0034808	CG9896=N/A		minus	C/T,cap:0.35:0.65,ada_scu:1:0	T	0.65	0	0	0.719141	3.31919	3.11824
Group7	4559058	intron	GB54634	LOC725260	uncharacterized LOC725260	FBgn0034808	CG9896=N/A		minus	C/T,cap:0.35:0.65,ada_scu:1:0	T	0.65	0	0	0.719141	4.49807	3.43457
Group7	4559097	intron	GB54634	LOC725260	uncharacterized LOC725260	FBgn0034808	CG9896=N/A		minus	A/G,cap:0.7:0.3,ada_scu:0.025:0.975	A	0.7	0.025	0	0.708187	4.55612	3.4299
Group7	4559138	intron	GB54634	LOC725260	uncharacterized LOC725260	FBgn0034808	CG9896=N/A		minus	C/T,cap:0.3:0.7,ada_scu:1:0	T	0.7	0	0	0.763121	4.39828	3.47574
Group7	5186543	intron	GB46287	LOC726786	proton-coupled amino acid transporter 1-like	FBgn0030816	CG16700=N/A		plus	A/G,cap:0:1,ada_scu:0.575:0.425	G	1	0.425	0	0.479561		3.11821
Group7	5186701	intron	GB46287	LOC726786	proton-coupled amino acid transporter 1-like	FBgn0030816	CG16700=N/A		plus	A/C,cap:1:0,ada_scu:0.425:0.575	A	1	0.425	0	0.479561		3.11794
Group7	5186736	intron	GB46287	LOC726786	proton-coupled amino acid transporter 1-like	FBgn0030816	CG16700=N/A		plus	C/T,cap:0:1,ada_scu:0.575:0.425	T	1	0.425	0	0.479561		3.11594
Group7	5187128	intron	GB46287	LOC726786	proton-coupled amino acid transporter 1-like	FBgn0030816	CG16700=N/A		plus	C/T,cap:0:1,ada_scu:0.575:0.425	T	1	0.425	0	0.479561		3.11766
Group7	5188584	intron	GB46287	LOC726786	proton-coupled amino acid transporter 1-like	FBgn0030816	CG16700=N/A		plus	A/G,cap:1:0,ada_scu:0.4:0.6	A	1	0.4	0	0.505814		3.17095
Group7	5188699	intron	GB46287	LOC726786	proton-coupled amino acid transporter 1-like	FBgn0030816	CG16700=N/A		plus	C/T,cap:0.95:0.05,ada_scu:0.375:0.625	C	0.95	0.375	0	0.465649		3.06971
Group7	5188721	intron	GB46287	LOC726786	proton-coupled amino acid transporter 1-like	FBgn0030816	CG16700=N/A		plus	C/T,cap:1:0,ada_scu:0.375:0.625	C	1	0.375	0	0.532539		3.2571
Group7	5188734	intron	GB46287	LOC726786	proton-coupled amino acid transporter 1-like	FBgn0030816	CG16700=N/A		plus	A/G,cap:1:0,ada_scu:0.35:0.65	A	1	0.35	0	0.559748		3.28554
Group7	5200992	intergenic	GB46287	LOC726786	proton-coupled amino acid transporter 1-like	FBgn0030816	CG16700=N/A		plus	C/T,cap:1:0,ada_scu:0.45:0.55	C	1	0.45	0	0.453767		3.05899
Group7	5201801	intergenic	GB46287	LOC726786	proton-coupled amino acid transporter 1-like	FBgn0030816	CG16700=N/A		plus	C/T,cap:0:1,ada_scu:0.55:0.45	T	1	0.45	0	0.453767		3.06035
Group7	5201905	intergenic	GB46287	LOC726786	proton-coupled amino acid transporter 1-like	FBgn0030816	CG16700=N/A		plus	C/T,cap:0:1,ada_scu:0.55:0.45	T	1	0.45	0	0.453767		3.05859
Group7	5202054	intergenic	GB46287	LOC726786	proton-coupled amino acid transporter 1-like	FBgn0030816	CG16700=N/A		plus	A/G,cap:1:0,ada_scu:0.45:0.55	A	1	0.45	0	0.453767		3.05947
Group7	5202142	intergenic	GB46287	LOC726786	proton-coupled amino acid transporter 1-like	FBgn0030816	CG16700=N/A		plus	C/T,cap:0:1,ada_scu:0.55:0.45	T	1	0.45	0	0.453767		3.05835
Group7	5231192	intron	GB46288						plus	A/G,cap:0.95:0.05,ada_scu:0.45:0.55	A	0.95	0.45	0	0.383512	5.57806	3.15639
Group7	5255206	intergenic	GB46289	LOC726362	luciferin 4-monooxygenase-like	FBgn0039156	CG6178=N/A		plus	C/T,cap:0.05:0.95,ada_scu:0.65:0.35	T	0.95	0.35	0	0.49416	4.59266	3.16124
Group7	5256558	intergenic	GB46286	LOC551524	zinc carboxypeptidase A 1-like	FBgn0032144	CG17633=N/A		minus	C/T,cap:0.05:0.95,ada_scu:0.625:0.375	T	0.95	0.375	0	0.465649	5.16173	3.23736
Group7	5286601	intron	GB46290	LOC409624	acetate-CoA ligase 1	FBgn0012034	ACCOAS=Acetyl Coenzyme A synthase		plus	A/G,cap:0.95:0.05,ada_scu:0.325:0.675	A	0.95	0.325	0	0.52326	4.46611	3.17642
Group7	5288177	intron	GB46285			FBgn0000579			minus	A/G,cap:0.05:0.95,ada_scu:0.8:0.2	G	0.95	0.2	0	0.678167	3.9771	3.28445
Group7	6770649	intron	GB48301	foxo	forkhead box protein O	FBgn0038197	FOXO=forkhead box, sub-group O		plus	C/T,cap:0.4:0.6,ada_scu:1:0	T	0.6	0	0	0.673704	3.30747	3.05966
Group7	6770693	intron	GB48301	foxo	forkhead box protein O	FBgn0038197	FOXO=forkhead box, sub-group O		plus	A/G,cap:0.6:0.4,ada_scu:0:1	A	0.6	0	0	0.673704	4.01656	3.29203
Group7	7421519	non	GB47975	LOC411223	esterase FE4-like	FBgn0034736		1546:516:1;A:ATC:I,G:GTC:V	minus	C/T,cap:0.35:0.65,ada_scu:0.975:0.025	T	0.65	0.025	0	0.660482	3.89889	3.21207
Group7	7427969	intergenic	GB47975	LOC411223	esterase FE4-like	FBgn0034736			minus	A/G,cap:0.65:0.35,ada_scu:0:1	A	0.65	0	0	0.719141	3.19092	3.08406
Group8	1607644	syn	GB51401	LOC725908	probable helicase senataxin-like	FBgn0035842	CG7504=N/A		minus	A/G,cap:0.25:0.75,ada_scu:0.8:0.2	G	0.75	0.2	0	0.44746	5.59755	3.28677
Group8	2169652	intergenic	GB41115	LOC411693	Kv channel-interacting protein 1-like	FBgn0039380	CG5890=N/A		minus	C/T,cap:0.25:0.75,ada_scu:0.825:0.175	T	0.75	0.175	0	0.486152		3.12197
Group8	2169680	intergenic	GB41115	LOC411693	Kv channel-interacting protein 1-like	FBgn0039380	CG5890=N/A		minus	G/T,cap:0.75:0.25,ada_scu:0.175:0.825	G	0.75	0.175	0	0.486152		3.11894
Group8	2966153	intron	GB40377	LOC551717	uncharacterized LOC551717				minus	C/T,cap:0.25:0.75,ada_scu:0.925:0.075	T	0.75	0.075	0.964286	0.657663	3.60819	3.12786
Group8	6456799	intergenic	GB43908	LOC724933		FBgn0038349	CG6045=N/A		minus	A/G,cap:0.75:0.25,ada_scu:0.2:0.8	A	0.75	0.2	0	0.44746	4.72966	3.14515
Group8	9404634	intron	GB52840	LOC413568		FBgn0264339	N/A=N/A		minus	A/G,cap:0.7:0.3,ada_scu:0.1:0.9	A	0.7	0.1	0	0.558265	4.09946	3.13681
Group8	9405342	intron	GB52840	LOC413568		FBgn0264339	N/A=N/A		minus	A/G,cap:0.65:0.35,ada_scu:0.175:0.825	A	0.65	0.175	0	0.370703	5.08913	3.07378
Group8	9420759	intron	GB52835						plus	A/G,cap:0.7:0.3,ada_scu:0.075:0.925	A	0.7	0.075	0	0.605877	3.7778	3.10825
Group8	9420987	intron	GB52835						plus	A/G,cap:0.75:0.25,ada_scu:0.275:0.725	A	0.75	0.275	0.0178571	0.340644	5.77539	3.12444
Group8	9420990	intron	GB52835						plus	C/T,cap:0.25:0.75,ada_scu:0.725:0.275	T	0.75	0.275	0.0178571	0.340644	5.77539	3.12488
Group8	9421771	intron	GB52835						plus	A/G,cap:0.25:0.75,ada_scu:0.8:0.2	G	0.75	0.2	0	0.44746	5.3926	3.2556
Group8	9421788	three_prime_utr	GB52835						plus	C/T,cap:0.35:0.65,ada_scu:0.9:0.1	T	0.65	0.1	0	0.5032	5.25541	3.30256
Group8	9421803	three_prime_utr	GB52835						plus	A/G,cap:0.35:0.65,ada_scu:1:0	G	0.65	0	0	0.719141	5.02019	3.53289
Group8	9428109	intron	GB52840	LOC413568		FBgn0264339	N/A=N/A		minus	A/G,cap:0.65:0.35,ada_scu:0.075:0.925	A	0.65	0.075	0	0.552684	4.94116	3.29691
Group8	9428773	intron	GB52840	LOC413568		FBgn0264339	N/A=N/A		minus	C/G,cap:0.1:0.9,ada_scu:0.55:0.45	G	0.9	0.45	0.160714	0.316424	6.68673	3.20617
Group8	9428844	intron	GB52840	LOC413568		FBgn0264339	N/A=N/A		minus	C/T,cap:0.65:0.35,ada_scu:0.075:0.925	C	0.65	0.075	0	0.552684	5.78155	3.4284
Group8	9428865	intron	GB52840	LOC413568		FBgn0264339	N/A=N/A		minus	C/T,cap:1:0,ada_scu:0.625:0.375	C	1	0.625	0.232143	0.285114	6.11312	3.05212
Group8	9436820	intergenic	GB52840	LOC413568		FBgn0264339	N/A=N/A		minus	A/G,cap:1:0,ada_scu:0.45:0.55	A	1	0.45	0.0178571	0.453767	5.09982	3.22258
Group10	11442408	intron	GB51014	LOC552261	EF-hand domain-containing protein CG10641-like	FBgn0032731	CG10641=N/A		plus	A/G,cap:0.7:0.3,ada_scu:0.025:0.975	A	0.7	0.025	0	0.708187	3.67681	3.2226
Group11	4715206	intron	GB55058			FBgn0264386	N/A=N/A		plus	A/G,cap:0:1,ada_scu:0.5:0.5	G	1	0.5	0.0714286	0.403509	4.79315	3.0908
Group11	4715306	intron	GB55058			FBgn0264386	N/A=N/A		plus	C/T,cap:1:0,ada_scu:0.5:0.5	C	1	0.5	0.0535714	0.403509	4.79315	3.08541
Group11	4715361	intron	GB55058			FBgn0264386	N/A=N/A		plus	C/T,cap:1:0,ada_scu:0.5:0.5	C	1	0.5	0.0357143	0.403509	4.78691	3.08043
Group11	4719285	intron	GB55058			FBgn0264386	N/A=N/A		plus	A/G,cap:1:0,ada_scu:0.475:0.525	A	1	0.475	0.0178571	0.42842	4.78691	3.12017
Group11	4719331	intron	GB55058			FBgn0264386	N/A=N/A		plus	A/G,cap:0:1,ada_scu:0.5:0.5	G	1	0.5	0.0357143	0.403509	4.63945	3.05403
Group11	4723252	intron	GB55058			FBgn0264386	N/A=N/A		plus	A/G,cap:1:0,ada_scu:0.5:0.5	A	1	0.5	0.0178571	0.403509	5.31586	3.17121
Group11	4723376	intron	GB55058			FBgn0264386	N/A=N/A		plus	A/G,cap:1:0,ada_scu:0.5:0.5	A	1	0.5	0.0178571	0.403509	5.29913	3.17656
Group11	4723833	intron	GB55058			FBgn0264386	N/A=N/A		plus	C/T,cap:1:0,ada_scu:0.5:0.5	C	1	0.5	0.0178571	0.403509	5.29913	3.16272
Group11	4723883	intron	GB55058			FBgn0264386	N/A=N/A		plus	C/T,cap:0:1,ada_scu:0.475:0.525	T	1	0.525	0.0178571	0.379022	5.29913	3.11047
Group11	4723917	intron	GB55058			FBgn0264386	N/A=N/A		plus	A/G,cap:0:1,ada_scu:0.5:0.5	G	1	0.5	0.0178571	0.403509	5.32588	3.17377
Group11	4724005	intron	GB55058			FBgn0264386	N/A=N/A		plus	C/T,cap:0:1,ada_scu:0.5:0.5	T	1	0.5	0.0178571	0.403509	5.63429	3.22324
Group11	4724042	intron	GB55058			FBgn0264386	N/A=N/A		plus	C/T,cap:0:1,ada_scu:0.475:0.525	T	1	0.525	0.0714286	0.379022	5.63429	3.16029
Group11	4724048	intron	GB55058			FBgn0264386	N/A=N/A		plus	C/G,cap:1:0,ada_scu:0.5:0.5	C	1	0.5	0.0535714	0.403509	5.63429	3.22224
Group11	4724423	intron	GB55058			FBgn0264386	N/A=N/A		plus	C/G,cap:1:0,ada_scu:0.5:0.5	C	1	0.5	0.0535714	0.403509	5.07208	3.13681
Group11	4724434	intron	GB55058			FBgn0264386	N/A=N/A		plus	C/T,cap:1:0,ada_scu:0.5:0.5	C	1	0.5	0.0178571	0.403509	4.80037	3.08346
Group11	4729257	intron	GB55058			FBgn0264386	N/A=N/A		plus	A/G,cap:0:1,ada_scu:0.5:0.5	G	1	0.5	0.0178571	0.403509	4.68819	3.07196
Group11	4729333	intron	GB55058			FBgn0264386	N/A=N/A		plus	C/T,cap:1:0,ada_scu:0.5:0.5	C	1	0.5	0.0178571	0.403509	4.8079	3.09374
Group11	4729531	intron	GB55058			FBgn0264386	N/A=N/A		plus	C/T,cap:0:1,ada_scu:0.5:0.5	T	1	0.5	0.0892857	0.403509	4.87029	3.10119
Group11	4729615	intron	GB55058			FBgn0264386	N/A=N/A		plus	C/T,cap:0:1,ada_scu:0.475:0.525	T	1	0.525	0.0178571	0.379022	4.87786	3.0435
Group11	4729806	intron	GB55058			FBgn0264386	N/A=N/A		plus	C/T,cap:1:0,ada_scu:0.5:0.5	C	1	0.5	0.0357143	0.403509	4.66029	3.06724
Group11	4729846	intron	GB55058			FBgn0264386	N/A=N/A		plus	C/T,cap:1:0,ada_scu:0.5:0.5	C	1	0.5	0.0178571	0.403509	4.66029	3.06584
Group11	4729939	intron	GB55058			FBgn0264386	N/A=N/A		plus	C/T,cap:1:0,ada_scu:0.5:0.5	C	1	0.5	0.0357143	0.403509	4.60426	3.04863
Group11	4729970	intron	GB55058			FBgn0264386	N/A=N/A		plus	A/G,cap:1:0,ada_scu:0.5:0.5	A	1	0.5	0.0178571	0.403509	4.60426	3.05276
Group11	4730567	intron	GB55058			FBgn0264386	N/A=N/A		plus	C/T,cap:1:0,ada_scu:0.5:0.5	C	1	0.5	0.0178571	0.403509	4.60426	3.04982
Group11	4741754	intron	GB55058			FBgn0264386	N/A=N/A		plus	A/G,cap:1:0,ada_scu:0.5:0.5	A	1	0.5	0.0178571	0.403509	4.623	3.05246
Group11	4773483	intron	GB55058			FBgn0264386	N/A=N/A		plus	C/G,cap:0:1,ada_scu:0.5:0.5	G	1	0.5	0	0.403509	4.64379	3.05866
Group11	4773616	intron	GB55058			FBgn0264386	N/A=N/A		plus	A/G,cap:0:1,ada_scu:0.55:0.45	G	1	0.45	0	0.453767	4.5416	3.11923
Group11	4823435	intron	GB55059	LOC551883	voltage-dependent T-type calcium channel subunit alpha-1H-like	FBgn0264386	N/A=N/A		plus	C/T,cap:0:1,ada_scu:0.5:0.5	T	1	0.5	0.0178571	0.403509	4.59625	3.04057
Group11	4823597	intron	GB55059	LOC551883	voltage-dependent T-type calcium channel subunit alpha-1H-like	FBgn0264386	N/A=N/A		plus	C/T,cap:1:0,ada_scu:0.5:0.5	C	1	0.5	0.0357143	0.403509	4.56657	3.04686
Group11	4823628	syn	GB55059	LOC551883	voltage-dependent T-type calcium channel subunit alpha-1H-like	FBgn0264386	N/A=N/A		plus	C/T,cap:1:0,ada_scu:0.5:0.5	C	1	0.5	0.0178571	0.403509	4.56657	3.04614
Group11	4823900	intron	GB55059	LOC551883	voltage-dependent T-type calcium channel subunit alpha-1H-like	FBgn0264386	N/A=N/A		plus	A/G,cap:0:1,ada_scu:0.5:0.5	G	1	0.5	0.0178571	0.403509	4.80234	3.09214
Group11	4824129	intron	GB55059	LOC551883	voltage-dependent T-type calcium channel subunit alpha-1H-like	FBgn0264386	N/A=N/A		plus	A/G,cap:0:1,ada_scu:0.5:0.5	G	1	0.5	0.0357143	0.403509	4.7802	3.08728
Group11	4824192	intron	GB55059	LOC551883	voltage-dependent T-type calcium channel subunit alpha-1H-like	FBgn0264386	N/A=N/A		plus	A/G,cap:1:0,ada_scu:0.5:0.5	A	1	0.5	0.0178571	0.403509	4.7802	3.0771
Group11	4824233	intron	GB55059	LOC551883	voltage-dependent T-type calcium channel subunit alpha-1H-like	FBgn0264386	N/A=N/A		plus	A/G,cap:0:1,ada_scu:0.5:0.5	G	1	0.5	0.0178571	0.403509	4.82333	3.08837
Group11	4824538	intron	GB55059	LOC551883	voltage-dependent T-type calcium channel subunit alpha-1H-like	FBgn0264386	N/A=N/A		plus	C/T,cap:1:0,ada_scu:0.525:0.475	C	1	0.525	0.0357143	0.379022	4.89586	3.0453
Group11	4824560	intron	GB55059	LOC551883	voltage-dependent T-type calcium channel subunit alpha-1H-like	FBgn0264386	N/A=N/A		plus	A/G,cap:0:1,ada_scu:0.5:0.5	G	1	0.5	0.0178571	0.403509	4.89586	3.11226
Group11	4824607	intron	GB55059	LOC551883	voltage-dependent T-type calcium channel subunit alpha-1H-like	FBgn0264386	N/A=N/A		plus	A/G,cap:0:1,ada_scu:0.5:0.5	G	1	0.5	0.0714286	0.403509	4.89586	3.10876
Group11	4824957	intron	GB55059	LOC551883	voltage-dependent T-type calcium channel subunit alpha-1H-like	FBgn0264386	N/A=N/A		plus	A/G,cap:0:1,ada_scu:0.5:0.5	G	1	0.5	0.0178571	0.403509	4.63653	3.05121
Group11	4825054	intron	GB55059	LOC551883	voltage-dependent T-type calcium channel subunit alpha-1H-like	FBgn0264386	N/A=N/A		plus	A/G,cap:0:1,ada_scu:0.5:0.5	G	1	0.5	0.0357143	0.403509	4.996	3.11391
Group11	4825122	intron	GB55059	LOC551883	voltage-dependent T-type calcium channel subunit alpha-1H-like	FBgn0264386	N/A=N/A		plus	A/G,cap:1:0,ada_scu:0.5:0.5	A	1	0.5	0.0178571	0.403509	5.02319	3.13213
Group11	4825229	intron	GB55059	LOC551883	voltage-dependent T-type calcium channel subunit alpha-1H-like	FBgn0264386	N/A=N/A		plus	C/T,cap:1:0,ada_scu:0.525:0.475	C	1	0.525	0.0357143	0.379022	5.02319	3.06921
Group11	4825374	intron	GB55059	LOC551883	voltage-dependent T-type calcium channel subunit alpha-1H-like	FBgn0264386	N/A=N/A		plus	A/G,cap:0:1,ada_scu:0.5:0.5	G	1	0.5	0.0178571	0.403509	4.71328	3.06415
Group11	4827889	intron	GB55059	LOC551883	voltage-dependent T-type calcium channel subunit alpha-1H-like	FBgn0264386	N/A=N/A		plus	A/G,cap:1:0,ada_scu:0.5:0.5	A	1	0.5	0.0357143	0.403509	4.61866	3.04544
Group11	4884376	three_prime_utr	GB55059	LOC551883	voltage-dependent T-type calcium channel subunit alpha-1H-like	FBgn0264386	N/A=N/A		plus	C/T,cap:1:0,ada_scu:0.5:0.5	C	1	0.5	0.0178571	0.403509	4.70499	3.07107
Group11	4896829	intron	GB55054	LOC724397	tetratricopeptide repeat protein 39C-like	FBgn0033107	KOI=klaroid		minus	A/G,cap:1:0,ada_scu:0.5:0.5	A	1	0.5	0.0178571	0.403509	4.58532	3.05053
Group11	5170850	syn	GB54052	LOC409136	inositol trisphosphate phosphatase	FBgn0036273	CG10426=N/A		plus	C/T,cap:0:1,ada_scu:0.5:0.5	T	1	0.5	0.0178571	0.403509	4.74615	3.0733
Group11	6169131	intron	GB49845	LOC412215	uncharacterized LOC412215	FBgn0001311	KKV=krotzkopf verkehrt		plus	C/T,cap:0.95:0.05,ada_scu:0.375:0.625	C	0.95	0.375	0.982143	0.465649	4.60059	3.13577
Group11	6173764	intron	GB49845	LOC412215	uncharacterized LOC412215	FBgn0001311	KKV=krotzkopf verkehrt		plus	C/T,cap:0.85:0.15,ada_scu:0.375:0.625	C	0.85	0.375	0.982143	0.336725	5.58256	3.08359
Group11	6173779	intron	GB49845	LOC412215	uncharacterized LOC412215	FBgn0001311	KKV=krotzkopf verkehrt		plus	C/T,cap:0.15:0.85,ada_scu:0.65:0.35	T	0.85	0.35	0.982143	0.366352	5.28338	3.09901
Group11	6174146	intron	GB49845	LOC412215	uncharacterized LOC412215	FBgn0001311	KKV=krotzkopf verkehrt		plus	C/T,cap:0.85:0.15,ada_scu:0.35:0.65	C	0.85	0.35	1	0.366352	6.0112	3.20504
Group11	6174177	intron	GB49845	LOC412215	uncharacterized LOC412215	FBgn0001311	KKV=krotzkopf verkehrt		plus	C/T,cap:0.15:0.85,ada_scu:0.65:0.35	T	0.85	0.35	1	0.366352	6.0112	3.20606
Group11	6174410	syn	GB49845	LOC412215	uncharacterized LOC412215	FBgn0001311	KKV=krotzkopf verkehrt		plus	C/T,cap:0.25:0.75,ada_scu:0.85:0.15	T	0.75	0.15	1	0.526462	4.71833	3.22752
Group11	6174928	intron	GB49845	LOC412215	uncharacterized LOC412215	FBgn0001311	KKV=krotzkopf verkehrt		plus	C/T,cap:0.25:0.75,ada_scu:0.875:0.125	T	0.75	0.125	0	0.568444	5.0997	3.35247
Group11	6175440	intron	GB49845	LOC412215	uncharacterized LOC412215	FBgn0001311	KKV=krotzkopf verkehrt		plus	C/T,cap:0.25:0.75,ada_scu:0.8:0.2	T	0.75	0.2	0.982143	0.44746	5.34182	3.24846
Group11	6181380	intron	GB49845	LOC412215	uncharacterized LOC412215	FBgn0001311	KKV=krotzkopf verkehrt		plus	A/G,cap:0.95:0.05,ada_scu:0.4:0.6	A	0.95	0.4	0.0535714	0.437713	6.76155	3.4294
Group11	6181390	intron	GB49845	LOC412215	uncharacterized LOC412215	FBgn0001311	KKV=krotzkopf verkehrt		plus	C/T,cap:0.05:0.95,ada_scu:0.475:0.525	T	0.95	0.525	0.285714	0.306226	7.25048	3.22152
Group11	6181448	intron	GB49845	LOC412215	uncharacterized LOC412215	FBgn0001311	KKV=krotzkopf verkehrt		plus	A/G,cap:0.05:0.95,ada_scu:0.475:0.525	G	0.95	0.525	1	0.306226	7.08057	3.19981
Group11	6191122	intergenic	GB49846						plus	A/C,cap:0.55:0.45,ada_scu:1:0	A	0.55	1	1	0.527897		3.23112
Group11	6192285	intron	GB49846						plus	A/G,cap:0.45:0.55,ada_scu:0.025:0.975	G	0.55	0.975	0.982143	0.453183		3.04059
Group11	6245010	non	GB43517	LOC727052	uncharacterized LOC727052			2153:718:2;A:TAT:Y,G:TGT:C	plus	A/G,cap:0.55:0.45,ada_scu:0:1	A	0.55	0	0	0.626738		3.5127
Group11	6280585	intergenic	GB43519	LOC411614	uncharacterized LOC411614	FBgn0004842	NEPYR=Neuropeptide Y receptor-like		plus	C/T,cap:0.95:0.05,ada_scu:0.25:0.75	C	0.95	0.25	0	0.614254	5.87818	3.53472
Group11	6280647	intergenic	GB43519	LOC411614	uncharacterized LOC411614	FBgn0004842	NEPYR=Neuropeptide Y receptor-like		plus	C/T,cap:0.95:0.05,ada_scu:0.25:0.75	C	0.95	0.25	0	0.614254	5.50944	3.47637
Group11	6284424	intergenic	GB43519	LOC411614	uncharacterized LOC411614	FBgn0004842	NEPYR=Neuropeptide Y receptor-like		plus	A/G,cap:0.65:0.35,ada_scu:0.125:0.875	A	0.65	0.125	0	0.45646	6.18754	3.38857
Group11	6284658	syn	GB43519	LOC411614	uncharacterized LOC411614	FBgn0004842	NEPYR=Neuropeptide Y receptor-like		plus	C/T,cap:1:0,ada_scu:0.575:0.425	C	1	0.575	1	0.331281	7.35686	3.3165
Group11	6285044	intron	GB43519	LOC411614	uncharacterized LOC411614	FBgn0004842	NEPYR=Neuropeptide Y receptor-like		plus	C/T,cap:0.1:0.9,ada_scu:1:0	T	0.9	0	0	0.925797	5.80909	4.01221
Group11	6285163	intron	GB43519	LOC411614	uncharacterized LOC411614	FBgn0004842	NEPYR=Neuropeptide Y receptor-like		plus	C/T,cap:0.95:0.05,ada_scu:0.35:0.65	C	0.95	0.35	0.0357143	0.49416	6.08755	3.40527
Group11	6285356	intron	GB43519	LOC411614	uncharacterized LOC411614	FBgn0004842	NEPYR=Neuropeptide Y receptor-like		plus	A/G,cap:0.1:0.9,ada_scu:0.875:0.125	G	0.9	0.125	0.0357143	0.728478	3.53148	3.21362
Group11	6285401	intron	GB43519	LOC411614	uncharacterized LOC411614	FBgn0004842	NEPYR=Neuropeptide Y receptor-like		plus	C/T,cap:0.1:0.9,ada_scu:1:0	T	0.9	0	0	0.925797	3.37049	3.49346
Group11	6285412	intron	GB43519	LOC411614	uncharacterized LOC411614	FBgn0004842	NEPYR=Neuropeptide Y receptor-like		plus	A/C,cap:0.1:0.9,ada_scu:0.9:0.1	C	0.9	0.1	0	0.765972	3.3798	3.21886
Group11	6286885	intron	GB43519	LOC411614	uncharacterized LOC411614	FBgn0004842	NEPYR=Neuropeptide Y receptor-like		plus	C/T,cap:0.1:0.9,ada_scu:0.925:0.075	T	0.9	0.075	0	0.804417	4.76316	3.59545
Group11	6287018	intron	GB43519	LOC411614	uncharacterized LOC411614	FBgn0004842	NEPYR=Neuropeptide Y receptor-like		plus	A/G,cap:0.9:0.1,ada_scu:0:1	A	0.9	0	0	0.925797	4.67583	3.82116
Group11	6287085	intron	GB43519	LOC411614	uncharacterized LOC411614	FBgn0004842	NEPYR=Neuropeptide Y receptor-like		plus	A/G,cap:0.9:0.1,ada_scu:0:1	A	0.9	0	0	0.925797	5.05278	3.86083
Group11	6287098	intron	GB43519	LOC411614	uncharacterized LOC411614	FBgn0004842	NEPYR=Neuropeptide Y receptor-like		plus	C/T,cap:0.9:0.1,ada_scu:0.4:0.6	C	0.9	0.4	0.0178571	0.371555	6.04249	3.215
Group11	6287731	intron	GB43519	LOC411614	uncharacterized LOC411614	FBgn0004842	NEPYR=Neuropeptide Y receptor-like		plus	C/T,cap:0.1:0.9,ada_scu:1:0	T	0.9	0	0	0.925797	5.09753	3.90094
Group11	6287746	intron	GB43519	LOC411614	uncharacterized LOC411614	FBgn0004842	NEPYR=Neuropeptide Y receptor-like		plus	C/T,cap:0.1:0.9,ada_scu:1:0	T	0.9	0	0	0.925797	5.32998	3.97955
Group11	6289004	intron	GB43519	LOC411614	uncharacterized LOC411614	FBgn0004842	NEPYR=Neuropeptide Y receptor-like		plus	C/T,cap:0:1,ada_scu:0.375:0.625	T	1	0.625	0.946429	0.285114	7.46825	3.23282
Group11	6289009	intron	GB43519	LOC411614	uncharacterized LOC411614	FBgn0004842	NEPYR=Neuropeptide Y receptor-like		plus	C/T,cap:0:1,ada_scu:0.375:0.625	T	1	0.625	0.982143	0.285114	7.46825	3.2317
Group11	6289143	syn	GB43519	LOC411614	uncharacterized LOC411614	FBgn0004842	NEPYR=Neuropeptide Y receptor-like		plus	A/G,cap:0.95:0.05,ada_scu:0.6:0.4	A	0.95	0.6	0.946429	0.233563	7.57996	3.05583
Group11	6289295	non	GB43519	LOC411614	uncharacterized LOC411614	FBgn0004842	NEPYR=Neuropeptide Y receptor-like	560:187:2;T:ATC:I,C:ACC:T	plus	C/T,cap:0:1,ada_scu:0.35:0.65	T	1	0.65	0.982143	0.262596	6.74525	3.06996
Group11	6289881	intron	GB43519	LOC411614	uncharacterized LOC411614	FBgn0004842	NEPYR=Neuropeptide Y receptor-like		plus	C/T,cap:0.1:0.9,ada_scu:0.975:0.025	T	0.9	0.025	0	0.884295	3.50915	3.37703
Group11	6297535	intron	GB43516	LOC727037	lipase member H-A-like	FBgn0032029	CG17292=N/A		minus	A/G,cap:0.35:0.65,ada_scu:0:1	G	0.65	1	1	0.42192	4.74437	3.09647
Group11	6305601	syn	GB43514	LOC727032†	pancreatic lipase-related protein 3-like	FBgn0030827	CG18258=N/A		minus	A/G,cap:0.9:0.1,ada_scu:0.35:0.65	A	0.9	0.35	0.982143	0.429513	9.05497	3.70948
Group11	7272690	intron	GB47254	LOC412865†	hypothetical protein LOC412865	FBgn0260660	MP=multiplexin		plus	C/T,cap:0.85:0.15,ada_scu:0.325:0.675	C	0.85	0.325	0.0178571	0.396894	5.82251	3.22149
Group11	7340337	intron	GB47254	LOC412865†	hypothetical protein LOC412865	FBgn0260660	MP=multiplexin		plus	A/G,cap:0.15:0.85,ada_scu:0.7:0.3	G	0.85	0.3	1	0.428365	4.50285	3.06231
Group11	7450175	intron	GB47256						plus	C/T,cap:0.2:0.8,ada_scu:0.85:0.15	T	0.8	0.15	0	0.582581	3.59862	3.04781
Group11	7467908	intergenic	GB47256						plus	G/T,cap:0:1,ada_scu:0.425:0.575	T	1	0.575	0.214286	0.331281	5.54815	3.06322
Group11	7511778	intergenic	GB47251						minus	A/G,cap:0.7:0.3,ada_scu:0.1:0.9	A	0.7	0.1	0	0.558265	4.14361	3.14612
Group11	7511796	intergenic	GB47251						minus	C/T,cap:0.3:0.7,ada_scu:0.95:0.05	T	0.7	0.05	0	0.655813	3.3993	3.05571
Group11	7513026	intergenic	GB47251						minus	C/T,cap:0.7:0.3,ada_scu:0.1:0.9	C	0.7	0.1	0	0.558265	3.98412	3.10604
Group11	7537037	intron	GB47257	LOC412865†	hypothetical protein LOC412865	FBgn0260660	MP=multiplexin		plus	C/T,cap:0.1:0.9,ada_scu:0.625:0.375	T	0.9	0.375	0	0.400175	5.17085	3.14026
Group11	7537048	intron	GB47257	LOC412865†	hypothetical protein LOC412865	FBgn0260660	MP=multiplexin		plus	C/T,cap:0.05:0.95,ada_scu:0.5:0.5	T	0.95	0.5	0	0.331466	5.40428	3.04743
Group11	11913900	intergenic	GB44981	LOC100576773		FBgn0032910	CG9265=N/A		minus	C/T,cap:0.3:0.7,ada_scu:0.975:0.025	T	0.7	0.025	0	0.708187	3.97919	3.30315
Group11	11915677	intergenic	GB44981	LOC100576773		FBgn0032910	CG9265=N/A		minus	A/G,cap:0.75:0.25,ada_scu:0:1	A	0.75	0	0	0.805714	3.32321	3.23571
Group11	11916098	intergenic	GB44980	LOC409260	epidermal retinol dehydrogenase 2-like	FBgn0032910	CG9265=N/A		minus	A/G,cap:0.75:0.25,ada_scu:0:1	A	0.75	0	0	0.805714	3.8991	3.42468
Group11	11918135	non	GB44980	LOC409260	epidermal retinol dehydrogenase 2-like	FBgn0032910	CG9265=N/A	797:266:2;A:AAC:N,G:AGC:S	minus	C/T,cap:0.15:0.85,ada_scu:0.875:0.125	T	0.85	0.125	0.0178571	0.676351	3.36883	3.10681
Group11	11918209	syn	GB44980	LOC409260	epidermal retinol dehydrogenase 2-like	FBgn0032910	CG9265=N/A		minus	A/G,cap:0.8:0.2,ada_scu:0.225:0.775	A	0.8	0.225	0	0.469365	5.00267	3.21152
Group11	11918248	intron	GB44980	LOC409260	epidermal retinol dehydrogenase 2-like	FBgn0032910	CG9265=N/A		minus	C/T,cap:0.2:0.8,ada_scu:1:0	T	0.8	0	0	0.846985	4.43305	3.61229
Group11	11918305	intron	GB44980	LOC409260	epidermal retinol dehydrogenase 2-like	FBgn0032910	CG9265=N/A		minus	A/G,cap:0.8:0.2,ada_scu:0:1	A	0.8	0	0	0.846985	3.70817	3.42259
Group11	11918812	syn	GB44980	LOC409260	epidermal retinol dehydrogenase 2-like	FBgn0032910	CG9265=N/A		minus	C/T,cap:0.8:0.2,ada_scu:0.1:0.9	C	0.8	0.1	0	0.664772	3.86802	3.2113
Group11	11919005	intron	GB44980	LOC409260	epidermal retinol dehydrogenase 2-like	FBgn0032910	CG9265=N/A		minus	A/C,cap:0.9:0.1,ada_scu:0.175:0.825	A	0.9	0.175	0	0.656231	4.57103	3.36098
Group11	11919401	intron	GB44980	LOC409260	epidermal retinol dehydrogenase 2-like	FBgn0032910	CG9265=N/A		minus	A/G,cap:0.8:0.2,ada_scu:0.075:0.925	A	0.8	0.075	0	0.708015	3.40551	3.12831
Group11	11921398	intron	GB44980	LOC409260	epidermal retinol dehydrogenase 2-like	FBgn0032910	CG9265=N/A		minus	A/G,cap:0.85:0.15,ada_scu:0.175:0.825	A	0.85	0.175	0.160714	0.600305	3.75083	3.09421
Group11	11923327	intron	GB44980	LOC409260	epidermal retinol dehydrogenase 2-like	FBgn0032910	CG9265=N/A		minus	A/T,cap:0.15:0.85,ada_scu:0.675:0.325	T	0.85	0.325	0.125	0.396894	4.79808	3.0611
Group11	11923481	intron	GB44980	LOC409260	epidermal retinol dehydrogenase 2-like	FBgn0032910	CG9265=N/A		minus	C/T,cap:0.1:0.9,ada_scu:0.75:0.25	T	0.9	0.25	0	0.554309	4.97111	3.31288
Group11	11923818	intron	GB44980	LOC409260	epidermal retinol dehydrogenase 2-like	FBgn0032910	CG9265=N/A		minus	C/T,cap:0.2:0.8,ada_scu:0.65:0.35	T	0.8	0.35	0	0.305293	6.43187	3.10703
Group11	11923867	intron	GB44980	LOC409260	epidermal retinol dehydrogenase 2-like	FBgn0032910	CG9265=N/A		minus	C/T,cap:0.2:0.8,ada_scu:1:0	T	0.8	0	0	0.846985	5.64822	3.82934
Group11	11923922	intron	GB44980	LOC409260	epidermal retinol dehydrogenase 2-like	FBgn0032910	CG9265=N/A		minus	A/G,cap:0.85:0.15,ada_scu:0.35:0.65	A	0.85	0.35	0.0178571	0.366352	6.61752	3.29423
Group11	11924361	intron	GB44980	LOC409260	epidermal retinol dehydrogenase 2-like	FBgn0032910	CG9265=N/A		minus	C/T,cap:0.95:0.05,ada_scu:0.275:0.725	C	0.95	0.275	0.964286	0.58329	3.95425	3.14373
Group11	11924537	intron	GB44980	LOC409260	epidermal retinol dehydrogenase 2-like	FBgn0032910	CG9265=N/A		minus	C/T,cap:0.8:0.2,ada_scu:0.025:0.975	C	0.8	0.025	0.857143	0.799061	3.20321	3.16865
Group11	11924609	intron	GB44980	LOC409260	epidermal retinol dehydrogenase 2-like	FBgn0032910	CG9265=N/A		minus	A/G,cap:1:0,ada_scu:0.4:0.6	A	1	0.4	1	0.505814	5.0606	3.2712
Group11	12836794	intron	GB44917	LOC408318*	hypothetical protein LOC408318	FBgn0052432	CG32432=N/A		minus	A/C,cap:0.95:0.05,ada_scu:0.125:0.875	A	0.95	0.125	0.964286	0.779306	3.33229	3.20519
Group11	12837480	intron	GB44917	LOC408318*	hypothetical protein LOC408318	FBgn0052432	CG32432=N/A		minus	C/G,cap:0.75:0.25,ada_scu:0.025:0.975	C	0.75	0.025	0	0.75436	4.78569	3.53877
Group11	12841714	intron	GB44917	LOC408318*	hypothetical protein LOC408318	FBgn0052432	CG32432=N/A		minus	C/T,cap:0.05:0.95,ada_scu:0.625:0.375	T	0.95	0.375	0.642857	0.465649	5.26361	3.25424
Group11	12841775	intron	GB44917	LOC408318*	hypothetical protein LOC408318	FBgn0052432	CG32432=N/A		minus	A/G,cap:0.05:0.95,ada_scu:0.8:0.2	G	0.95	0.2	0.392857	0.678167	4.13044	3.32433
Group11	12842970	intron	GB44917	LOC408318*	hypothetical protein LOC408318	FBgn0052432	CG32432=N/A		minus	C/T,cap:0.05:0.95,ada_scu:1:0	T	0.95	0	0	0.963449	2.13514	3.10475
Group11	12843167	intron	GB44917	LOC408318*	hypothetical protein LOC408318	FBgn0052432	CG32432=N/A		minus	A/G,cap:1:0,ada_scu:0.375:0.625	A	1	0.375	0	0.532539	4.35523	3.18028
Group11	12843247	intron	GB44917	LOC408318*	hypothetical protein LOC408318	FBgn0052432	CG32432=N/A		minus	C/T,cap:0.05:0.95,ada_scu:0.975:0.025	T	0.95	0.025	0	0.924943	4.2947	3.675
Group11	12843301	intron	GB44917	LOC408318*	hypothetical protein LOC408318	FBgn0052432	CG32432=N/A		minus	A/G,cap:0.95:0.05,ada_scu:0:1	A	0.95	0	0	0.963449	4.3894	3.85551
Group11	12843375	intron	GB44917	LOC408318*	hypothetical protein LOC408318	FBgn0052432	CG32432=N/A		minus	A/C,cap:0.05:0.95,ada_scu:0.75:0.25	C	0.95	0.25	0.0357143	0.614254	4.85032	3.36715
Group11	12843377	intron	GB44917	LOC408318*	hypothetical protein LOC408318	FBgn0052432	CG32432=N/A		minus	A/G,cap:0.95:0.05,ada_scu:0.325:0.675	A	0.95	0.325	0.303571	0.52326	4.94281	3.2678
Group11	12845332	intron	GB44917	LOC408318*	hypothetical protein LOC408318	FBgn0052432	CG32432=N/A		minus	C/T,cap:0.95:0.05,ada_scu:0:1	C	0.95	0	0	0.963449	2.02708	3.04065
Group11	12845854	intron	GB44917	LOC408318*	hypothetical protein LOC408318	FBgn0052432	CG32432=N/A		minus	A/C,cap:0.15:0.85,ada_scu:0.975:0.025	C	0.85	0.025	0	0.842353	2.78466	3.06229
Group11	12846152	intron	GB44917	LOC408318*	hypothetical protein LOC408318	FBgn0052432	CG32432=N/A		minus	G/T,cap:1:0,ada_scu:0:1	G	1	0	0	1	3.68024	3.91011
Group11	12846193	intron	GB44917	LOC408318*	hypothetical protein LOC408318	FBgn0052432	CG32432=N/A		minus	A/G,cap:1:0,ada_scu:0:1	A	1	0	0	1	3.62111	4.02168
Group11	12846204	intron	GB44917	LOC408318*	hypothetical protein LOC408318	FBgn0052432	CG32432=N/A		minus	A/T,cap:0:1,ada_scu:1:0	T	1	0	0	1	3.62111	4.10043
Group11	12847292	intron	GB44917	LOC408318*	hypothetical protein LOC408318	FBgn0052432	CG32432=N/A		minus	A/G,cap:0.95:0.05,ada_scu:0:1	A	0.95	0	0	0.963449	3.46975	3.66254
Group11	12847310	intron	GB44917	LOC408318*	hypothetical protein LOC408318	FBgn0052432	CG32432=N/A		minus	A/G,cap:0.95:0.05,ada_scu:0:1	A	0.95	0	0	0.963449	4.94763	4.03952
Group11	12847375	intron	GB44917	LOC408318*	hypothetical protein LOC408318	FBgn0052432	CG32432=N/A		minus	C/T,cap:0.05:0.95,ada_scu:1:0	T	0.95	0	0	0.963449	4.81962	3.89621
Group11	12847419	intron	GB44917	LOC408318*	hypothetical protein LOC408318	FBgn0052432	CG32432=N/A		minus	A/G,cap:0.95:0.05,ada_scu:0.025:0.975	A	0.95	0.025	0	0.924943	4.77184	3.78697
Group11	12847844	intron	GB44917	LOC408318*	hypothetical protein LOC408318	FBgn0052432	CG32432=N/A		minus	A/G,cap:0.95:0.05,ada_scu:0:1	A	0.95	0	0	0.963449	5.1175	4.13453
Group11	12847910	intron	GB44917	LOC408318*	hypothetical protein LOC408318	FBgn0052432	CG32432=N/A		minus	C/T,cap:0.95:0.05,ada_scu:0.075:0.925	C	0.95	0.075	0	0.850501	4.55316	3.64037
Group11	12848432	intron	GB44917	LOC408318*	hypothetical protein LOC408318	FBgn0052432	CG32432=N/A		minus	A/G,cap:0.95:0.05,ada_scu:0.075:0.925	A	0.95	0.075	0	0.850501	3.35949	3.31474
Group11	12848486	intron	GB44917	LOC408318*	hypothetical protein LOC408318	FBgn0052432	CG32432=N/A		minus	C/T,cap:0.1:0.9,ada_scu:0.95:0.05	T	0.9	0.05	0	0.843847	3.91732	3.46247
Group11	12848508	intron	GB44917	LOC408318*	hypothetical protein LOC408318	FBgn0052432	CG32432=N/A		minus	A/T,cap:0.9:0.1,ada_scu:0.3:0.7	A	0.9	0.3	0.0357143	0.49039	4.04887	3.04476
Group11	12849096	intron	GB44917	LOC408318*	hypothetical protein LOC408318	FBgn0052432	CG32432=N/A		minus	A/G,cap:0.95:0.05,ada_scu:0.125:0.875	A	0.95	0.125	0	0.779306	4.43892	3.50904
Group11	12849126	intron	GB44917	LOC408318*	hypothetical protein LOC408318	FBgn0052432	CG32432=N/A		minus	C/T,cap:0:1,ada_scu:0.5:0.5	T	1	0.5	0.964286	0.403509	7.22937	3.44876
Group11	12849169	intron	GB44917	LOC408318*	hypothetical protein LOC408318	FBgn0052432	CG32432=N/A		minus	C/T,cap:0.1:0.9,ada_scu:0.625:0.375	T	0.9	0.375	0	0.400175	7.37217	3.46211
Group11	12853362	intron	GB44917	LOC408318*	hypothetical protein LOC408318	FBgn0052432	CG32432=N/A		minus	A/G,cap:0.9:0.1,ada_scu:0:1	A	0.9	0	0	0.925797	2.61911	3.14908
Group11	12854463	intron	GB44917	LOC408318*	hypothetical protein LOC408318	FBgn0052432	CG32432=N/A		minus	A/G,cap:0:1,ada_scu:1:0	G	1	0	0	1	1.90694	3.13586
Group11	12855826	intron	GB44917	LOC408318*	hypothetical protein LOC408318	FBgn0052432	CG32432=N/A		minus	C/T,cap:0:1,ada_scu:1:0	T	1	0	0	1	1.41285	3.09179
Group11	12855846	intron	GB44917	LOC408318*	hypothetical protein LOC408318	FBgn0052432	CG32432=N/A		minus	C/T,cap:0.05:0.95,ada_scu:1:0	T	0.95	0	0	0.963449	2.60859	3.24862
Group11	12855923	intron	GB44917	LOC408318*	hypothetical protein LOC408318	FBgn0052432	CG32432=N/A		minus	C/T,cap:0:1,ada_scu:0.725:0.275	T	1	0.275	0.0178571	0.644419	3.53669	3.09805
Group11	12856332	intron	GB44917	LOC408318*	hypothetical protein LOC408318	FBgn0052432	CG32432=N/A		minus	C/T,cap:0:1,ada_scu:0.775:0.225	T	1	0.225	0.946429	0.703546	6.31034	3.71613
Group11	12856341	intron	GB44917	LOC408318*	hypothetical protein LOC408318	FBgn0052432	CG32432=N/A		minus	C/T,cap:0:1,ada_scu:0.975:0.025	T	1	0.025	0	0.964353	6.31034	4.39899
Group11	12856344	intron	GB44917	LOC408318*	hypothetical protein LOC408318	FBgn0052432	CG32432=N/A		minus	A/G,cap:0:1,ada_scu:0.325:0.675	G	1	0.675	0.0357143	0.240443	7.65454	3.0714
Group11	12856430	intron	GB44917	LOC408318*	hypothetical protein LOC408318	FBgn0052432	CG32432=N/A		minus	A/G,cap:1:0,ada_scu:0.175:0.825	A	1	0.175	0	0.764961	7.452	4.00535
Group11	12856445	intron	GB44917	LOC408318*	hypothetical protein LOC408318	FBgn0052432	CG32432=N/A		minus	A/G,cap:0:1,ada_scu:0.75:0.25	G	1	0.25	0	0.673704	7.57716	3.89185
Group11	12856564	intron	GB44917	LOC408318*	hypothetical protein LOC408318	FBgn0052432	CG32432=N/A		minus	A/G,cap:0.9:0.1,ada_scu:0:1	A	0.9	0	0	0.925797	6.09935	4.05826
Group11	12856575	intron	GB44917	LOC408318*	hypothetical protein LOC408318	FBgn0052432	CG32432=N/A		minus	A/G,cap:1:0,ada_scu:0.35:0.65	A	1	0.35	0	0.559748	6.77911	3.60052
Group11	12856585	intron	GB44917	LOC408318*	hypothetical protein LOC408318	FBgn0052432	CG32432=N/A		minus	A/G,cap:1:0,ada_scu:0.025:0.975	A	1	0.025	0	0.964353	6.77911	4.50068
Group11	12856612	intron	GB44917	LOC408318*	hypothetical protein LOC408318	FBgn0052432	CG32432=N/A		minus	A/G,cap:1:0,ada_scu:0:1	A	1	0	0	1	6.45973	5.18904
Group11	12856618	intron	GB44917	LOC408318*	hypothetical protein LOC408318	FBgn0052432	CG32432=N/A		minus	A/G,cap:1:0,ada_scu:0:1	A	1	0	0	1	5.32805	4.48336
Group11	12856678	intron	GB44917	LOC408318*	hypothetical protein LOC408318	FBgn0052432	CG32432=N/A		minus	C/T,cap:0:1,ada_scu:1:0	T	1	0	0	1	6.07631	4.44828
Group11	12856680	intron	GB44917	LOC408318*	hypothetical protein LOC408318	FBgn0052432	CG32432=N/A		minus	C/T,cap:0:1,ada_scu:1:0	T	1	0	0	1	6.07631	4.40999
Group11	12856742	intron	GB44917	LOC408318*	hypothetical protein LOC408318	FBgn0052432	CG32432=N/A		minus	A/G,cap:1:0,ada_scu:0:1	A	1	0	0	1	6.04762	4.46881
Group11	12856851	intron	GB44917	LOC408318*	hypothetical protein LOC408318	FBgn0052432	CG32432=N/A		minus	A/G,cap:1:0,ada_scu:0:1	A	1	0	0	1	6.34486	4.56296
Group11	12856879	intron	GB44917	LOC408318*	hypothetical protein LOC408318	FBgn0052432	CG32432=N/A		minus	C/T,cap:0.95:0.05,ada_scu:0.4:0.6	C	0.95	0.4	0.0178571	0.437713	7.37162	3.51447
Group11	12856957	intron	GB44917	LOC408318*	hypothetical protein LOC408318	FBgn0052432	CG32432=N/A		minus	A/G,cap:1:0,ada_scu:0.6:0.4	A	1	0.6	1	0.308005	6.45014	3.13023
Group11	12857029	intron	GB44917	LOC408318*	hypothetical protein LOC408318	FBgn0052432	CG32432=N/A		minus	C/T,cap:1:0,ada_scu:0.55:0.45	C	1	0.55	1	0.35495	5.30264	3.0714
Group11	12857523	intron	GB44917	LOC408318*	hypothetical protein LOC408318	FBgn0052432	CG32432=N/A		minus	C/T,cap:0:1,ada_scu:1:0	T	1	0	0	1	3.85849	3.94682
Group11	12857541	intron	GB44917	LOC408318*	hypothetical protein LOC408318	FBgn0052432	CG32432=N/A		minus	C/G,cap:0:1,ada_scu:1:0	G	1	0	0	1	3.96936	3.95707
Group11	12857767	intron	GB44917	LOC408318*	hypothetical protein LOC408318	FBgn0052432	CG32432=N/A		minus	A/G,cap:0.95:0.05,ada_scu:0:1	A	0.95	0	0	0.963449	3.56612	3.72776
Group11	12858025	intron	GB44917	LOC408318*	hypothetical protein LOC408318	FBgn0052432	CG32432=N/A		minus	C/T,cap:0.9:0.1,ada_scu:0.1:0.9	C	0.9	0.1	0	0.765972	3.12329	3.12867
Group11	12858048	intron	GB44917	LOC408318*	hypothetical protein LOC408318	FBgn0052432	CG32432=N/A		minus	A/G,cap:0:1,ada_scu:1:0	G	1	0	0	1	3.12329	4.20318
Group11	12858410	intron	GB44917	LOC408318*	hypothetical protein LOC408318	FBgn0052432	CG32432=N/A		minus	C/T,cap:0:1,ada_scu:1:0	T	1	0	0	1	3.12329	3.84204
Group11	12858528	intron	GB44917	LOC408318*	hypothetical protein LOC408318	FBgn0052432	CG32432=N/A		minus	C/T,cap:0:1,ada_scu:0.525:0.475	T	1	0.475	0.982143	0.42842	7.82591	3.55841
Group11	12858567	intron	GB44917	LOC408318*	hypothetical protein LOC408318	FBgn0052432	CG32432=N/A		minus	A/G,cap:1:0,ada_scu:0.35:0.65	A	1	0.35	0.964286	0.559748	8.38425	3.80459
Group11	12858654	intron	GB44917	LOC408318*	hypothetical protein LOC408318	FBgn0052432	CG32432=N/A		minus	C/T,cap:0:1,ada_scu:1:0	T	1	0	0	1	2.73957	3.76618
Group11	12858711	intron	GB44917	LOC408318*	hypothetical protein LOC408318	FBgn0052432	CG32432=N/A		minus	C/T,cap:0:1,ada_scu:1:0	T	1	0	0	1	3.57241	3.92733
Group11	12858715	intron	GB44917	LOC408318*	hypothetical protein LOC408318	FBgn0052432	CG32432=N/A		minus	A/C,cap:1:0,ada_scu:0:1	A	1	0	0.0178571	1	3.57241	4.22398
Group11	12858717	intron	GB44917	LOC408318*	hypothetical protein LOC408318	FBgn0052432	CG32432=N/A		minus	G/T,cap:1:0,ada_scu:0:1	G	1	0	0	1	3.57241	3.92042
Group11	12858864	intron	GB44917	LOC408318*	hypothetical protein LOC408318	FBgn0052432	CG32432=N/A		minus	A/G,cap:0.85:0.15,ada_scu:0:1	A	0.85	0	0	0.886993	2.61033	3.04367
Group11	12859117	intron	GB44917	LOC408318*	hypothetical protein LOC408318	FBgn0052432	CG32432=N/A		minus	A/G,cap:0.1:0.9,ada_scu:0.7:0.3	G	0.9	0.3	0	0.49039	5.5023	3.31728
Group11	12859130	intron	GB44917	LOC408318*	hypothetical protein LOC408318	FBgn0052432	CG32432=N/A		minus	C/T,cap:1:0,ada_scu:0.175:0.825	C	1	0.175	0	0.764961	5.99778	3.78487
Group11	12859280	intron	GB44917	LOC408318*	hypothetical protein LOC408318	FBgn0052432	CG32432=N/A		minus	A/G,cap:1:0,ada_scu:0:1	A	1	0	0	1	7.18782	4.61366
Group11	12859353	intron	GB44917	LOC408318*	hypothetical protein LOC408318	FBgn0052432	CG32432=N/A		minus	C/T,cap:0:1,ada_scu:0.75:0.25	T	1	0.25	0.910714	0.673704	8.46802	4.01113
Group11	12859356	intron	GB44917	LOC408318*	hypothetical protein LOC408318	FBgn0052432	CG32432=N/A		minus	A/G,cap:1:0,ada_scu:0.725:0.275	A	1	0.725	0.0892857	0.197199	8.46802	3.05423
Group11	12859423	intron	GB44917	LOC408318*	hypothetical protein LOC408318	FBgn0052432	CG32432=N/A		minus	A/G,cap:0:1,ada_scu:0.425:0.575	G	1	0.575	0.928571	0.331281	9.78046	3.60348
Group11	12859437	intron	GB44917	LOC408318*	hypothetical protein LOC408318	FBgn0052432	CG32432=N/A		minus	C/T,cap:1:0,ada_scu:0.55:0.45	C	1	0.55	0.0892857	0.35495	10.2563	3.74999
Group11	12859449	intron	GB44917	LOC408318*	hypothetical protein LOC408318	FBgn0052432	CG32432=N/A		minus	C/T,cap:0:1,ada_scu:0.675:0.325	T	1	0.325	0.0714286	0.587456	10.2563	4.13888
Group11	12859457	intron	GB44917	LOC408318*	hypothetical protein LOC408318	FBgn0052432	CG32432=N/A		minus	A/G,cap:0:1,ada_scu:0.975:0.025	G	1	0.025	0.0178571	0.964353	10.2563	5.06005
Group11	12859482	intron	GB44917	LOC408318*	hypothetical protein LOC408318	FBgn0052432	CG32432=N/A		minus	C/T,cap:1:0,ada_scu:0.425:0.575	C	1	0.425	0.767857	0.479561	9.34192	3.8265
Group11	12859524	intron	GB44917	LOC408318*	hypothetical protein LOC408318	FBgn0052432	CG32432=N/A		minus	A/G,cap:1:0,ada_scu:0.575:0.425	A	1	0.575	0.964286	0.331281	7.95344	3.38255
Group11	12859528	intron	GB44917	LOC408318*	hypothetical protein LOC408318	FBgn0052432	CG32432=N/A		minus	A/G,cap:0:1,ada_scu:0.425:0.575	G	1	0.575	0.964286	0.331281	7.95344	3.38388
Group11	12859574	intron	GB44917	LOC408318*	hypothetical protein LOC408318	FBgn0052432	CG32432=N/A		minus	C/T,cap:0.05:0.95,ada_scu:0.85:0.15	T	0.95	0.15	0	0.744862	4.77365	3.52385
Group11	12859747	intron	GB44917	LOC408318*	hypothetical protein LOC408318	FBgn0052432	CG32432=N/A		minus	A/G,cap:1:0,ada_scu:0:1	A	1	0	0	1	3.83018	3.91999
Group11	12859757	intron	GB44917	LOC408318*	hypothetical protein LOC408318	FBgn0052432	CG32432=N/A		minus	C/T,cap:0:1,ada_scu:1:0	T	1	0	0	1	3.77445	3.96558
Group11	12859778	intron	GB44917	LOC408318*	hypothetical protein LOC408318	FBgn0052432	CG32432=N/A		minus	C/T,cap:0:1,ada_scu:1:0	T	1	0	0	1	3.8433	3.93764
Group11	12860056	intron	GB44917	LOC408318*	hypothetical protein LOC408318	FBgn0052432	CG32432=N/A		minus	A/G,cap:1:0,ada_scu:0.175:0.825	A	1	0.175	0	0.764961	4.02244	3.40886
Group11	12860087	intron	GB44917	LOC408318*	hypothetical protein LOC408318	FBgn0052432	CG32432=N/A		minus	A/G,cap:0.95:0.05,ada_scu:0:1	A	0.95	0	0	0.963449	4.19207	3.9574
Group11	12860099	intron	GB44917	LOC408318*	hypothetical protein LOC408318	FBgn0052432	CG32432=N/A		minus	A/G,cap:0.95:0.05,ada_scu:0:1	A	0.95	0	0	0.963449	4.02259	3.7863
Group11	12860140	intron	GB44917	LOC408318*	hypothetical protein LOC408318	FBgn0052432	CG32432=N/A		minus	C/T,cap:0:1,ada_scu:1:0	T	1	0	0	1	5.04162	4.3509
Group11	12860151	intron	GB44917	LOC408318*	hypothetical protein LOC408318	FBgn0052432	CG32432=N/A		minus	A/G,cap:1:0,ada_scu:0.225:0.775	A	1	0.225	0.0178571	0.703546	5.18691	3.5433
Group11	12860203	intron	GB44917	LOC408318*	hypothetical protein LOC408318	FBgn0052432	CG32432=N/A		minus	C/T,cap:1:0,ada_scu:0.475:0.525	C	1	0.475	0.964286	0.42842	5.18691	3.18812
Group11	12860232	intron	GB44917	LOC408318*	hypothetical protein LOC408318	FBgn0052432	CG32432=N/A		minus	A/G,cap:1:0,ada_scu:0.025:0.975	A	1	0.025	0	0.964353	3.91656	3.91773
Group11	12860367	intron	GB44917	LOC408318*	hypothetical protein LOC408318	FBgn0052432	CG32432=N/A		minus	A/G,cap:1:0,ada_scu:0:1	A	1	0	0	1	3.92194	4.00485
Group11	12860447	intron	GB44917	LOC408318*	hypothetical protein LOC408318	FBgn0052432	CG32432=N/A		minus	A/G,cap:1:0,ada_scu:0:1	A	1	0	0	1	3.92194	4.09552
Group11	12860533	intron	GB44917	LOC408318*	hypothetical protein LOC408318	FBgn0052432	CG32432=N/A		minus	A/G,cap:0.95:0.05,ada_scu:0:1	A	0.95	0	0	0.963449	2.9655	3.37735
Group11	12860855	intron	GB44917	LOC408318*	hypothetical protein LOC408318	FBgn0052432	CG32432=N/A		minus	A/G,cap:0.95:0.05,ada_scu:0:1	A	0.95	0	0	0.963449	3.25028	3.56212
Group11	12860894	intron	GB44917	LOC408318*	hypothetical protein LOC408318	FBgn0052432	CG32432=N/A		minus	C/T,cap:0:1,ada_scu:1:0	T	1	0	0	1	3.50391	3.96901
Group11	12860939	intron	GB44917	LOC408318*	hypothetical protein LOC408318	FBgn0052432	CG32432=N/A		minus	A/G,cap:1:0,ada_scu:0:1	A	1	0	0	1	2.54761	3.39334
Group11	12861346	intron	GB44917	LOC408318*	hypothetical protein LOC408318	FBgn0052432	CG32432=N/A		minus	A/G,cap:0.05:0.95,ada_scu:0.775:0.225	G	0.95	0.225	0.535714	0.645873	4.57675	3.35711
Group11	12861359	intron	GB44917	LOC408318*	hypothetical protein LOC408318	FBgn0052432	CG32432=N/A		minus	C/T,cap:0.05:0.95,ada_scu:0.975:0.025	T	0.95	0.025	0	0.924943	4.10443	3.6359
Group11	12861374	intron	GB44917	LOC408318*	hypothetical protein LOC408318	FBgn0052432	CG32432=N/A		minus	A/G,cap:0.9:0.1,ada_scu:0.05:0.95	A	0.9	0.05	0	0.843847	3.94659	3.47004
Group11	12861388	intron	GB44917	LOC408318*	hypothetical protein LOC408318	FBgn0052432	CG32432=N/A		minus	A/G,cap:0.05:0.95,ada_scu:0.5:0.5	G	0.95	0.5	0.0178571	0.331466	5.76012	3.09453
Group11	12861454	intron	GB44917	LOC408318*	hypothetical protein LOC408318	FBgn0052432	CG32432=N/A		minus	A/G,cap:1:0,ada_scu:0.475:0.525	A	1	0.475	0.428571	0.42842	5.72441	3.26697
Group11	12861685	intron	GB44917	LOC408318*	hypothetical protein LOC408318	FBgn0052432	CG32432=N/A		minus	A/G,cap:1:0,ada_scu:0.525:0.475	A	1	0.525	0.446429	0.379022	4.95718	3.06026
Group11	12861809	intron	GB44917	LOC408318*	hypothetical protein LOC408318	FBgn0052432	CG32432=N/A		minus	A/G,cap:0.95:0.05,ada_scu:0:1	A	0.95	0	0.0892857	0.963449	3.91458	3.84713
Group11	12861928	intron	GB44917	LOC408318*	hypothetical protein LOC408318	FBgn0052432	CG32432=N/A		minus	A/G,cap:0.05:0.95,ada_scu:1:0	G	0.95	0	0	0.963449	6.13273	4.22197
Group11	12861938	intron	GB44917	LOC408318*	hypothetical protein LOC408318	FBgn0052432	CG32432=N/A		minus	C/T,cap:0.95:0.05,ada_scu:0:1	C	0.95	0	0	0.963449	6.32754	4.3688
Group11	12861949	intron	GB44917	LOC408318*	hypothetical protein LOC408318	FBgn0052432	CG32432=N/A		minus	C/T,cap:0.05:0.95,ada_scu:0.975:0.025	T	0.95	0.025	0	0.924943	6.44162	4.05745
Group11	12861972	intron	GB44917	LOC408318*	hypothetical protein LOC408318	FBgn0052432	CG32432=N/A		minus	C/T,cap:0.95:0.05,ada_scu:0.375:0.625	C	0.95	0.375	0.125	0.465649	7.74916	3.60556
Group11	12862051	syn	GB45238						plus	A/G,cap:1:0,ada_scu:0:1	A	1	0	0	1	6.39079	4.68492
Group11	12862210	syn	GB45238						plus	A/G,cap:1:0,ada_scu:0.025:0.975	A	1	0.025	0	0.964353	5.11245	4.18158
Group11	12862255	syn	GB45238						plus	A/G,cap:1:0,ada_scu:0:1	A	1	0	0	1	5.00334	4.40741
Group11	12862475	intron	GB44917	LOC408318*	hypothetical protein LOC408318	FBgn0052432	CG32432=N/A		minus	C/T,cap:0.95:0.05,ada_scu:0:1	C	0.95	0	0	0.963449	5.80937	4.14848
Group11	12862542	intron	GB44917	LOC408318*	hypothetical protein LOC408318	FBgn0052432	CG32432=N/A		minus	C/G,cap:1:0,ada_scu:0.2:0.8	C	1	0.2	0	0.733959	5.80937	3.69718
Group11	12862594	intron	GB44917	LOC408318*	hypothetical protein LOC408318	FBgn0052432	CG32432=N/A		minus	C/T,cap:1:0,ada_scu:0.025:0.975	C	1	0.025	0	0.964353	6.82401	4.49593
Group11	12862614	intron	GB44917	LOC408318*	hypothetical protein LOC408318	FBgn0052432	CG32432=N/A		minus	A/G,cap:0:1,ada_scu:0.625:0.375	G	1	0.375	0.0892857	0.532539	8.54019	3.8097
Group11	12862639	intron	GB44917	LOC408318*	hypothetical protein LOC408318	FBgn0052432	CG32432=N/A		minus	A/G,cap:0.95:0.05,ada_scu:0:1	A	0.95	0	0	0.963449	7.57913	4.56102
Group11	12862681	intron	GB44917	LOC408318*	hypothetical protein LOC408318	FBgn0052432	CG32432=N/A		minus	C/T,cap:0.95:0.05,ada_scu:0.125:0.875	C	0.95	0.125	0.0357143	0.779306	9.11641	4.2227
Group11	12862716	intron	GB44917	LOC408318*	hypothetical protein LOC408318	FBgn0052432	CG32432=N/A		minus	C/T,cap:0:1,ada_scu:0.3:0.7	T	1	0.7	0.125	0.218647	9.82465	3.29073
Group11	12862728	intron	GB44917	LOC408318*	hypothetical protein LOC408318	FBgn0052432	CG32432=N/A		minus	G/T,cap:0:1,ada_scu:1:0	T	1	0	0	1	9.82465	5.52287
Group11	12862738	intron	GB44917	LOC408318*	hypothetical protein LOC408318	FBgn0052432	CG32432=N/A		minus	A/G,cap:1:0,ada_scu:0.325:0.675	A	1	0.325	0.857143	0.587456	10.4311	4.18574
Group11	12862747	intron	GB44917	LOC408318*	hypothetical protein LOC408318	FBgn0052432	CG32432=N/A		minus	C/T,cap:0:1,ada_scu:0.775:0.225	T	1	0.225	0.892857	0.703546	10.2492	4.28814
Group11	12862767	intron	GB44917	LOC408318*	hypothetical protein LOC408318	FBgn0052432	CG32432=N/A		minus	C/T,cap:0:1,ada_scu:1:0	T	1	0	0	1	9.64642	4.92897
Group11	12862798	intron	GB44917	LOC408318*	hypothetical protein LOC408318	FBgn0052432	CG32432=N/A		minus	A/G,cap:1:0,ada_scu:0:1	A	1	0	0	1	9.64642	5.2857
Group11	12862815	intron	GB44917	LOC408318*	hypothetical protein LOC408318	FBgn0052432	CG32432=N/A		minus	A/G,cap:0:1,ada_scu:0.8:0.2	G	1	0.2	0	0.733959	10.6464	4.43611
Group11	12862833	intron	GB44917	LOC408318*	hypothetical protein LOC408318	FBgn0052432	CG32432=N/A		minus	C/T,cap:0:1,ada_scu:0.325:0.675	T	1	0.675	0.107143	0.240443	10.0773	3.36663
Group11	12862888	intron	GB44917	LOC408318*	hypothetical protein LOC408318	FBgn0052432	CG32432=N/A		minus	A/G,cap:1:0,ada_scu:0:1	A	1	0	0	1	9.02017	4.85364
Group11	12863000	syn	GB45239	LOC100576557	uncharacterized LOC100576557				plus	A/C,cap:1:0,ada_scu:0.625:0.375	A	1	0.625	0.732143	0.285114	11.3857	3.81403
Group11	12863009	syn	GB45239	LOC100576557	uncharacterized LOC100576557				plus	C/T,cap:1:0,ada_scu:0.25:0.75	C	1	0.25	0.696429	0.673704	11.3857	4.50887
Group11	12863057	intron	GB45239	LOC100576557	uncharacterized LOC100576557				plus	C/T,cap:1:0,ada_scu:0.45:0.55	C	1	0.45	0.0357143	0.453767	11.8482	4.24383
Group11	12863106	intron	GB45239	LOC100576557	uncharacterized LOC100576557				plus	A/G,cap:0:1,ada_scu:0.225:0.775	G	1	0.775	0.732143	0.155313	10.7777	3.12009
Group11	12863168	intron	GB45239	LOC100576557	uncharacterized LOC100576557				plus	A/G,cap:1:0,ada_scu:0.45:0.55	A	1	0.45	0.267857	0.453767	10.1896	3.93006
Group11	12863175	intron	GB45239	LOC100576557	uncharacterized LOC100576557				plus	A/G,cap:0:1,ada_scu:1:0	G	1	0	0	1	9.50326	5.00129
Group11	12863208	intron	GB45239	LOC100576557	uncharacterized LOC100576557				plus	C/T,cap:1:0,ada_scu:0.725:0.275	C	1	0.725	0.732143	0.197199	9.64796	3.18606
Group11	12863223	intron	GB45239	LOC100576557	uncharacterized LOC100576557				plus	G/T,cap:0:1,ada_scu:0.325:0.675	T	1	0.675	1	0.240443	8.89169	3.21669
Group11	12863227	intron	GB45239	LOC100576557	uncharacterized LOC100576557				plus	A/G,cap:0:1,ada_scu:0.3:0.7	G	1	0.7	1	0.218647	8.87192	3.17478
Group11	12863255	intron	GB45239	LOC100576557	uncharacterized LOC100576557				plus	C/T,cap:0:1,ada_scu:0.325:0.675	T	1	0.675	1	0.240443	8.60037	3.18006
Group11	12863533	intron	GB45239	LOC100576557	uncharacterized LOC100576557				plus	A/G,cap:1:0,ada_scu:0.5:0.5	A	1	0.5	0.267857	0.403509	9.26327	3.69323
Group11	12863543	intron	GB45239	LOC100576557	uncharacterized LOC100576557				plus	A/C,cap:0.05:0.95,ada_scu:0.425:0.575	C	0.95	0.575	0.285714	0.257279	9.05643	3.33075
Group11	12864684	syn	GB45239	LOC100576557	uncharacterized LOC100576557				plus	A/C,cap:0.05:0.95,ada_scu:1:0	C	0.95	0	0	0.963449	4.94151	3.94504
Group11	12864730	non	GB45239	LOC100576557	uncharacterized LOC100576557			1000:334:1;A:AGA:R,G:GGA:G	plus	A/G,cap:0.95:0.05,ada_scu:0:1	A	0.95	0	0	0.963449	5.17807	4.01976
Group11	12864802	syn	GB45239	LOC100576557	uncharacterized LOC100576557				plus	C/T,cap:0.05:0.95,ada_scu:0.95:0.05	T	0.95	0.05	0	0.887303	5.92171	3.95117
Group11	12864900	non	GB45239	LOC100576557	uncharacterized LOC100576557			1170:390:3;A:ATA:I,G:ATG:M	plus	A/G,cap:0.95:0.05,ada_scu:0.025:0.975	A	0.95	0.025	0	0.924943	6.4183	4.07006
Group11	12864929	non	GB45239	LOC100576557	uncharacterized LOC100576557			1199:400:2;T:CTC:L,C:CCC:P	plus	C/T,cap:0.05:0.95,ada_scu:0.9:0.1	T	0.95	0.1	0.660714	0.814511	7.00868	4.01868
Group11	12864942	syn	GB45239	LOC100576557	uncharacterized LOC100576557				plus	A/G,cap:0.95:0.05,ada_scu:0.275:0.725	A	0.95	0.275	0.803571	0.58329	8.12378	3.8175
Group11	12864960	syn	GB45239	LOC100576557	uncharacterized LOC100576557				plus	A/G,cap:1:0,ada_scu:0.65:0.35	A	1	0.65	0.767857	0.262596	7.87673	3.20752
Group11	12865065	intron	GB45239	LOC100576557	uncharacterized LOC100576557				plus	C/T,cap:1:0,ada_scu:0.375:0.625	C	1	0.375	1	0.532539	7.68082	3.7003
Group11	12865066	intron	GB45239	LOC100576557	uncharacterized LOC100576557				plus	C/G,cap:0:1,ada_scu:0.775:0.225	G	1	0.225	0.767857	0.703546	7.68082	3.91747
Group11	12865117	intron	GB45239	LOC100576557	uncharacterized LOC100576557				plus	C/T,cap:0:1,ada_scu:0.925:0.075	T	1	0.075	0.839286	0.895213	6.96149	4.13631
Group11	12865201	non	GB45239	LOC100576557	uncharacterized LOC100576557			1367:456:2;T:TTT:F,C:TCT:S	plus	C/T,cap:0.05:0.95,ada_scu:0.925:0.075	T	0.95	0.075	0	0.850501	5.13395	3.75962
Group11	12865233	non	GB45239	LOC100576557	uncharacterized LOC100576557			1399:467:1;A:ATA:I,G:GTA:V	plus	A/G,cap:0.95:0.05,ada_scu:0.175:0.825	A	0.95	0.175	0	0.711156	5.2979	3.57823
Group11	12865241	syn	GB45239	LOC100576557	uncharacterized LOC100576557				plus	C/T,cap:0.1:0.9,ada_scu:0.825:0.175	T	0.9	0.175	0	0.656231	5.04004	3.45103
Group11	12865560	intron	GB45239	LOC100576557	uncharacterized LOC100576557				plus	C/T,cap:0.25:0.75,ada_scu:0.925:0.075	T	0.75	0.075	0	0.657663	3.52826	3.10491
Group11	12865831	intron	GB44917	LOC408318*	hypothetical protein LOC408318	FBgn0052432	CG32432=N/A		minus	A/G,cap:0.9:0.1,ada_scu:0.05:0.95	A	0.9	0.05	0	0.843847	3.49661	3.33985
Group11	12865970	intron	GB44917	LOC408318*	hypothetical protein LOC408318	FBgn0052432	CG32432=N/A		minus	A/G,cap:0.9:0.1,ada_scu:0.025:0.975	A	0.9	0.025	0	0.884295	5.94534	3.8997
Group11	12866043	intron	GB44917	LOC408318*	hypothetical protein LOC408318	FBgn0052432	CG32432=N/A		minus	C/T,cap:0.1:0.9,ada_scu:0.975:0.025	T	0.9	0.025	0	0.884295	5.75689	3.87007
Group11	12866134	intron	GB44917	LOC408318*	hypothetical protein LOC408318	FBgn0052432	CG32432=N/A		minus	G/T,cap:0.1:0.9,ada_scu:0.975:0.025	T	0.9	0.025	0	0.884295	5.79291	3.87133
Group11	12866183	intron	GB44917	LOC408318*	hypothetical protein LOC408318	FBgn0052432	CG32432=N/A		minus	C/T,cap:0.95:0.05,ada_scu:0.6:0.4	C	0.95	0.6	0.875	0.233563	7.80784	3.08231
Group11	12866224	intron	GB44917	LOC408318*	hypothetical protein LOC408318	FBgn0052432	CG32432=N/A		minus	A/G,cap:0:1,ada_scu:0.425:0.575	G	1	0.575	0.267857	0.331281	7.7406	3.35939
Group11	12866230	intron	GB44917	LOC408318*	hypothetical protein LOC408318	FBgn0052432	CG32432=N/A		minus	G/T,cap:0.05:0.95,ada_scu:0.725:0.275	T	0.95	0.275	0.107143	0.58329	6.08057	3.5355
Group11	12866467	intron	GB44917	LOC408318*	hypothetical protein LOC408318	FBgn0052432	CG32432=N/A		minus	C/T,cap:0.05:0.95,ada_scu:0.925:0.075	T	0.95	0.075	0.107143	0.850501	4.84168	3.70324
Group11	12868175	intron	GB44917	LOC408318*	hypothetical protein LOC408318	FBgn0052432	CG32432=N/A		minus	A/G,cap:1:0,ada_scu:0.2:0.8	A	1	0.2	0.107143	0.733959	3.80806	3.29519
Group11	12868383	intron	GB44917	LOC408318*	hypothetical protein LOC408318	FBgn0052432	CG32432=N/A		minus	C/T,cap:0.2:0.8,ada_scu:0.975:0.025	T	0.8	0.025	0	0.799061	3.50496	3.27084
Group11	12868408	intron	GB44917	LOC408318*	hypothetical protein LOC408318	FBgn0052432	CG32432=N/A		minus	C/T,cap:0.25:0.75,ada_scu:0.8:0.2	T	0.75	0.2	0.0535714	0.44746	4.88852	3.17477
Group11	12868441	intron	GB44917	LOC408318*	hypothetical protein LOC408318	FBgn0052432	CG32432=N/A		minus	A/G,cap:0.95:0.05,ada_scu:0.225:0.775	A	0.95	0.225	0.535714	0.645873	4.68317	3.37922
Group11	12869230	intron	GB44917	LOC408318*	hypothetical protein LOC408318	FBgn0052432	CG32432=N/A		minus	A/G,cap:0.95:0.05,ada_scu:0.075:0.925	A	0.95	0.075	0	0.850501	3.39025	3.32523
Group11	12869514	intron	GB44917	LOC408318*	hypothetical protein LOC408318	FBgn0052432	CG32432=N/A		minus	C/T,cap:0.05:0.95,ada_scu:0.975:0.025	T	0.95	0.025	0	0.924943	2.93479	3.23318
Group11	12869528	intron	GB44917	LOC408318*	hypothetical protein LOC408318	FBgn0052432	CG32432=N/A		minus	A/G,cap:0.95:0.05,ada_scu:0:1	A	0.95	0	0	0.963449	2.86322	3.44901
Group11	12869633	intron	GB44917	LOC408318*	hypothetical protein LOC408318	FBgn0052432	CG32432=N/A		minus	C/T,cap:0.1:0.9,ada_scu:1:0	T	0.9	0	0	0.925797	3.30882	3.44433
Group11	12869751	intron	GB44917	LOC408318*	hypothetical protein LOC408318	FBgn0052432	CG32432=N/A		minus	A/G,cap:0.95:0.05,ada_scu:0:1	A	0.95	0	0	0.963449	4.31719	3.9339
Group11	12869760	intron	GB44917	LOC408318*	hypothetical protein LOC408318	FBgn0052432	CG32432=N/A		minus	C/T,cap:0.05:0.95,ada_scu:1:0	T	0.95	0	0	0.963449	4.42965	3.82783
Group11	12869767	intron	GB44917	LOC408318*	hypothetical protein LOC408318	FBgn0052432	CG32432=N/A		minus	A/G,cap:0.95:0.05,ada_scu:0:1	A	0.95	0	0	0.963449	4.6449	4.05822
Group11	12869779	intron	GB44917	LOC408318*	hypothetical protein LOC408318	FBgn0052432	CG32432=N/A		minus	A/G,cap:0:1,ada_scu:0.4:0.6	G	1	0.6	1	0.308005	6.48948	3.1539
Group11	12869914	intron	GB44917	LOC408318*	hypothetical protein LOC408318	FBgn0052432	CG32432=N/A		minus	C/T,cap:0.9:0.1,ada_scu:0.15:0.85	C	0.9	0.15	0	0.691908	5.78703	3.63379
Group11	12870163	intron	GB44917	LOC408318*	hypothetical protein LOC408318	FBgn0052432	CG32432=N/A		minus	A/G,cap:0.85:0.15,ada_scu:0:1	A	0.85	0	0	0.886993	4.68104	3.69193
Group11	12870216	intron	GB44917	LOC408318*	hypothetical protein LOC408318	FBgn0052432	CG32432=N/A		minus	C/T,cap:0.05:0.95,ada_scu:0.925:0.075	T	0.95	0.075	0	0.850501	6.64566	4.00908
Group11	12870267	intron	GB44917	LOC408318*	hypothetical protein LOC408318	FBgn0052432	CG32432=N/A		minus	C/T,cap:1:0,ada_scu:0.575:0.425	C	1	0.575	0.982143	0.331281	8.67522	3.47539
Group11	12870316	intron	GB44917	LOC408318*	hypothetical protein LOC408318	FBgn0052432	CG32432=N/A		minus	A/G,cap:0.9:0.1,ada_scu:0:1	A	0.9	0	0	0.925797	6.76277	4.21341
Group11	12870344	intron	GB44917	LOC408318*	hypothetical protein LOC408318	FBgn0052432	CG32432=N/A		minus	C/T,cap:0.95:0.05,ada_scu:0.575:0.425	C	0.95	0.575	0.0357143	0.257279	7.74308	3.184
Group11	12870396	intron	GB44917	LOC408318*	hypothetical protein LOC408318	FBgn0052432	CG32432=N/A		minus	A/G,cap:1:0,ada_scu:0.425:0.575	A	1	0.425	0.946429	0.479561	6.14003	3.40962
Group11	12870418	intron	GB44917	LOC408318*	hypothetical protein LOC408318	FBgn0052432	CG32432=N/A		minus	C/T,cap:0.05:0.95,ada_scu:0.8:0.2	T	0.95	0.2	0.107143	0.678167	4.80755	3.47199
Group11	12870468	intron	GB44917	LOC408318*	hypothetical protein LOC408318	FBgn0052432	CG32432=N/A		minus	A/T,cap:0.05:0.95,ada_scu:1:0	T	0.95	0	0	0.963449	3.27734	3.52679
Group11	12870766	intron	GB44917	LOC408318*	hypothetical protein LOC408318	FBgn0052432	CG32432=N/A		minus	A/G,cap:0.05:0.95,ada_scu:0.7:0.3	G	0.95	0.3	0	0.552965	5.79086	3.43935
Group11	12870869	intron	GB44917	LOC408318*	hypothetical protein LOC408318	FBgn0052432	CG32432=N/A		minus	A/G,cap:0.9:0.1,ada_scu:0.45:0.55	A	0.9	0.45	0.982143	0.316424	6.50309	3.17731
Group11	12870870	intron	GB44917	LOC408318*	hypothetical protein LOC408318	FBgn0052432	CG32432=N/A		minus	C/T,cap:0.1:0.9,ada_scu:0.975:0.025	T	0.9	0.025	0	0.884295	5.27656	3.79359
Group11	12870932	intron	GB44917	LOC408318*	hypothetical protein LOC408318	FBgn0052432	CG32432=N/A		minus	C/T,cap:0.9:0.1,ada_scu:0:1	C	0.9	0	0	0.925797	5.6045	3.9864
Group11	12877891	intron	GB44917	LOC408318*	hypothetical protein LOC408318	FBgn0052432	CG32432=N/A		minus	C/T,cap:1:0,ada_scu:0.275:0.725	C	1	0.275	0.964286	0.644419	3.93836	3.21023
Group11	12877925	intron	GB44917	LOC408318*	hypothetical protein LOC408318	FBgn0052432	CG32432=N/A		minus	A/G,cap:0.95:0.05,ada_scu:0.25:0.75	A	0.95	0.25	0.964286	0.614254	3.96206	3.17244
Group11	12877954	intron	GB44917	LOC408318*	hypothetical protein LOC408318	FBgn0052432	CG32432=N/A		minus	A/G,cap:0:1,ada_scu:0.625:0.375	G	1	0.375	1	0.532539	5.1173	3.3257
Group11	12877958	intron	GB44917	LOC408318*	hypothetical protein LOC408318	FBgn0052432	CG32432=N/A		minus	C/T,cap:1:0,ada_scu:0.325:0.675	C	1	0.325	0.982143	0.587456	4.78636	3.32963
Group11	12879791	intergenic	GB44917	LOC408318*	hypothetical protein LOC408318	FBgn0052432	CG32432=N/A		minus	C/G,cap:0.95:0.05,ada_scu:0.125:0.875	C	0.95	0.125	0	0.779306	3.15138	3.14228
Group11	12879818	intergenic	GB44917	LOC408318*	hypothetical protein LOC408318	FBgn0052432	CG32432=N/A		minus	A/G,cap:0.95:0.05,ada_scu:0.05:0.95	A	0.95	0.05	0	0.887303	2.97586	3.23627
Group11	12879827	intergenic	GB44917	LOC408318*	hypothetical protein LOC408318	FBgn0052432	CG32432=N/A		minus	A/G,cap:0.95:0.05,ada_scu:0.05:0.95	A	0.95	0.05	0	0.887303	2.97586	3.22849
Group11	12881896	intergenic	GB44917	LOC408318*	hypothetical protein LOC408318	FBgn0052432	CG32432=N/A		minus	C/T,cap:0.15:0.85,ada_scu:0.925:0.075	T	0.85	0.075	0	0.756929	4.30966	3.43967
Group11	12882025	intergenic	GB44917	LOC408318*	hypothetical protein LOC408318	FBgn0052432	CG32432=N/A		minus	C/T,cap:0.15:0.85,ada_scu:0.95:0.05	T	0.85	0.05	0	0.799014	4.06324	3.42629
Group11	12882060	intergenic	GB44917	LOC408318*	hypothetical protein LOC408318	FBgn0052432	CG32432=N/A		minus	A/C,cap:0.1:0.9,ada_scu:0.55:0.45	C	0.9	0.45	0.0178571	0.316424	5.98275	3.1067
Group11	12882087	intergenic	GB44917	LOC408318*	hypothetical protein LOC408318	FBgn0052432	CG32432=N/A		minus	C/T,cap:0.05:0.95,ada_scu:0.475:0.525	T	0.95	0.525	0.642857	0.306226	6.02892	3.05242
Group11	12882194	intergenic	GB44917	LOC408318*	hypothetical protein LOC408318	FBgn0052432	CG32432=N/A		minus	C/T,cap:0.25:0.75,ada_scu:0.75:0.25	T	0.75	0.25	0	0.374745	5.44252	3.12825
Group11	12882683	intergenic	GB44917	LOC408318*	hypothetical protein LOC408318	FBgn0052432	CG32432=N/A		minus	A/G,cap:0.8:0.2,ada_scu:0.275:0.725	A	0.8	0.275	0	0.400175	4.84077	3.08527
Group11	12883040	intergenic	GB44917	LOC408318*	hypothetical protein LOC408318	FBgn0052432	CG32432=N/A		minus	C/T,cap:0.15:0.85,ada_scu:1:0	T	0.85	0	0	0.886993	4.06024	3.552
Group11	12883049	intergenic	GB44917	LOC408318*	hypothetical protein LOC408318	FBgn0052432	CG32432=N/A		minus	A/G,cap:0.15:0.85,ada_scu:0.675:0.325	G	0.85	0.325	0.0178571	0.396894	5.05357	3.10492
Group11	12883061	intergenic	GB44917	LOC408318*	hypothetical protein LOC408318	FBgn0052432	CG32432=N/A		minus	C/T,cap:1:0,ada_scu:0.55:0.45	C	1	0.55	0.410714	0.35495	5.83431	3.15102
Group11	12883128	intergenic	GB44917	LOC408318*	hypothetical protein LOC408318	FBgn0052432	CG32432=N/A		minus	C/G,cap:0.05:0.95,ada_scu:0.675:0.325	G	0.95	0.325	0	0.52326	4.89598	3.26034
Group11	12914398	intergenic	GB45242	LOC100576629					plus	A/G,cap:0.95:0.05,ada_scu:0.5:0.5	A	0.95	0.5	0.589286	0.331466	5.41707	3.04806
Group11	12923593	intergenic	GB45242	LOC100576629					plus	A/C,cap:0:1,ada_scu:0.4:0.6	C	1	0.6	0.928571	0.308005	6.93272	3.2024
Group11	12944669	intergenic	GB45244						plus	C/T,cap:0.3:0.7,ada_scu:0.8:0.2	T	0.7	0.2	0.0178571	0.389194	5.55521	3.1745
Group11	12945805	intron	GB45244						plus	A/G,cap:0:1,ada_scu:0.375:0.625	G	1	0.625	0.696429	0.285114	6.30722	3.07569
Group11	12945820	intron	GB45244						plus	A/G,cap:0.9:0.1,ada_scu:0.45:0.55	A	0.9	0.45	0	0.316424	6.83044	3.23222
Group11	12945848	intron	GB45244						plus	C/T,cap:0.9:0.1,ada_scu:0.45:0.55	C	0.9	0.45	0	0.316424	6.83044	3.23108
Group11	12945902	intron	GB45244						plus	G/T,cap:0.7:0.3,ada_scu:0.025:0.975	G	0.7	0.025	0	0.708187	3.89654	3.27621
Group11	12945931	intron	GB45244						plus	C/G,cap:0.15:0.85,ada_scu:0.8:0.2	G	0.85	0.2	0.982143	0.563896	3.83106	3.0807
Group11	12951444	intron	GB45244						plus	C/T,cap:0.3:0.7,ada_scu:0.875:0.125	T	0.7	0.125	0	0.512878	4.61795	3.20276
Group11	12951450	intron	GB45244						plus	A/G,cap:0.7:0.3,ada_scu:0.025:0.975	A	0.7	0.025	0	0.708187	4.34754	3.39394
Group11	12951765	intron	GB45244						plus	A/G,cap:0.7:0.3,ada_scu:0:1	A	0.7	0	0	0.763121	3.23067	3.1575
Group11	12951876	intron	GB45244						plus	C/T,cap:0.3:0.7,ada_scu:0.775:0.225	T	0.7	0.225	0	0.351881	5.3228	3.07017
Group11	12952688	intron	GB45244						plus	A/G,cap:0.7:0.3,ada_scu:0:1	A	0.7	0	0.0357143	0.763121	3.52066	3.25588
Group11	12952750	intron	GB45244						plus	A/G,cap:0.7:0.3,ada_scu:0:1	A	0.7	0	0.0357143	0.763121	3.35981	3.19254
Group11	12952796	intron	GB45244						plus	A/G,cap:0.85:0.15,ada_scu:0.225:0.775	A	0.85	0.225	0.142857	0.528524	4.69339	3.24813
Group11	12952806	intron	GB45244						plus	A/G,cap:0.15:0.85,ada_scu:0.775:0.225	G	0.85	0.225	0.125	0.528524	4.69339	3.24781
Group11	12952810	intron	GB45244						plus	A/G,cap:0.1:0.9,ada_scu:0.775:0.225	G	0.9	0.225	0.125	0.587456	4.83477	3.33863
Group11	12952834	intron	GB45244						plus	A/G,cap:0.9:0.1,ada_scu:0.2:0.8	A	0.9	0.2	0.0357143	0.621422	4.8695	3.37179
Group11	12957436	intron	GB45244						plus	C/T,cap:0.35:0.65,ada_scu:1:0	T	0.65	0	0	0.719141	3.61415	3.2389
Group11	12962447	intron	GB45244						plus	A/T,cap:0.9:0.1,ada_scu:0.375:0.625	A	0.9	0.375	0.5	0.400175	5.66661	3.21558
Group11	12962468	intron	GB45244						plus	C/T,cap:0:1,ada_scu:0.425:0.575	T	1	0.575	0.714286	0.331281	5.66661	3.08076
Group11	12966738	intron	GB45244						plus	C/T,cap:0.25:0.75,ada_scu:0.825:0.175	T	0.75	0.175	0	0.486152	4.04023	3.04175
Group11	12966809	intron	GB45244						plus	A/G,cap:0.25:0.75,ada_scu:0.85:0.15	G	0.75	0.15	0	0.526462	4.59506	3.20185
Group11	12966842	intron	GB45244						plus	C/T,cap:0.25:0.75,ada_scu:0.95:0.05	T	0.75	0.05	0	0.705038	3.59665	3.18571
Group11	12970144	intron	GB45244						plus	A/G,cap:0.3:0.7,ada_scu:0.975:0.025	G	0.7	0.025	0	0.708187	3.19199	3.06177
Group11	12970462	intron	GB45244						plus	A/G,cap:0.75:0.25,ada_scu:0.05:0.95	A	0.75	0.05	0	0.705038	4.42484	3.39506
Group11	12970506	intron	GB45244						plus	C/T,cap:0.2:0.8,ada_scu:0.925:0.075	T	0.8	0.075	0	0.708015	4.36825	3.38935
Group11	12970513	intron	GB45244						plus	A/G,cap:0.8:0.2,ada_scu:0.05:0.95	A	0.8	0.05	0	0.752759	4.17226	3.39391
Group11	13011746	intergenic	GB44913	fng	fringe glycosyltransferase	FBgn0011591	FNG=fringe		minus	C/T,cap:0.85:0.15,ada_scu:0.225:0.775	C	0.85	0.225	0	0.528524	6.57203	3.54866
Group11	13011762	intergenic	GB44913	fng	fringe glycosyltransferase	FBgn0011591	FNG=fringe		minus	A/G,cap:0.15:0.85,ada_scu:0.75:0.25	G	0.85	0.25	0	0.49416	6.42946	3.45574
Group11	13011769	intergenic	GB44913	fng	fringe glycosyltransferase	FBgn0011591	FNG=fringe		minus	A/G,cap:0.8:0.2,ada_scu:0.075:0.925	A	0.8	0.075	0	0.708015	5.61641	3.6182
Group11	13011841	intergenic	GB44913	fng	fringe glycosyltransferase	FBgn0011591	FNG=fringe		minus	C/T,cap:0.15:0.85,ada_scu:0.8:0.2	T	0.85	0.2	0.0178571	0.563896	6.81557	3.62239
Group11	13011868	intergenic	GB44913	fng	fringe glycosyltransferase	FBgn0011591	FNG=fringe		minus	A/G,cap:0.1:0.9,ada_scu:0.575:0.425	G	0.9	0.425	1	0.34364	7.84209	3.41172
Group11	13011883	intergenic	GB44913	fng	fringe glycosyltransferase	FBgn0011591	FNG=fringe		minus	A/G,cap:0.75:0.25,ada_scu:0.075:0.925	A	0.75	0.075	0.982143	0.657663	5.81963	3.58065
Group11	13014147	intergenic	GB44913	fng	fringe glycosyltransferase	FBgn0011591	FNG=fringe		minus	C/T,cap:0.3:0.7,ada_scu:0.975:0.025	T	0.7	0.025	0	0.708187	3.21255	3.06749
Group11	13236633	three_prime_utr	GB45263	LOC409241	prohormone-4	FBgn0051221	CG31221=N/A		plus	C/T,cap:0.05:0.95,ada_scu:0.5:0.5	T	0.95	0.5	0.982143	0.331466	6.2225	3.15736
Group11	13236645	three_prime_utr	GB45263	LOC409241	prohormone-4	FBgn0051221	CG31221=N/A		plus	G/T,cap:0.85:0.15,ada_scu:0.25:0.75	G	0.85	0.25	0	0.49416	5.2311	3.27826
Group11	13236698	three_prime_utr	GB45263	LOC409241	prohormone-4	FBgn0051221	CG31221=N/A		plus	A/G,cap:0.95:0.05,ada_scu:0.275:0.725	A	0.95	0.275	0	0.58329	5.71514	3.47969
Group11	13638460	intergenic	GB45300	LOC409942	interference hedgehog-like	FBgn0040388	BOI=brother of ihog		plus	A/G,cap:0.5:0.5,ada_scu:1:0	A	0.5	1	1	0.578164		3.35228
Group11	14175446	intron	GB43203	LOC552375	niemann-Pick C1 protein-like	FBgn0024320	NPC1A=Niemann-Pick type C-1a		minus	G/T,cap:0.15:0.85,ada_scu:0.65:0.35	T	0.85	0.35	0.160714	0.366352	5.46651	3.12456
Group12	1026172	intergenic	GB40223						minus	C/T,cap:0.4:0.6,ada_scu:0.925:0.075	T	0.6	0.075	0	0.498144		3.12716
Group12	6262188	intergenic	GB40687	LOC100576250†	hypothetical protein LOC100576250				minus	A/G,cap:0.95:0.05,ada_scu:0.55:0.45	A	0.95	0.55	0.571429	0.281499	6.32024	3.06805
Group13	4532409	intron	GB40077	LOC726040	probable 4-coumarate--CoA ligase 3-like	FBgn0027601	CG9009=N/A		minus	A/G,cap:0.7:0.3,ada_scu:0.025:0.975	A	0.7	0.025	0	0.708187	3.79585	3.25115
Group13	4532630	intron	GB40077	LOC726040	probable 4-coumarate--CoA ligase 3-like	FBgn0027601	CG9009=N/A		minus	A/G,cap:0.75:0.25,ada_scu:0:1	A	0.75	0	0	0.805714	4.08703	3.4764
Group13	4532962	intron	GB40077	LOC726040	probable 4-coumarate--CoA ligase 3-like	FBgn0027601	CG9009=N/A		minus	A/G,cap:0.9:0.1,ada_scu:0.425:0.575	A	0.9	0.425	0.982143	0.34364	6.29301	3.20508
Group13	4533067	intron	GB40077	LOC726040	probable 4-coumarate--CoA ligase 3-like	FBgn0027601	CG9009=N/A		minus	A/T,cap:0.2:0.8,ada_scu:0.95:0.05	T	0.8	0.05	0	0.752759	3.91428	3.32702
Group13	8458509	non	GB49919	LOC724687	uncharacterized LOC724687	FBgn0033845	MARS=mars	1060:354:1;A:AAA:K,G:GAA:E	minus	C/T,cap:0.25:0.75,ada_scu:1:0	T	0.75	0	0	0.805714	3.13684	3.17319
Group13	8458545	non	GB49919	LOC724687	uncharacterized LOC724687	FBgn0033845	MARS=mars	1024:342:1;A:ATC:I,G:GTC:V	minus	C/T,cap:0.25:0.75,ada_scu:1:0	T	0.75	0	0	0.805714	3.13684	3.15765
Group13	8458575	syn	GB49919	LOC724687	uncharacterized LOC724687	FBgn0033845	MARS=mars		minus	A/G,cap:0.75:0.25,ada_scu:0:1	A	0.75	0	0	0.805714	3.13684	3.15164
Group13	8461560	syn	GB49918	IKKgamma	inhibitor of kappaB kinase gamma	FBgn0041205	KEY=kenny		minus	C/T,cap:0.15:0.85,ada_scu:0.725:0.275	T	0.85	0.275	0	0.460781	4.334	3.08103
Group13	9377843	intron	GB49899	LOC724962	uncharacterized LOC724962	FBgn0263846	N/A=N/A		minus	A/G,cap:0.35:0.65,ada_scu:0.975:0.025	G	0.65	0.025	0	0.660482	3.43048	3.0757
Group13	9398457	intergenic	GB49874						plus	A/G,cap:0.85:0.15,ada_scu:0.2:0.8	A	0.85	0.2	0	0.563896	3.79985	3.07271
Group13	9438452	intron	GB49880	LOC100577436†	hypothetical protein LOC100577436				plus	C/T,cap:0.35:0.65,ada_scu:1:0	T	0.65	0	0	0.719141	3.18266	3.0939
Group13	9506357	intron	GB49882	Shaw	potassium voltage-gated channel protein Shaw	FBgn0003386	SHAW=Shaker cognate w		plus	A/G,cap:0.8:0.2,ada_scu:0.325:0.675	A	0.8	0.325	0.285714	0.335759	6.16181	3.1623
Group13	9517938	intron	GB49897	LOC724645	uncharacterized LOC724645	FBgn0031490	CG17264=N/A		minus	C/T,cap:0.1:0.9,ada_scu:0.55:0.45	T	0.9	0.45	0.0178571	0.316424	5.95114	3.10126
Group13	9518321	intron	GB49897	LOC724645	uncharacterized LOC724645	FBgn0031490	CG17264=N/A		minus	C/T,cap:0.1:0.9,ada_scu:0.5:0.5	T	0.9	0.5	1	0.264069	7.00962	3.11041
Group13	9518508	intron	GB49897	LOC724645	uncharacterized LOC724645	FBgn0031490	CG17264=N/A		minus	C/T,cap:0.35:0.65,ada_scu:1:0	T	0.65	0	0	0.719141	3.35715	3.12856
Group13	9599556	intergenic	GB49886	CYP6AS2†	probable cytochrome P450 6a14	FBgn0033304	CYP6A13=Cyp6a13		minus	C/T,cap:0.4:0.6,ada_scu:1:0	T	0.6	0	0	0.673704		3.56946
Group13	9703273	intergenic	GB40288	CYP6AS1†	probable cytochrome P450 6a14	FBgn0033304	CYP6A13=Cyp6a13		minus	C/T,cap:0.7:0.3,ada_scu:0.1:0.9	C	0.7	0.1	0	0.558265		3.28487
Group13	9706130	non	GB40288	CYP6AS1†	probable cytochrome P450 6a14	FBgn0033304	CYP6A13=Cyp6a13	241:81:1;G:GTT:V,C:CTT:L	minus	C/G,cap:0.85:0.15,ada_scu:0.175:0.825	C	0.85	0.175	0.0535714	0.600305	3.76849	3.0985
Group13	9706135	non	GB40288	CYP6AS1†	probable cytochrome P450 6a14	FBgn0033304	CYP6A13=Cyp6a13	236:79:2;T:ATT:I,C:ACT:T	minus	A/G,cap:0.85:0.15,ada_scu:0.175:0.825	A	0.85	0.175	0.0535714	0.600305	3.76849	3.0984
Group14	1893739	intron	GB48486			FBgn0002573	SENS=senseless		plus	A/G,cap:0.55:0.45,ada_scu:0.025:0.975	A	0.55	0.025	0	0.560234	3.94944	3.1102
Group14	7719354	intergenic	GB52756	LOC408474	apyrase	FBgn0259101	CG42249=N/A		plus	C/T,cap:0.8:0.2,ada_scu:0:1	C	0.8	0	0	0.846985	2.73921	3.06001
Group14	7726197	intron	GB52757	LOC408473	uncharacterized LOC408473				plus	C/T,cap:0.15:0.85,ada_scu:0.925:0.075	T	0.85	0.075	0	0.756929	4.28622	3.43476
Group14	7726283	intron	GB52757	LOC408473	uncharacterized LOC408473				plus	A/G,cap:0.9:0.1,ada_scu:0.45:0.55	A	0.9	0.45	1	0.316424	6.92329	3.24384
Group14	7726372	intron	GB52757	LOC408473	uncharacterized LOC408473				plus	A/G,cap:1:0,ada_scu:0.675:0.325	A	1	0.675	1	0.240443	7.73405	3.07827
Group14	7726374	intron	GB52757	LOC408473	uncharacterized LOC408473				plus	A/G,cap:0:1,ada_scu:0.325:0.675	G	1	0.675	1	0.240443	7.73405	3.07654
Group14	7726445	intron	GB52757	LOC408473	uncharacterized LOC408473				plus	A/T,cap:0.15:0.85,ada_scu:0.975:0.025	T	0.85	0.025	0	0.842353	6.64956	3.97166
Group14	7726485	intron	GB52757	LOC408473	uncharacterized LOC408473				plus	C/T,cap:0.15:0.85,ada_scu:0.625:0.375	T	0.85	0.375	1	0.336725	6.89807	3.27566
Group14	7726514	intron	GB52757	LOC408473	uncharacterized LOC408473				plus	G/T,cap:1:0,ada_scu:0.5:0.5	G	1	0.5	0.0178571	0.403509	6.92779	3.4156
Group15	5246980	intron	GB50602	LOC411694	e3 ubiquitin-protein ligase KCMF1-like	FBgn0037655	CG11984=N/A		plus	A/G,cap:0.85:0.15,ada_scu:0.2:0.8	A	0.85	0.2	0	0.563896	3.83627	3.08261
Group15	5248800	three_prime_utr	GB50602	LOC411694	e3 ubiquitin-protein ligase KCMF1-like	FBgn0037655	CG11984=N/A		plus	A/G,cap:0.85:0.15,ada_scu:0.3:0.7	A	0.85	0.3	0	0.428365	5.21591	3.19096
Group16	467204	intron	GB54404	LOC550828	elongation of very long chain fatty acids protein AAEL008004-like	FBgn0051522	CG31522=N/A		minus	C/G,cap:0.1:0.9,ada_scu:0.675:0.325	G	0.9	0.325	0	0.459579	4.82511	3.17834
Group16	467851	intron	GB54404	LOC550828	elongation of very long chain fatty acids protein AAEL008004-like	FBgn0051522	CG31522=N/A		minus	C/T,cap:0.05:0.95,ada_scu:0.525:0.475	T	0.95	0.475	1	0.357225	5.23516	3.06677
Group16	1165030	intron	GB54316	CCAPR	cardioacceleratory peptide receptor	FBgn0039396	CCAPR=Cardioacceleratory peptide receptor		plus	C/T,cap:0.45:0.55,ada_scu:1:0	T	0.55	0	0	0.626738	3.74405	3.12417
Group16	1204784	intron	GB54316	CCAPR	cardioacceleratory peptide receptor	FBgn0039396	CCAPR=Cardioacceleratory peptide receptor		plus	A/T,cap:0.4:0.6,ada_scu:0.95:0.05	T	0.6	0.05	0	0.552755	3.84156	3.06151
Group16	1236636	intron	GB54316	CCAPR	cardioacceleratory peptide receptor	FBgn0039396	CCAPR=Cardioacceleratory peptide receptor		plus	C/T,cap:0.35:0.65,ada_scu:0.775:0.225	T	0.65	0.225	0.964286	0.29453	6.64601	3.1333
Group16	6396165	intron	GB45973	Ddc	dopa decarboxylase	FBgn0000422	DDC=Dopa decarboxylase		plus	A/T,cap:0.85:0.15,ada_scu:0.175:0.825	A	0.85	0.175	0	0.600305	5.88844	3.5112
Group16	6396205	intron	GB45973	Ddc	dopa decarboxylase	FBgn0000422	DDC=Dopa decarboxylase		plus	A/G,cap:0:1,ada_scu:0.425:0.575	G	1	0.575	0.0178571	0.331281	6.00753	3.12942
Group16	6396256	intron	GB45973	Ddc	dopa decarboxylase	FBgn0000422	DDC=Dopa decarboxylase		plus	A/T,cap:0.1:0.9,ada_scu:0.75:0.25	T	0.9	0.25	0.982143	0.554309	5.56823	3.40835
Group16	6396732	intron	GB45973	Ddc	dopa decarboxylase	FBgn0000422	DDC=Dopa decarboxylase		plus	A/G,cap:0.1:0.9,ada_scu:0.65:0.35	G	0.9	0.35	0.0178571	0.429513	7.21319	3.48803
Group16	6396790	intron	GB45973	Ddc	dopa decarboxylase	FBgn0000422	DDC=Dopa decarboxylase		plus	C/G,cap:0.95:0.05,ada_scu:0.45:0.55	C	0.95	0.45	0.0357143	0.383512	9.22078	3.62675
Group16	6396820	intron	GB45973	Ddc	dopa decarboxylase	FBgn0000422	DDC=Dopa decarboxylase		plus	A/G,cap:0.05:0.95,ada_scu:0.725:0.275	G	0.95	0.275	1	0.58329	8.10457	3.8132
Group16	6396828	intron	GB45973	Ddc	dopa decarboxylase	FBgn0000422	DDC=Dopa decarboxylase		plus	A/G,cap:0.9:0.1,ada_scu:0.075:0.925	A	0.9	0.075	0	0.804417	7.50495	4.02999
Group16	6396861	intron	GB45973	Ddc	dopa decarboxylase	FBgn0000422	DDC=Dopa decarboxylase		plus	C/T,cap:0.15:0.85,ada_scu:0.975:0.025	T	0.85	0.025	0	0.842353	4.86516	3.67239
Group16	6397433	intron	GB45973	Ddc	dopa decarboxylase	FBgn0000422	DDC=Dopa decarboxylase		plus	A/G,cap:0.85:0.15,ada_scu:0:1	A	0.85	0	0	0.886993	3.19957	3.29611
Group16	6397512	intron	GB45973	Ddc	dopa decarboxylase	FBgn0000422	DDC=Dopa decarboxylase		plus	A/G,cap:0.05:0.95,ada_scu:0.625:0.375	G	0.95	0.375	1	0.465649	6.55983	3.44871
Group16	6397514	intron	GB45973	Ddc	dopa decarboxylase	FBgn0000422	DDC=Dopa decarboxylase		plus	A/G,cap:0.95:0.05,ada_scu:0.525:0.475	A	0.95	0.525	1	0.306226	5.99802	3.04788
Group16	6397550	intron	GB45973	Ddc	dopa decarboxylase	FBgn0000422	DDC=Dopa decarboxylase		plus	C/T,cap:0.2:0.8,ada_scu:0.975:0.025	T	0.8	0.025	0	0.799061	2.99959	3.09432
Group16	6397796	intron	GB45973	Ddc	dopa decarboxylase	FBgn0000422	DDC=Dopa decarboxylase		plus	C/T,cap:0.15:0.85,ada_scu:0.825:0.175	T	0.85	0.175	0	0.600305	3.97544	3.15232
Group16	6398608	intron	GB45973	Ddc	dopa decarboxylase	FBgn0000422	DDC=Dopa decarboxylase		plus	A/G,cap:0.15:0.85,ada_scu:0.7:0.3	G	0.85	0.3	0	0.428365	5.77788	3.27152
Group16	6398632	syn	GB45973	Ddc	dopa decarboxylase	FBgn0000422	DDC=Dopa decarboxylase		plus	A/G,cap:0.1:0.9,ada_scu:0.55:0.45	G	0.9	0.45	1	0.316424	6.44564	3.16976
Group16	6398946	syn	GB45973	Ddc	dopa decarboxylase	FBgn0000422	DDC=Dopa decarboxylase		plus	C/G,cap:0.8:0.2,ada_scu:0:1	C	0.8	0	0	0.846985	3.44107	3.32801
Group16	6399060	intron	GB45973	Ddc	dopa decarboxylase	FBgn0000422	DDC=Dopa decarboxylase		plus	C/T,cap:0.2:0.8,ada_scu:0.65:0.35	T	0.8	0.35	0.0357143	0.305293	6.25884	3.07959
Group16	6399078	intron	GB45973	Ddc	dopa decarboxylase	FBgn0000422	DDC=Dopa decarboxylase		plus	G/T,cap:0.85:0.15,ada_scu:0.275:0.725	G	0.85	0.275	0	0.460781	6.5141	3.43992
Group16	6399115	non	GB45973	Ddc	dopa decarboxylase	FBgn0000422	DDC=Dopa decarboxylase	346:116:1;A:ATG:M,G:GTG:V	plus	A/G,cap:0.85:0.15,ada_scu:0:1	A	0.85	0	0	0.886993	5.56389	3.86675
Group16	6399173	non	GB45973	Ddc	dopa decarboxylase	FBgn0000422	DDC=Dopa decarboxylase	404:135:2;T:TTT:F,C:TCT:S	plus	C/T,cap:0.15:0.85,ada_scu:1:0	T	0.85	0	0	0.886993	5.66617	3.89877
Group16	6399217	intron	GB45973	Ddc	dopa decarboxylase	FBgn0000422	DDC=Dopa decarboxylase		plus	A/G,cap:0.1:0.9,ada_scu:0.825:0.175	G	0.9	0.175	0	0.656231	6.52381	3.68589
Group16	6399221	intron	GB45973	Ddc	dopa decarboxylase	FBgn0000422	DDC=Dopa decarboxylase		plus	C/G,cap:1:0,ada_scu:0.65:0.35	C	1	0.65	1	0.262596	7.27593	3.13952
Group16	6399299	intron	GB45973	Ddc	dopa decarboxylase	FBgn0000422	DDC=Dopa decarboxylase		plus	C/T,cap:0.15:0.85,ada_scu:0.95:0.05	T	0.85	0.05	0	0.799014	6.29613	3.83745
Group16	6399351	non	GB45973	Ddc	dopa decarboxylase	FBgn0000422	DDC=Dopa decarboxylase	485:162:2;A:AAA:K,G:AGA:R	plus	A/G,cap:0.85:0.15,ada_scu:0:1	A	0.85	0	0	0.886993	5.04138	3.78066
Group16	6399501	intron	GB45973	Ddc	dopa decarboxylase	FBgn0000422	DDC=Dopa decarboxylase		plus	C/T,cap:0.05:0.95,ada_scu:0.425:0.575	T	0.95	0.575	0.321429	0.257279	6.89634	3.08594
Group16	6399573	intron	GB45973	Ddc	dopa decarboxylase	FBgn0000422	DDC=Dopa decarboxylase		plus	C/T,cap:0.95:0.05,ada_scu:0.425:0.575	C	0.95	0.425	1	0.410338	5.15917	3.158
										MEAN		0.90525	0.205025	0.183732	0.666025	5.46605	3.51047
* Locus discontinued in NCBI Annotation Release 102 (AR102)
† Locus annotation from Amel_4.5
‡ Locus established with BLAST (100% peptide identity, but slightly shifted overlapping gene coordinates between OGSv3.2 and AR102)

## Sheet: 2B. Top 1000 CSS (FST+XP-EHH) variants Cape Town subpopulation vs (scutellata + adansonii)
Supplementary Table 2B. Top 1000 CSS (FST+XPEHH) SNPs between the western Cape Town subpopulation and the African background population (adansonii + scutellata)
Accession GeneID and coordinates from Official Gene Set v3.2 (OGSv3.2).
Gene products from NCBI Annotation Release 102 (when available)
Population abbreviations: cap=Cape Town Cape bees (n=5); ada_scu=adansonii+scutellata (n=20)
CHROM	POS	CATEGORY	ACCESSION ID	Locus (AR102)	Product (AR102)	ORTHOLOGUE ID (Drosophila)	GENE (Drosophila)	Substitution (Position [CDS:AA:CODON]; Variants [ALLELE:CODON:AA])	STRAND	ALLELE_FREQ	FST	XPEHH	CSS
Group1	4487459	five_prime_utr	GB53177	LOC725745	GPN-loop GTPase 1-like	FBgn0040346			plus	C/T,cap:0.4:0.6,ada_scu:0.975:0.025	0.648982		2.9981
Group1	5602461	intron	GB54847	LOC725841	uncharacterized LOC725841				plus	A/G,cap:0.8:0.2,ada_scu:0.05:0.95	0.753012		3.27635
Group1	5603025	non	GB54847	LOC725841	uncharacterized LOC725841			cds;POS=293:98:2;SUB=non;ALLELES=T:ATT:I,C:ACT:T	plus	C/T,cap:0.2:0.8,ada_scu:1:0	0.88405		3.57421
Group1	5603249	intron	GB54847	LOC725841	uncharacterized LOC725841				plus	C/T,cap:0.2:0.8,ada_scu:1:0	0.88405		3.5284
Group1	5603255	intron	GB54847	LOC725841	uncharacterized LOC725841				plus	A/C,cap:0.6:0.4,ada_scu:0:1	0.739848		3.19962
Group1	5603651	syn	GB54847	LOC725841	uncharacterized LOC725841				plus	C/T,cap:0.8:0.2,ada_scu:0:1	0.88405		3.49057
Group1	5603923	non	GB54847	LOC725841	uncharacterized LOC725841			cds;POS=1022:341:2;SUB=non;ALLELES=T:ATA:I,C:ACA:T	plus	C/T,cap:0.8:0.2,ada_scu:0.025:0.975	0.816036		3.33678
Group1	5605071	intron	GB54847	LOC725841	uncharacterized LOC725841				plus	C/T,cap:0.8:0.2,ada_scu:0.05:0.95	0.753012		3.27072
Group1	5605584	syn	GB54847	LOC725841	uncharacterized LOC725841				plus	A/G,cap:0.6:0.4,ada_scu:0:1	0.739848		3.22614
Group1	6184371	intergenic	GB40770	LOC724721	dehydrogenase/reductase SDR family member 11-like	FBgn0030073	CG10962=N/A		minus	C/T,cap:0:1,ada_scu:0.725:0.275	0.552757	4.88073	3.12919
Group1	6184379	intergenic	GB40770	LOC724721	dehydrogenase/reductase SDR family member 11-like	FBgn0030073	CG10962=N/A		minus	A/G,cap:0:1,ada_scu:0.875:0.125	0.768623	4.88073	3.42251
Group1	6187345	non	GB40769	LOC412458	dehydrogenase/reductase SDR family member 11-like	FBgn0030332	CG9360=N/A	cds;POS=622:208:1;SUB=non;ALLELES=A:ATG:M,G:GTG:V	minus	C/T,cap:1:0,ada_scu:0:1	1	2.89115	3.20133
Group1	6188340	intron	GB40769	LOC412458	dehydrogenase/reductase SDR family member 11-like	FBgn0030332	CG9360=N/A		minus	A/G,cap:1:0,ada_scu:0.025:0.975	0.94903	5.16919	3.90747
Group1	6188684	intron	GB40769	LOC412458	dehydrogenase/reductase SDR family member 11-like	FBgn0030332	CG9360=N/A		minus	A/G,cap:0:1,ada_scu:0.825:0.175	0.690332	4.4391	3.20369
Group1	6188694	intron	GB40769	LOC412458	dehydrogenase/reductase SDR family member 11-like	FBgn0030332	CG9360=N/A		minus	A/G,cap:1:0,ada_scu:0:1	1	4.4391	3.90082
Group1	6189070	intron	GB40769	LOC412458	dehydrogenase/reductase SDR family member 11-like	FBgn0030332	CG9360=N/A		minus	A/C,cap:1:0,ada_scu:0:1	1	3.29606	3.4633
Group1	6193140	intergenic	GB40769	LOC412458	dehydrogenase/reductase SDR family member 11-like	FBgn0030332	CG9360=N/A		minus	C/T,cap:1:0,ada_scu:0:1	1	2.42391	3.19171
Group1	6193202	intergenic	GB40769	LOC412458	dehydrogenase/reductase SDR family member 11-like	FBgn0030332	CG9360=N/A		minus	A/G,cap:1:0,ada_scu:0:1	1	2.72002	3.36304
Group1	6193214	intergenic	GB40769	LOC412458	dehydrogenase/reductase SDR family member 11-like	FBgn0030332	CG9360=N/A		minus	C/G,cap:0:1,ada_scu:1:0	1	2.8277	3.17035
Group1	6193216	intergenic	GB40769	LOC412458	dehydrogenase/reductase SDR family member 11-like	FBgn0030332	CG9360=N/A		minus	A/G,cap:1:0,ada_scu:0:1	1	2.8277	3.29795
Group1	6193222	intergenic	GB40769	LOC412458	dehydrogenase/reductase SDR family member 11-like	FBgn0030332	CG9360=N/A		minus	A/G,cap:1:0,ada_scu:0:1	1	2.8277	3.32235
Group1	6193230	intergenic	GB40769	LOC412458	dehydrogenase/reductase SDR family member 11-like	FBgn0030332	CG9360=N/A		minus	A/G,cap:1:0,ada_scu:0:1	1	2.77774	3.14985
Group1	6193256	intergenic	GB40769	LOC412458	dehydrogenase/reductase SDR family member 11-like	FBgn0030332	CG9360=N/A		minus	A/G,cap:1:0,ada_scu:0:1	1	2.77774	3.38214
Group1	6193290	intergenic	GB40769	LOC412458	dehydrogenase/reductase SDR family member 11-like	FBgn0030332	CG9360=N/A		minus	C/T,cap:1:0,ada_scu:0:1	1	2.78447	3.68191
Group1	6193321	intergenic	GB40769	LOC412458	dehydrogenase/reductase SDR family member 11-like	FBgn0030332	CG9360=N/A		minus	A/G,cap:1:0,ada_scu:0:1	1	2.78447	3.3043
Group1	6193338	intergenic	GB40769	LOC412458	dehydrogenase/reductase SDR family member 11-like	FBgn0030332	CG9360=N/A		minus	A/G,cap:1:0,ada_scu:0.025:0.975	0.94903	2.78447	3.09186
Group1	6193345	intergenic	GB40769	LOC412458	dehydrogenase/reductase SDR family member 11-like	FBgn0030332	CG9360=N/A		minus	C/T,cap:0:1,ada_scu:0.975:0.025	0.94903	2.78447	3.0888
Group1	6193507	intergenic	GB40769	LOC412458	dehydrogenase/reductase SDR family member 11-like	FBgn0030332	CG9360=N/A		minus	C/T,cap:0:1,ada_scu:1:0	1	3.33745	3.83887
Group1	6194539	intergenic	GB40769	LOC412458	dehydrogenase/reductase SDR family member 11-like	FBgn0030332	CG9360=N/A		minus	A/G,cap:1:0,ada_scu:0:1	1	3.27259	3.32619
Group1	6194619	intergenic	GB40769	LOC412458	dehydrogenase/reductase SDR family member 11-like	FBgn0030332	CG9360=N/A		minus	A/G,cap:1:0,ada_scu:0:1	1	2.57015	3.20745
Group1	6194680	intergenic	GB40769	LOC412458	dehydrogenase/reductase SDR family member 11-like	FBgn0030332	CG9360=N/A		minus	A/G,cap:1:0,ada_scu:0:1	1	2.63305	3.10266
Group1	6195331	intergenic	GB40769	LOC412458	dehydrogenase/reductase SDR family member 11-like	FBgn0030332	CG9360=N/A		minus	A/G,cap:0:1,ada_scu:0.775:0.225	0.618644	5.39816	3.42388
Group1	7050311	intergenic	GB40848	LOC551556	uncharacterized LOC551556				plus	A/G,cap:0.1:0.9,ada_scu:0.95:0.05	0.830788	3.69708	3.14241
Group1	7713476	intergenic	GB51817	GMCOX6	GMC oxidoreductase 6	FBgn0030592	CG9514=N/A		plus	C/T,cap:0.8:0.2,ada_scu:0.025:0.975	0.816036	3.41296	2.98248
Group1	7714272	intergenic	GB51817	GMCOX6	GMC oxidoreductase 6	FBgn0030592	CG9514=N/A		plus	C/T,cap:0.9:0.1,ada_scu:0.25:0.75	0.483844	5.09698	3.14101
Group1	7714495	intergenic	GB51817	GMCOX6	GMC oxidoreductase 6	FBgn0030592	CG9514=N/A		plus	C/T,cap:0.1:0.9,ada_scu:0.975:0.025	0.886153	3.48213	3.16525
Group1	7714502	intergenic	GB51817	GMCOX6	GMC oxidoreductase 6	FBgn0030592	CG9514=N/A		plus	A/G,cap:0.9:0.1,ada_scu:0.075:0.925	0.778618	3.62084	3.04089
Group1	7715248	intergenic	GB51817	GMCOX6	GMC oxidoreductase 6	FBgn0030592	CG9514=N/A		plus	A/G,cap:0:1,ada_scu:0.85:0.15	0.728597	3.80743	3.02495
Group1	7715377	intergenic	GB51817	GMCOX6	GMC oxidoreductase 6	FBgn0030592	CG9514=N/A		plus	A/T,cap:0:1,ada_scu:0.6:0.4	0.409222	5.21096	2.95434
Group1	7715432	intergenic	GB51817	GMCOX6	GMC oxidoreductase 6	FBgn0030592	CG9514=N/A		plus	C/T,cap:0:1,ada_scu:0.95:0.05	0.900582	5.12351	3.70373
Group1	7715816	intergenic	GB51817	GMCOX6	GMC oxidoreductase 6	FBgn0030592	CG9514=N/A		plus	A/G,cap:1:0,ada_scu:0.025:0.975	0.94903	5.02859	3.85209
Group1	7715854	intergenic	GB51817	GMCOX6	GMC oxidoreductase 6	FBgn0030592	CG9514=N/A		plus	A/G,cap:1:0,ada_scu:0.075:0.925	0.854472	5.38428	3.69759
Group1	7716189	intergenic	GB51818	GMCOX7	GMC oxidoreductase 7	FBgn0030591	CG9517=N/A		plus	C/T,cap:0:1,ada_scu:0.9:0.1	0.810536	3.68786	3.06464
Group1	7716263	intergenic	GB51818	GMCOX7	GMC oxidoreductase 7	FBgn0030591	CG9517=N/A		plus	A/G,cap:1:0,ada_scu:0.125:0.875	0.768623	4.53083	3.3121
Group1	7716265	intergenic	GB51818	GMCOX7	GMC oxidoreductase 7	FBgn0030591	CG9517=N/A		plus	A/G,cap:1:0,ada_scu:0.15:0.85	0.728597	4.52509	3.2435
Group1	7716312	intergenic	GB51818	GMCOX7	GMC oxidoreductase 7	FBgn0030591	CG9517=N/A		plus	C/T,cap:0.1:0.9,ada_scu:0.85:0.15	0.638767	4.50717	3.13891
Group1	7716373	intergenic	GB51818	GMCOX7	GMC oxidoreductase 7	FBgn0030591	CG9517=N/A		plus	C/T,cap:0:1,ada_scu:0.875:0.125	0.768623	4.55568	3.32091
Group1	7716530	intergenic	GB51818	GMCOX7	GMC oxidoreductase 7	FBgn0030591	CG9517=N/A		plus	C/T,cap:0:1,ada_scu:0.85:0.15	0.728597	4.6559	3.28322
Group1	7716930	intergenic	GB51818	GMCOX7	GMC oxidoreductase 7	FBgn0030591	CG9517=N/A		plus	C/T,cap:0:1,ada_scu:0.95:0.05	0.900582	3.82889	3.28782
Group1	7717436	intergenic	GB51818	GMCOX7	GMC oxidoreductase 7	FBgn0030591	CG9517=N/A		plus	C/T,cap:1:0,ada_scu:0.125:0.875	0.768623	4.62888	3.34506
Group1	7717468	intergenic	GB51818	GMCOX7	GMC oxidoreductase 7	FBgn0030591	CG9517=N/A		plus	C/T,cap:1:0,ada_scu:0.4:0.6	0.409222	6.38172	3.31279
Group1	7717524	intergenic	GB51818	GMCOX7	GMC oxidoreductase 7	FBgn0030591	CG9517=N/A		plus	C/T,cap:1:0,ada_scu:0.425:0.575	0.383622	6.92562	3.51133
Group1	7717656	intergenic	GB51818	GMCOX7	GMC oxidoreductase 7	FBgn0030591	CG9517=N/A		plus	A/T,cap:0:1,ada_scu:0.725:0.275	0.552757	5.98475	3.4967
Group1	7717722	intergenic	GB51818	GMCOX7	GMC oxidoreductase 7	FBgn0030591	CG9517=N/A		plus	C/T,cap:0:1,ada_scu:0.875:0.125	0.768623	5.30845	3.57429
Group1	7717795	intergenic	GB51818	GMCOX7	GMC oxidoreductase 7	FBgn0030591	CG9517=N/A		plus	C/G,cap:0:1,ada_scu:0.65:0.35	0.463351	5.32224	3.21092
Group1	7717839	intergenic	GB51818	GMCOX7	GMC oxidoreductase 7	FBgn0030591	CG9517=N/A		plus	C/T,cap:0:1,ada_scu:0.825:0.175	0.690332	3.63935	2.96339
Group1	7720314	intron	GB51818	GMCOX7	GMC oxidoreductase 7	FBgn0030591	CG9517=N/A		plus	C/T,cap:0.1:0.9,ada_scu:0.9:0.1	0.729377	3.83903	3.03796
Group1	7725755	intergenic	GB51818	GMCOX7	GMC oxidoreductase 7	FBgn0030591	CG9517=N/A		plus	C/T,cap:0.1:0.9,ada_scu:1:0	0.945011	3.43315	3.24727
Group1	7725789	intergenic	GB51818	GMCOX7	GMC oxidoreductase 7	FBgn0030591	CG9517=N/A		plus	A/G,cap:0.9:0.1,ada_scu:0.05:0.95	0.830788	4.05688	3.24824
Group1	7728329	intergenic	GB51819	LOC410744	glucose dehydrogenase [acceptor]-like	FBgn0030590	CG9518=N/A		plus	A/G,cap:0:1,ada_scu:0.6:0.4	0.409222	5.19001	2.94701
Group1	7733265	intron	GB51819	LOC410744	glucose dehydrogenase [acceptor]-like	FBgn0030590	CG9518=N/A		plus	C/G,cap:1:0,ada_scu:0.05:0.95	0.900582	3.21026	3.08094
Group1	7740363	intergenic	GB51819	LOC410744	glucose dehydrogenase [acceptor]-like	FBgn0030590	CG9518=N/A		plus	C/T,cap:0:1,ada_scu:0.425:0.575	0.247526	7.13269	3.21594
Group1	7740490	intergenic	GB51819	LOC410744	glucose dehydrogenase [acceptor]-like	FBgn0030590	CG9518=N/A		plus	A/G,cap:0:1,ada_scu:0.9:0.1	0.810536	5.18674	3.5419
Group1	7740777	intergenic	GB51819	LOC410744	glucose dehydrogenase [acceptor]-like	FBgn0030590	CG9518=N/A		plus	C/T,cap:0:1,ada_scu:0.925:0.075	0.854472	5.77861	3.82889
Group1	7740901	intergenic	GB51819	LOC410744	glucose dehydrogenase [acceptor]-like	FBgn0030590	CG9518=N/A		plus	C/T,cap:0:1,ada_scu:0.9:0.1	0.810536	4.57604	3.33903
Group1	7743623	intergenic	GB51820	GMCOX9	GMC oxidoreductase 9	FBgn0030588	CG9521=N/A		plus	A/G,cap:1:0,ada_scu:0.45:0.55	0.35893	5.66944	3.0547
Group1	7743627	intergenic	GB51820	GMCOX9	GMC oxidoreductase 9	FBgn0030588	CG9521=N/A		plus	C/T,cap:0:1,ada_scu:0.95:0.05	0.900582	5.22828	3.74514
Group1	7743731	intergenic	GB51820	GMCOX9	GMC oxidoreductase 9	FBgn0030588	CG9521=N/A		plus	C/T,cap:0:1,ada_scu:0.9:0.1	0.810536	5.38822	3.61112
Group1	7743829	intergenic	GB51820	GMCOX9	GMC oxidoreductase 9	FBgn0030588	CG9521=N/A		plus	A/G,cap:1:0,ada_scu:0.425:0.575	0.383622	5.59665	3.04123
Group1	7743953	intergenic	GB51820	GMCOX9	GMC oxidoreductase 9	FBgn0030588	CG9521=N/A		plus	C/T,cap:1:0,ada_scu:0.125:0.875	0.768623	4.5626	3.32371
Group1	7744121	non	GB51820	GMCOX9	GMC oxidoreductase 9	FBgn0030588	CG9521=N/A	cds;POS=161:54:2;SUB=non;ALLELES=T:CTA:L,G:CGA:R	plus	G/T,cap:1:0,ada_scu:0.15:0.85	0.728597	5.03662	3.40899
Group1	7744554	syn	GB51820	GMCOX9	GMC oxidoreductase 9	FBgn0030588	CG9521=N/A		plus	A/G,cap:0:1,ada_scu:0.8:0.2	0.653716	5.18135	3.40328
Group1	11901476	intergenic	GB45842	LOC725776†	hypothetical protein LOC725776	FBgn0263239	DAR1=dendritic arbor reduction 1		minus	G/T,cap:0:1,ada_scu:0.65:0.35	0.463351	4.55953	2.96951
Group1	14013960	intron	GB46500	Ethr	ecdysis triggering hormone receptor	FBgn0038874	ETHR=ETHR		minus	C/T,cap:0.1:0.9,ada_scu:0.8:0.2	0.557353	4.41639	3.06028
Group1	14019150	intron	GB46500	Ethr	ecdysis triggering hormone receptor	FBgn0038874	ETHR=ETHR		minus	A/G,cap:1:0,ada_scu:0.325:0.675	0.491994	5.53733	3.27926
Group1	14019173	intron	GB46500	Ethr	ecdysis triggering hormone receptor	FBgn0038874	ETHR=ETHR		minus	C/T,cap:1:0,ada_scu:0.5:0.5	0.312081	5.66159	2.97802
Group1	14023824	intron	GB46500	Ethr	ecdysis triggering hormone receptor	FBgn0038874	ETHR=ETHR		minus	A/G,cap:1:0,ada_scu:0.025:0.975	0.94903	2.90675	3.12068
Group1	14024112	intron	GB46500	Ethr	ecdysis triggering hormone receptor	FBgn0038874	ETHR=ETHR		minus	C/T,cap:0:1,ada_scu:1:0	1	3.11253	3.26067
Group1	14024619	intron	GB46500	Ethr	ecdysis triggering hormone receptor	FBgn0038874	ETHR=ETHR		minus	C/T,cap:0:1,ada_scu:0.975:0.025	0.94903	3.14608	3.25076
Group1	14025072	intron	GB46500	Ethr	ecdysis triggering hormone receptor	FBgn0038874	ETHR=ETHR		minus	A/G,cap:0:1,ada_scu:1:0	1	2.13869	2.94842
Group1	14026246	intron	GB46500	Ethr	ecdysis triggering hormone receptor	FBgn0038874	ETHR=ETHR		minus	A/G,cap:1:0,ada_scu:0.075:0.925	0.854472	5.90881	3.8628
Group1	14026361	intron	GB46500	Ethr	ecdysis triggering hormone receptor	FBgn0038874	ETHR=ETHR		minus	A/G,cap:1:0,ada_scu:0.05:0.95	0.900582	5.68097	3.89297
Group1	14026602	intron	GB46500	Ethr	ecdysis triggering hormone receptor	FBgn0038874	ETHR=ETHR		minus	G/T,cap:1:0,ada_scu:0.1:0.9	0.810536	4.11805	3.19499
Group1	14026609	intron	GB46500	Ethr	ecdysis triggering hormone receptor	FBgn0038874	ETHR=ETHR		minus	A/G,cap:1:0,ada_scu:0:1	1	4.11805	3.6369
Group1	14027222	intron	GB46500	Ethr	ecdysis triggering hormone receptor	FBgn0038874	ETHR=ETHR		minus	A/G,cap:0:1,ada_scu:0.575:0.425	0.383622	5.79416	3.10546
Group1	14027392	intron	GB46500	Ethr	ecdysis triggering hormone receptor	FBgn0038874	ETHR=ETHR		minus	A/G,cap:0.9:0.1,ada_scu:0.025:0.975	0.886153	4.02843	3.3407
Group1	14028003	intron	GB46500	Ethr	ecdysis triggering hormone receptor	FBgn0038874	ETHR=ETHR		minus	C/T,cap:0:1,ada_scu:0.975:0.025	0.94903	2.78935	3.06453
Group1	14028031	intron	GB46500	Ethr	ecdysis triggering hormone receptor	FBgn0038874	ETHR=ETHR		minus	C/T,cap:1:0,ada_scu:0:1	1	2.78935	3.14401
Group1	14028175	intron	GB46500	Ethr	ecdysis triggering hormone receptor	FBgn0038874	ETHR=ETHR		minus	C/T,cap:0:1,ada_scu:1:0	1	2.43721	2.9761
Group1	14029700	intron	GB46500	Ethr	ecdysis triggering hormone receptor	FBgn0038874	ETHR=ETHR		minus	C/T,cap:0:1,ada_scu:0.875:0.125	0.768623	4.58473	3.33124
Group1	14030205	intron	GB46500	Ethr	ecdysis triggering hormone receptor	FBgn0038874	ETHR=ETHR		minus	A/G,cap:1:0,ada_scu:0.025:0.975	0.94903	3.62828	3.37753
Group1	14030411	intron	GB46500	Ethr	ecdysis triggering hormone receptor	FBgn0038874	ETHR=ETHR		minus	A/G,cap:1:0,ada_scu:0:1	1	3.95976	3.81105
Group1	14030802	intron	GB46500	Ethr	ecdysis triggering hormone receptor	FBgn0038874	ETHR=ETHR		minus	C/T,cap:0:1,ada_scu:0.8:0.2	0.653716	4.75224	3.26465
Group1	14031320	intron	GB46500	Ethr	ecdysis triggering hormone receptor	FBgn0038874	ETHR=ETHR		minus	C/T,cap:0:1,ada_scu:0.675:0.325	0.491994	4.70378	3.0242
Group1	14031333	intron	GB46500	Ethr	ecdysis triggering hormone receptor	FBgn0038874	ETHR=ETHR		minus	C/T,cap:0:1,ada_scu:0.8:0.2	0.653716	5.92022	3.62977
Group1	14031408	intron	GB46500	Ethr	ecdysis triggering hormone receptor	FBgn0038874	ETHR=ETHR		minus	A/G,cap:1:0,ada_scu:0.05:0.95	0.900582	5.63659	3.87765
Group1	14031418	intron	GB46500	Ethr	ecdysis triggering hormone receptor	FBgn0038874	ETHR=ETHR		minus	C/T,cap:1:0,ada_scu:0.175:0.825	0.690332	5.33976	3.50061
Group1	14032174	intron	GB46500	Ethr	ecdysis triggering hormone receptor	FBgn0038874	ETHR=ETHR		minus	A/G,cap:1:0,ada_scu:0:1	1	2.24879	3.18994
Group1	14033206	intron	GB46500	Ethr	ecdysis triggering hormone receptor	FBgn0038874	ETHR=ETHR		minus	A/G,cap:1:0,ada_scu:0:1	1	3.67248	3.58042
Group1	14033341	intron	GB46500	Ethr	ecdysis triggering hormone receptor	FBgn0038874	ETHR=ETHR		minus	C/T,cap:0:1,ada_scu:0.7:0.3	0.521773	5.36902	3.25528
Group1	14033401	intron	GB46500	Ethr	ecdysis triggering hormone receptor	FBgn0038874	ETHR=ETHR		minus	A/G,cap:1:0,ada_scu:0.325:0.675	0.491994	5.04901	3.13562
Group1	14033481	intron	GB46500	Ethr	ecdysis triggering hormone receptor	FBgn0038874	ETHR=ETHR		minus	A/G,cap:1:0,ada_scu:0:1	1	3.04881	3.45657
Group1	14033848	intron	GB46500	Ethr	ecdysis triggering hormone receptor	FBgn0038874	ETHR=ETHR		minus	C/T,cap:0:1,ada_scu:1:0	1	2.76537	3.47724
Group1	14034556	intron	GB46500	Ethr	ecdysis triggering hormone receptor	FBgn0038874	ETHR=ETHR		minus	A/G,cap:0:1,ada_scu:0.55:0.45	0.35893	5.43668	2.98775
Group1	14034558	intron	GB46500	Ethr	ecdysis triggering hormone receptor	FBgn0038874	ETHR=ETHR		minus	A/G,cap:1:0,ada_scu:0:1	1	5.43668	4.34374
Group1	14034574	intron	GB46500	Ethr	ecdysis triggering hormone receptor	FBgn0038874	ETHR=ETHR		minus	A/G,cap:1:0,ada_scu:0.2:0.8	0.653716	4.08839	3.07574
Group1	14035232	intron	GB46500	Ethr	ecdysis triggering hormone receptor	FBgn0038874	ETHR=ETHR		minus	C/T,cap:0:1,ada_scu:1:0	1	3.31268	3.50343
Group1	14035697	intron	GB46500	Ethr	ecdysis triggering hormone receptor	FBgn0038874	ETHR=ETHR		minus	C/T,cap:0:1,ada_scu:0.975:0.025	0.94903	3.98754	3.49129
Group1	14036119	intron	GB46500	Ethr	ecdysis triggering hormone receptor	FBgn0038874	ETHR=ETHR		minus	C/T,cap:0:1,ada_scu:1:0	1	2.62798	3.07597
Group1	14036169	intron	GB46500	Ethr	ecdysis triggering hormone receptor	FBgn0038874	ETHR=ETHR		minus	A/G,cap:0:1,ada_scu:0.975:0.025	0.94903	2.62798	3.03136
Group1	14036445	intron	GB46500	Ethr	ecdysis triggering hormone receptor	FBgn0038874	ETHR=ETHR		minus	C/T,cap:0:1,ada_scu:1:0	1	3.42237	3.36539
Group1	14036479	intron	GB46500	Ethr	ecdysis triggering hormone receptor	FBgn0038874	ETHR=ETHR		minus	A/G,cap:1:0,ada_scu:0.025:0.975	0.94903	3.77369	3.47561
Group1	14036648	intron	GB46500	Ethr	ecdysis triggering hormone receptor	FBgn0038874	ETHR=ETHR		minus	A/G,cap:1:0,ada_scu:0.025:0.975	0.94903	3.67008	3.44414
Group1	14036923	intron	GB46500	Ethr	ecdysis triggering hormone receptor	FBgn0038874	ETHR=ETHR		minus	A/G,cap:0:1,ada_scu:1:0	1	2.62237	3.05284
Group1	14037000	intron	GB46500	Ethr	ecdysis triggering hormone receptor	FBgn0038874	ETHR=ETHR		minus	C/T,cap:0.1:0.9,ada_scu:1:0	0.945011	2.93759	2.98566
Group1	14037078	intron	GB46500	Ethr	ecdysis triggering hormone receptor	FBgn0038874	ETHR=ETHR		minus	C/T,cap:0:1,ada_scu:0.875:0.125	0.768623	3.5705	3.01579
Group1	14037822	intron	GB46500	Ethr	ecdysis triggering hormone receptor	FBgn0038874	ETHR=ETHR		minus	A/G,cap:1:0,ada_scu:0.1:0.9	0.810536	3.91446	3.13563
Group1	14037901	intron	GB46500	Ethr	ecdysis triggering hormone receptor	FBgn0038874	ETHR=ETHR		minus	A/G,cap:0.9:0.1,ada_scu:0:1	0.945011	2.82501	2.99081
Group1	14037952	intron	GB46500	Ethr	ecdysis triggering hormone receptor	FBgn0038874	ETHR=ETHR		minus	C/T,cap:0:1,ada_scu:1:0	1	3.39167	3.42698
Group1	14038275	intron	GB46500	Ethr	ecdysis triggering hormone receptor	FBgn0038874	ETHR=ETHR		minus	C/T,cap:0:1,ada_scu:1:0	1	3.17652	3.47381
Group1	14038367	intron	GB46500	Ethr	ecdysis triggering hormone receptor	FBgn0038874	ETHR=ETHR		minus	C/T,cap:0:1,ada_scu:0.95:0.05	0.900582	4.56675	3.5261
Group1	14038428	intron	GB46500	Ethr	ecdysis triggering hormone receptor	FBgn0038874	ETHR=ETHR		minus	A/G,cap:1:0,ada_scu:0:1	1	3.96671	3.7674
Group1	14038491	intron	GB46500	Ethr	ecdysis triggering hormone receptor	FBgn0038874	ETHR=ETHR		minus	C/T,cap:0:1,ada_scu:0.95:0.05	0.900582	3.96671	3.32516
Group1	14038617	intron	GB46500	Ethr	ecdysis triggering hormone receptor	FBgn0038874	ETHR=ETHR		minus	C/T,cap:1:0,ada_scu:0.2:0.8	0.653716	4.23617	3.09755
Group1	14038661	intron	GB46500	Ethr	ecdysis triggering hormone receptor	FBgn0038874	ETHR=ETHR		minus	C/T,cap:0:1,ada_scu:0.45:0.55	0.268332	6.6588	3.00929
Group1	14038742	intron	GB46500	Ethr	ecdysis triggering hormone receptor	FBgn0038874	ETHR=ETHR		minus	C/T,cap:0:1,ada_scu:0.775:0.225	0.618644	6.09045	3.65641
Group1	14038813	intron	GB46500	Ethr	ecdysis triggering hormone receptor	FBgn0038874	ETHR=ETHR		minus	C/T,cap:1:0,ada_scu:0.175:0.825	0.690332	4.88994	3.34347
Group1	14039123	intron	GB46500	Ethr	ecdysis triggering hormone receptor	FBgn0038874	ETHR=ETHR		minus	C/T,cap:0:1,ada_scu:1:0	1	2.27404	3.28748
Group1	14039145	intron	GB46500	Ethr	ecdysis triggering hormone receptor	FBgn0038874	ETHR=ETHR		minus	C/T,cap:0:1,ada_scu:1:0	1	2.29262	3.13269
Group1	14040459	intron	GB46500	Ethr	ecdysis triggering hormone receptor	FBgn0038874	ETHR=ETHR		minus	C/G,cap:1:0,ada_scu:0:1	1	2.68087	3.15408
Group1	14040631	intron	GB46500	Ethr	ecdysis triggering hormone receptor	FBgn0038874	ETHR=ETHR		minus	C/T,cap:0:1,ada_scu:1:0	1	3.23789	3.9655
Group1	14040667	intron	GB46500	Ethr	ecdysis triggering hormone receptor	FBgn0038874	ETHR=ETHR		minus	C/T,cap:0:1,ada_scu:0.9:0.1	0.810536	3.47016	2.99289
Group1	14040747	intron	GB46500	Ethr	ecdysis triggering hormone receptor	FBgn0038874	ETHR=ETHR		minus	C/G,cap:0:1,ada_scu:1:0	1	3.47016	3.89468
Group1	14041258	intron	GB46500	Ethr	ecdysis triggering hormone receptor	FBgn0038874	ETHR=ETHR		minus	A/G,cap:1:0,ada_scu:0.025:0.975	0.94903	4.13476	3.57642
Group1	14041712	intron	GB46500	Ethr	ecdysis triggering hormone receptor	FBgn0038874	ETHR=ETHR		minus	A/G,cap:0:1,ada_scu:1:0	1	1.72356	2.97177
Group1	14042322	intron	GB46500	Ethr	ecdysis triggering hormone receptor	FBgn0038874	ETHR=ETHR		minus	A/G,cap:0:1,ada_scu:0.975:0.025	0.94903	2.91066	3.10828
Group1	14042327	intron	GB46500	Ethr	ecdysis triggering hormone receptor	FBgn0038874	ETHR=ETHR		minus	C/T,cap:0:1,ada_scu:1:0	1	2.91066	3.2409
Group1	14042368	intron	GB46500	Ethr	ecdysis triggering hormone receptor	FBgn0038874	ETHR=ETHR		minus	C/G,cap:1:0,ada_scu:0.275:0.725	0.552757	4.49781	3.015
Group1	14042509	intron	GB46500	Ethr	ecdysis triggering hormone receptor	FBgn0038874	ETHR=ETHR		minus	A/G,cap:1:0,ada_scu:0:1	1	3.21159	3.66298
Group1	14042826	intron	GB46500	Ethr	ecdysis triggering hormone receptor	FBgn0038874	ETHR=ETHR		minus	A/G,cap:1:0,ada_scu:0.025:0.975	0.94903	2.70075	3.02092
Group1	14042839	intron	GB46500	Ethr	ecdysis triggering hormone receptor	FBgn0038874	ETHR=ETHR		minus	A/G,cap:1:0,ada_scu:0:1	1	2.70075	3.19721
Group1	14043292	intron	GB46500	Ethr	ecdysis triggering hormone receptor	FBgn0038874	ETHR=ETHR		minus	A/G,cap:0:1,ada_scu:1:0	1	3.03215	3.21867
Group1	14043346	intron	GB46500	Ethr	ecdysis triggering hormone receptor	FBgn0038874	ETHR=ETHR		minus	G/T,cap:0:1,ada_scu:1:0	1	3.89047	3.79797
Group1	14043448	intron	GB46500	Ethr	ecdysis triggering hormone receptor	FBgn0038874	ETHR=ETHR		minus	A/G,cap:1:0,ada_scu:0.05:0.95	0.900582	4.20358	3.40142
Group1	14043507	intron	GB46500	Ethr	ecdysis triggering hormone receptor	FBgn0038874	ETHR=ETHR		minus	A/T,cap:0:1,ada_scu:0.95:0.05	0.900582	3.76332	3.2717
Group1	14043509	intron	GB46500	Ethr	ecdysis triggering hormone receptor	FBgn0038874	ETHR=ETHR		minus	A/C,cap:0:1,ada_scu:0.975:0.025	0.94903	2.9335	3.16485
Group1	14044334	intron	GB46500	Ethr	ecdysis triggering hormone receptor	FBgn0038874	ETHR=ETHR		minus	G/T,cap:0:1,ada_scu:1:0	1	2.91373	3.32573
Group1	14045781	intron	GB46500	Ethr	ecdysis triggering hormone receptor	FBgn0038874	ETHR=ETHR		minus	A/G,cap:1:0,ada_scu:0:1	1	3.16505	3.30311
Group1	14045787	intron	GB46500	Ethr	ecdysis triggering hormone receptor	FBgn0038874	ETHR=ETHR		minus	A/G,cap:0:1,ada_scu:1:0	1	3.15468	3.37982
Group1	14045826	intron	GB46500	Ethr	ecdysis triggering hormone receptor	FBgn0038874	ETHR=ETHR		minus	A/G,cap:1:0,ada_scu:0:1	1	4.02009	3.67427
Group1	14045834	intron	GB46500	Ethr	ecdysis triggering hormone receptor	FBgn0038874	ETHR=ETHR		minus	C/T,cap:1:0,ada_scu:0:1	1	3.69302	3.66408
Group1	14045892	intron	GB46500	Ethr	ecdysis triggering hormone receptor	FBgn0038874	ETHR=ETHR		minus	C/T,cap:0:1,ada_scu:0.85:0.15	0.728597	3.81314	3.02528
Group1	14046066	intron	GB46500	Ethr	ecdysis triggering hormone receptor	FBgn0038874	ETHR=ETHR		minus	A/G,cap:1:0,ada_scu:0:1	1	3.77957	3.67143
Group1	14046182	intron	GB46500	Ethr	ecdysis triggering hormone receptor	FBgn0038874	ETHR=ETHR		minus	C/T,cap:0.1:0.9,ada_scu:1:0	0.945011	2.67252	2.95874
Group1	14046231	intron	GB46500	Ethr	ecdysis triggering hormone receptor	FBgn0038874	ETHR=ETHR		minus	A/G,cap:0.1:0.9,ada_scu:1:0	0.945011	3.39375	3.19874
Group1	14046302	intron	GB46500	Ethr	ecdysis triggering hormone receptor	FBgn0038874	ETHR=ETHR		minus	C/G,cap:0:1,ada_scu:0.55:0.45	0.35893	6.22093	3.22592
Group1	14046317	intron	GB46500	Ethr	ecdysis triggering hormone receptor	FBgn0038874	ETHR=ETHR		minus	C/T,cap:1:0,ada_scu:0.45:0.55	0.35893	6.22093	3.22701
Group1	14046319	intron	GB46500	Ethr	ecdysis triggering hormone receptor	FBgn0038874	ETHR=ETHR		minus	C/T,cap:1:0,ada_scu:0:1	1	6.22093	4.79324
Group1	14046371	intron	GB46500	Ethr	ecdysis triggering hormone receptor	FBgn0038874	ETHR=ETHR		minus	A/G,cap:0:1,ada_scu:0.5:0.5	0.312081	5.5782	2.95867
Group1	14046451	intron	GB46500	Ethr	ecdysis triggering hormone receptor	FBgn0038874	ETHR=ETHR		minus	A/T,cap:0:1,ada_scu:1:0	1	5.95083	4.39591
Group1	14046458	intron	GB46500	Ethr	ecdysis triggering hormone receptor	FBgn0038874	ETHR=ETHR		minus	C/T,cap:0:1,ada_scu:1:0	1	5.95083	4.31331
Group1	14046476	intron	GB46500	Ethr	ecdysis triggering hormone receptor	FBgn0038874	ETHR=ETHR		minus	C/T,cap:0:1,ada_scu:0.875:0.125	0.768623	4.62801	3.345
Group1	14047155	intron	GB46500	Ethr	ecdysis triggering hormone receptor	FBgn0038874	ETHR=ETHR		minus	C/T,cap:0:1,ada_scu:1:0	1	3.3521	3.80404
Group1	14047354	intron	GB46500	Ethr	ecdysis triggering hormone receptor	FBgn0038874	ETHR=ETHR		minus	A/G,cap:0:1,ada_scu:1:0	1	2.93958	3.4974
Group1	14047362	intron	GB46500	Ethr	ecdysis triggering hormone receptor	FBgn0038874	ETHR=ETHR		minus	C/T,cap:0:1,ada_scu:1:0	1	2.93958	3.19563
Group1	14047396	intron	GB46500	Ethr	ecdysis triggering hormone receptor	FBgn0038874	ETHR=ETHR		minus	C/G,cap:1:0,ada_scu:0:1	1	3.43538	3.37873
Group1	14047401	intron	GB46500	Ethr	ecdysis triggering hormone receptor	FBgn0038874	ETHR=ETHR		minus	A/G,cap:0:1,ada_scu:1:0	1	2.74856	3.22392
Group1	14047448	intron	GB46500	Ethr	ecdysis triggering hormone receptor	FBgn0038874	ETHR=ETHR		minus	A/T,cap:0:1,ada_scu:1:0	1	2.74856	3.13766
Group1	14047465	intron	GB46500	Ethr	ecdysis triggering hormone receptor	FBgn0038874	ETHR=ETHR		minus	C/T,cap:0:1,ada_scu:0.975:0.025	0.94903	2.74856	3.05933
Group1	14047474	intron	GB46500	Ethr	ecdysis triggering hormone receptor	FBgn0038874	ETHR=ETHR		minus	C/T,cap:1:0,ada_scu:0:1	1	2.77847	3.11867
Group1	14047580	intron	GB46500	Ethr	ecdysis triggering hormone receptor	FBgn0038874	ETHR=ETHR		minus	A/G,cap:1:0,ada_scu:0.025:0.975	0.94903	3.38113	3.33893
Group1	14048352	intron	GB46500	Ethr	ecdysis triggering hormone receptor	FBgn0038874	ETHR=ETHR		minus	C/T,cap:0.9:0.1,ada_scu:0:1	0.945011	2.73768	3.03492
Group1	14048359	intron	GB46500	Ethr	ecdysis triggering hormone receptor	FBgn0038874	ETHR=ETHR		minus	C/T,cap:0.1:0.9,ada_scu:1:0	0.945011	2.73768	3.03211
Group1	14048374	intron	GB46500	Ethr	ecdysis triggering hormone receptor	FBgn0038874	ETHR=ETHR		minus	C/T,cap:1:0,ada_scu:0:1	1	2.73768	3.15243
Group1	14048382	intron	GB46500	Ethr	ecdysis triggering hormone receptor	FBgn0038874	ETHR=ETHR		minus	A/T,cap:0:1,ada_scu:1:0	1	2.73768	3.36591
Group1	14048576	intron	GB46500	Ethr	ecdysis triggering hormone receptor	FBgn0038874	ETHR=ETHR		minus	A/G,cap:0:1,ada_scu:0.825:0.175	0.690332	3.86939	3.03343
Group1	14050365	intron	GB46500	Ethr	ecdysis triggering hormone receptor	FBgn0038874	ETHR=ETHR		minus	C/T,cap:1:0,ada_scu:0:1	1	1.95849	3.22083
Group1	14050557	intergenic	GB46500	Ethr	ecdysis triggering hormone receptor	FBgn0038874	ETHR=ETHR		minus	C/T,cap:0:1,ada_scu:1:0	1	2.79634	3.32195
Group1	14050574	intergenic	GB46500	Ethr	ecdysis triggering hormone receptor	FBgn0038874	ETHR=ETHR		minus	C/T,cap:0:1,ada_scu:0.975:0.025	0.94903	2.9608	3.16476
Group1	14050611	intergenic	GB46500	Ethr	ecdysis triggering hormone receptor	FBgn0038874	ETHR=ETHR		minus	C/T,cap:0:1,ada_scu:0.9:0.1	0.810536	3.57447	3.02648
Group1	14050704	intergenic	GB46500	Ethr	ecdysis triggering hormone receptor	FBgn0038874	ETHR=ETHR		minus	A/G,cap:1:0,ada_scu:0:1	1	4.14571	3.90783
Group1	14050736	intergenic	GB46500	Ethr	ecdysis triggering hormone receptor	FBgn0038874	ETHR=ETHR		minus	C/T,cap:0:1,ada_scu:1:0	1	4.14571	3.92586
Group1	14050781	intergenic	GB46500	Ethr	ecdysis triggering hormone receptor	FBgn0038874	ETHR=ETHR		minus	C/T,cap:0:1,ada_scu:0.95:0.05	0.900582	4.09103	3.37082
Group1	14050842	intergenic	GB46500	Ethr	ecdysis triggering hormone receptor	FBgn0038874	ETHR=ETHR		minus	A/G,cap:0:1,ada_scu:0.925:0.075	0.854472	3.38703	3.04636
Group1	14053046	intergenic	GB46500	Ethr	ecdysis triggering hormone receptor	FBgn0038874	ETHR=ETHR		minus	C/T,cap:0.2:0.8,ada_scu:1:0	0.88405	3.41038	3.07854
Group1	14053479	intergenic	GB46498						minus	A/G,cap:1:0,ada_scu:0:1	1	3.12699	3.4147
Group1	14054089	intergenic	GB46498						minus	C/T,cap:0:1,ada_scu:1:0	1	3.59877	3.53532
Group1	14054145	intergenic	GB46498						minus	A/G,cap:1:0,ada_scu:0.025:0.975	0.94903	3.06726	3.21915
Group1	14054540	intergenic	GB46498						minus	C/T,cap:1:0,ada_scu:0.025:0.975	0.94903	2.88882	3.13667
Group1	14056430	three_prime_utr	GB46498						minus	A/G,cap:1:0,ada_scu:0:1	1	2.4947	3.00665
Group1	14056596	three_prime_utr	GB46498						minus	C/T,cap:0:1,ada_scu:1:0	1	3.48957	3.68762
Group1	14057115	intron	GB46498						minus	A/C,cap:1:0,ada_scu:0.225:0.775	0.618644	4.43861	3.11545
Group1	14057137	intron	GB46498						minus	C/T,cap:0:1,ada_scu:0.725:0.275	0.552757	4.43861	2.99728
Group1	14057195	intron	GB46498						minus	A/G,cap:1:0,ada_scu:0:1	1	3.25061	3.62387
Group1	14057783	intron	GB46498						minus	A/T,cap:1:0,ada_scu:0:1	1	3.06147	3.3962
Group1	14057899	intron	GB46498						minus	A/G,cap:1:0,ada_scu:0.025:0.975	0.94903	3.06147	3.17951
Group1	14057917	intron	GB46498						minus	A/G,cap:0:1,ada_scu:0.925:0.075	0.854472	3.33724	3.03251
Group1	14057921	intron	GB46498						minus	C/T,cap:1:0,ada_scu:0.075:0.925	0.854472	3.33724	3.03013
Group1	14057961	intron	GB46498						minus	C/T,cap:1:0,ada_scu:0.075:0.925	0.854472	3.49513	3.08291
Group1	14057995	intron	GB46498						minus	C/T,cap:0:1,ada_scu:1:0	1	3.49513	3.42932
Group1	14057998	intron	GB46498						minus	C/T,cap:1:0,ada_scu:0.05:0.95	0.900582	3.40966	3.15184
Group1	14058070	intron	GB46498						minus	G/T,cap:0:1,ada_scu:1:0	1	3.39147	3.61177
Group1	14058080	intron	GB46498						minus	C/T,cap:0:1,ada_scu:1:0	1	2.8624	3.24592
Group1	14058934	intron	GB46498						minus	A/G,cap:1:0,ada_scu:0:1	1	1.91989	2.98043
Group1	14067126	intergenic	GB46427	LOC409096	uncharacterized LOC409096	FBgn0026255	CLUMSY=clumsy		plus	A/G,cap:1:0,ada_scu:0:1	1	2.49375	3.06943
Group1	14067495	intergenic	GB46427	LOC409096	uncharacterized LOC409096	FBgn0026255	CLUMSY=clumsy		plus	C/T,cap:0:1,ada_scu:0.975:0.025	0.94903	4.39971	3.67066
Group1	14067757	intergenic	GB46427	LOC409096	uncharacterized LOC409096	FBgn0026255	CLUMSY=clumsy		plus	C/T,cap:0.9:0.1,ada_scu:0:1	0.945011	2.85606	2.99581
Group1	14067900	intergenic	GB46427	LOC409096	uncharacterized LOC409096	FBgn0026255	CLUMSY=clumsy		plus	A/G,cap:1:0,ada_scu:0:1	1	3.13611	3.88064
Group1	14069241	intergenic	GB46427	LOC409096	uncharacterized LOC409096	FBgn0026255	CLUMSY=clumsy		plus	C/T,cap:0:1,ada_scu:0.95:0.05	0.900582	4.14001	3.37859
Group1	14069419	intergenic	GB46427	LOC409096	uncharacterized LOC409096	FBgn0026255	CLUMSY=clumsy		plus	C/T,cap:1:0,ada_scu:0:1	1	4.72159	4.08654
Group1	14069488	five_prime_utr	GB46427	LOC409096	uncharacterized LOC409096	FBgn0026255	CLUMSY=clumsy		plus	A/G,cap:1:0,ada_scu:0:1	1	4.95517	3.90532
Group1	14069561	five_prime_utr	GB46427	LOC409096	uncharacterized LOC409096	FBgn0026255	CLUMSY=clumsy		plus	A/G,cap:1:0,ada_scu:0:1	1	4.95517	3.90604
Group1	14069829	five_prime_utr	GB46427	LOC409096	uncharacterized LOC409096	FBgn0026255	CLUMSY=clumsy		plus	A/G,cap:0.9:0.1,ada_scu:0:1	0.945011	3.87031	3.30828
Group1	14069874	five_prime_utr	GB46427	LOC409096	uncharacterized LOC409096	FBgn0026255	CLUMSY=clumsy		plus	A/G,cap:0:1,ada_scu:0.65:0.35	0.463351	4.52895	2.96105
Group1	14069936	five_prime_utr	GB46427	LOC409096	uncharacterized LOC409096	FBgn0026255	CLUMSY=clumsy		plus	C/T,cap:0:1,ada_scu:1:0	1	2.70607	3.09911
Group1	14069949	syn	GB46427	LOC409096	uncharacterized LOC409096	FBgn0026255	CLUMSY=clumsy		plus	C/T,cap:0:1,ada_scu:0.975:0.025	0.94903	2.70607	3.02515
Group1	14070170	intron	GB46427	LOC409096	uncharacterized LOC409096	FBgn0026255	CLUMSY=clumsy		plus	C/T,cap:0:1,ada_scu:0.975:0.025	0.94903	2.99348	3.16817
Group1	14070173	intron	GB46427	LOC409096	uncharacterized LOC409096	FBgn0026255	CLUMSY=clumsy		plus	A/T,cap:0:1,ada_scu:0.975:0.025	0.94903	2.99348	3.14812
Group1	14070842	intron	GB46427	LOC409096	uncharacterized LOC409096	FBgn0026255	CLUMSY=clumsy		plus	A/T,cap:0.1:0.9,ada_scu:1:0	0.945011	3.30666	3.12821
Group1	14071650	intron	GB46427	LOC409096	uncharacterized LOC409096	FBgn0026255	CLUMSY=clumsy		plus	A/G,cap:1:0,ada_scu:0.025:0.975	0.94903	2.94699	3.12882
Group1	14076389	intron	GB46427	LOC409096	uncharacterized LOC409096	FBgn0026255	CLUMSY=clumsy		plus	A/G,cap:1:0,ada_scu:0:1	1	2.75828	3.68997
Group1	14076533	intron	GB46427	LOC409096	uncharacterized LOC409096	FBgn0026255	CLUMSY=clumsy		plus	C/T,cap:0:1,ada_scu:1:0	1	2.9108	3.24548
Group1	14076630	intron	GB46427	LOC409096	uncharacterized LOC409096	FBgn0026255	CLUMSY=clumsy		plus	C/T,cap:0:1,ada_scu:1:0	1	2.4543	2.99665
Group1	14076873	intron	GB46427	LOC409096	uncharacterized LOC409096	FBgn0026255	CLUMSY=clumsy		plus	A/G,cap:1:0,ada_scu:0:1	1	2.64272	3.16628
Group1	14076887	intron	GB46427	LOC409096	uncharacterized LOC409096	FBgn0026255	CLUMSY=clumsy		plus	A/G,cap:0:1,ada_scu:0.975:0.025	0.94903	2.64272	3.04277
Group1	14079172	intron	GB46427	LOC409096	uncharacterized LOC409096	FBgn0026255	CLUMSY=clumsy		plus	C/T,cap:1:0,ada_scu:0:1	1	3.23074	4.10128
Group1	14079552	intron	GB46427	LOC409096	uncharacterized LOC409096	FBgn0026255	CLUMSY=clumsy		plus	A/G,cap:1:0,ada_scu:0:1	1	3.8216	3.82418
Group1	14084025	syn	GB46427	LOC409096	uncharacterized LOC409096	FBgn0026255	CLUMSY=clumsy		plus	C/T,cap:0.1:0.9,ada_scu:1:0	0.945011	3.25148	3.20712
Group1	14089513	intergenic	GB46428						plus	C/T,cap:0:1,ada_scu:0.975:0.025	0.94903	3.41264	3.34143
Group1	14089683	intergenic	GB46428						plus	C/T,cap:0.1:0.9,ada_scu:1:0	0.945011	4.1586	3.42228
Group1	14102184	intron	GB46429	ebony	ebony protein	FBgn0000527	E=ebony		plus	A/G,cap:0.9:0.1,ada_scu:0.025:0.975	0.886153	3.41811	3.1372
Group1	14102361	intron	GB46429	ebony	ebony protein	FBgn0000527	E=ebony		plus	A/G,cap:1:0,ada_scu:0:1	1	2.51547	3.05044
Group1	14102574	intron	GB46429	ebony	ebony protein	FBgn0000527	E=ebony		plus	C/T,cap:0:1,ada_scu:1:0	1	2.33277	3.30745
Group1	14102651	intron	GB46429	ebony	ebony protein	FBgn0000527	E=ebony		plus	A/G,cap:1:0,ada_scu:0:1	1	2.33277	2.96629
Group1	14102675	intron	GB46429	ebony	ebony protein	FBgn0000527	E=ebony		plus	C/T,cap:0:1,ada_scu:1:0	1	2.33277	2.98866
Group1	14103085	syn	GB46429	ebony	ebony protein	FBgn0000527	E=ebony		plus	A/G,cap:1:0,ada_scu:0:1	1	4.91001	3.96991
Group1	14103280	intron	GB46429	ebony	ebony protein	FBgn0000527	E=ebony		plus	C/G,cap:0.9:0.1,ada_scu:0:1	0.945011	4.10652	3.44996
Group1	14103346	intron	GB46429	ebony	ebony protein	FBgn0000527	E=ebony		plus	C/T,cap:0.9:0.1,ada_scu:0.125:0.875	0.68283	4.01748	3.07386
Group1	14107498	syn	GB46429	ebony	ebony protein	FBgn0000527	E=ebony		plus	A/G,cap:1:0,ada_scu:0.125:0.875	0.768623	3.85395	3.10503
Group1	14107519	syn	GB46429	ebony	ebony protein	FBgn0000527	E=ebony		plus	A/G,cap:1:0,ada_scu:0.025:0.975	0.94903	3.85395	3.49937
Group1	14107585	syn	GB46429	ebony	ebony protein	FBgn0000527	E=ebony		plus	C/T,cap:0:1,ada_scu:0.975:0.025	0.94903	3.87098	3.48962
Group1	14108045	intron	GB46429	ebony	ebony protein	FBgn0000527	E=ebony		plus	C/T,cap:0.1:0.9,ada_scu:0.975:0.025	0.886153	3.21533	3.06926
Group1	14108218	syn	GB46429	ebony	ebony protein	FBgn0000527	E=ebony		plus	C/T,cap:0.9:0.1,ada_scu:0:1	0.945011	2.93266	3.01064
Group1	14108931	syn	GB46429	ebony	ebony protein	FBgn0000527	E=ebony		plus	A/G,cap:0.9:0.1,ada_scu:0:1	0.945011	3.24954	3.13891
Group1	14108979	syn	GB46429	ebony	ebony protein	FBgn0000527	E=ebony		plus	C/T,cap:0.1:0.9,ada_scu:1:0	0.945011	3.24954	3.20927
Group1	14109042	syn	GB46429	ebony	ebony protein	FBgn0000527	E=ebony		plus	A/G,cap:0.9:0.1,ada_scu:0.05:0.95	0.830788	3.14718	2.95098
Group1	21164418	intergenic	GB42225						minus	A/G,cap:1:0,ada_scu:0:1	1	2.85154	3.17211
Group1	21164489	intergenic	GB42225						minus	A/G,cap:1:0,ada_scu:0:1	1	2.85154	3.17059
Group1	21165054	intergenic	GB42225						minus	A/G,cap:0:1,ada_scu:1:0	1	3.96648	3.54839
Group1	21165179	intergenic	GB42225						minus	G/T,cap:1:0,ada_scu:0:1	1	3.19254	3.31072
Group1	21165298	intergenic	GB42225						minus	C/T,cap:0:1,ada_scu:1:0	1	4.10189	4.06394
Group2	5240304	intron	GB50742	LOC102655146‡	Bardet-biedl syndrome 1 protein-like	FBgn0035741	BBS1=BBS1		minus	C/T,cap:0.8:0.2,ada_scu:0:1	0.88405	3.39393	3.06606
Group2	5240333	intron	GB50742	LOC102655146‡	Bardet-biedl syndrome 1 protein-like	FBgn0035741	BBS1=BBS1		minus	A/G,cap:0.2:0.8,ada_scu:1:0	0.88405	3.39393	3.07668
Group2	5240450	five_prime_utr	GB50742	LOC102655146‡	Bardet-biedl syndrome 1 protein-like	FBgn0035741	BBS1=BBS1		minus	C/T,cap:0.8:0.2,ada_scu:0:1	0.88405	2.97889	2.95568
Group3	1877618	five_prime_utr	GB49078	LOC411564	nose resistant to fluoxetine protein 6-like	FBgn0035557	CG11353=N/A		minus	A/G,cap:1:0,ada_scu:0:1	1	2.31631	3.00123
Group3	1878126	intergenic	GB49078	LOC411564	nose resistant to fluoxetine protein 6-like	FBgn0035557	CG11353=N/A		minus	C/T,cap:0:1,ada_scu:1:0	1	4.03246	3.691
Group3	1879002	intergenic	GB49078	LOC411564	nose resistant to fluoxetine protein 6-like	FBgn0035557	CG11353=N/A		minus	C/T,cap:1:0,ada_scu:0:1	1	3.33417	3.48297
Group3	1879024	intergenic	GB49078	LOC411564	nose resistant to fluoxetine protein 6-like	FBgn0035557	CG11353=N/A		minus	A/G,cap:0:1,ada_scu:1:0	1	3.33417	3.50161
Group3	1879084	intergenic	GB49078	LOC411564	nose resistant to fluoxetine protein 6-like	FBgn0035557	CG11353=N/A		minus	C/T,cap:0.1:0.9,ada_scu:1:0	0.945011	2.91016	3.07173
Group3	1879161	intergenic	GB49078	LOC411564	nose resistant to fluoxetine protein 6-like	FBgn0035557	CG11353=N/A		minus	A/G,cap:0.9:0.1,ada_scu:0.025:0.975	0.886153	3.51932	3.17196
Group3	1879355	intergenic	GB49078	LOC411564	nose resistant to fluoxetine protein 6-like	FBgn0035557	CG11353=N/A		minus	A/G,cap:1:0,ada_scu:0:1	1	4.35191	3.99409
Group3	6836281	intron	GB53677	LOC413490	clavesin-2-like	FBgn0032783	CG10237=N/A		minus	A/G,cap:0.7:0.3,ada_scu:0.025:0.975	0.737459		3.17441
Group3	6836549	five_prime_utr	GB53677	LOC413490	clavesin-2-like	FBgn0032783	CG10237=N/A		minus	C/T,cap:0.3:0.7,ada_scu:1:0	0.816089		3.36163
Group3	6839167	intergenic	GB53677	LOC413490	clavesin-2-like	FBgn0032783	CG10237=N/A		minus	C/T,cap:0.8:0.2,ada_scu:0.075:0.925	0.694468		3.14117
Group3	6852524	three_prime_utr	GB53696	LOC412929	androgen-induced gene 1 protein-like	FBgn0031245	CG3625=N/A		plus	A/G,cap:0.8:0.2,ada_scu:0:1	0.88405		3.52643
Group3	6853127	three_prime_utr	GB53696	LOC412929	androgen-induced gene 1 protein-like	FBgn0031245	CG3625=N/A		plus	A/G,cap:0.8:0.2,ada_scu:0.05:0.95	0.753012		3.27305
Group4	10076447	intron	GB44058	LOC408788	glucuronosyltransferase	FBgn0032713	CG17323=N/A		minus	A/G,cap:0.1:0.9,ada_scu:1:0	0.945011	2.92116	3.10087
Group4	10076639	intron	GB44058	LOC408788	glucuronosyltransferase	FBgn0032713	CG17323=N/A		minus	A/G,cap:0.9:0.1,ada_scu:0:1	0.945011	2.58061	2.95999
Group5	3559143	intron	GB51389	LOC412859†	Down syndrome cell adhesion molecule homolog isoform 1	FBgn0038156	CG14372=N/A		minus	C/T,cap:0.2:0.8,ada_scu:0.95:0.05	0.753012	3.74327	3.06584
Group5	3567255	intron	GB51389	LOC412859†	Down syndrome cell adhesion molecule homolog isoform 1	FBgn0038156	CG14372=N/A		minus	C/T,cap:0.1:0.9,ada_scu:1:0	0.945011	3.48161	3.2423
Group5	3567470	intron	GB51389	LOC412859†	Down syndrome cell adhesion molecule homolog isoform 1	FBgn0038156	CG14372=N/A		minus	A/C,cap:0.9:0.1,ada_scu:0:1	0.945011	2.90608	3.06244
Group5	10348398	intergenic	GB44513	CYP4AV1	cytochrome P450 4AV1	FBgn0015032	CYP4C3=Cytochrome P450-4c3		minus	C/T,cap:0.1:0.9,ada_scu:0.975:0.025	0.886153	3.09182	3.02255
Group5	10348413	intergenic	GB44513	CYP4AV1	cytochrome P450 4AV1	FBgn0015032	CYP4C3=Cytochrome P450-4c3		minus	C/T,cap:0.1:0.9,ada_scu:1:0	0.945011	2.80296	3.00839
Group5	10348751	intergenic	GB44513	CYP4AV1	cytochrome P450 4AV1	FBgn0015032	CYP4C3=Cytochrome P450-4c3		minus	A/G,cap:0.9:0.1,ada_scu:0:1	0.945011	4.05444	3.43537
Group5	10348800	intergenic	GB44513	CYP4AV1	cytochrome P450 4AV1	FBgn0015032	CYP4C3=Cytochrome P450-4c3		minus	A/C,cap:0.1:0.9,ada_scu:0.925:0.075	0.778618	3.77598	3.08719
Group6	3176520	three_prime_utr	GB54485	LOC413043	UDP-glycosyltransferase	FBgn0040255	UGT86DE=Ugt86De		plus	A/G,cap:1:0,ada_scu:0.225:0.775	0.618644	4.2667	3.0646
Group6	3177119	three_prime_utr	GB54485	LOC413043	UDP-glycosyltransferase	FBgn0040255	UGT86DE=Ugt86De		plus	C/T,cap:0:1,ada_scu:0.975:0.025	0.94903	3.08673	3.23597
Group6	3178970	intergenic	GB54461						minus	A/G,cap:0.1:0.9,ada_scu:0.975:0.025	0.886153	3.46066	3.13624
Group6	3182924	intergenic	GB54461						minus	C/T,cap:0:1,ada_scu:0.975:0.025	0.94903	4.02151	3.52024
Group6	3183289	intergenic	GB54486	LOC411978	beta-glucosidase	FBgn0036659	CG9701=N/A		plus	A/T,cap:0:1,ada_scu:1:0	1	4.04245	3.79509
Group6	3183295	intergenic	GB54486	LOC411978	beta-glucosidase	FBgn0036659	CG9701=N/A		plus	C/T,cap:0:1,ada_scu:1:0	1	4.02988	3.60882
Group6	3185034	intergenic	GB54486	LOC411978	beta-glucosidase	FBgn0036659	CG9701=N/A		plus	A/T,cap:0:1,ada_scu:0.975:0.025	0.94903	2.78463	3.11002
Group6	3185140	intergenic	GB54486	LOC411978	beta-glucosidase	FBgn0036659	CG9701=N/A		plus	A/G,cap:1:0,ada_scu:0:1	1	2.3903	3.20898
Group6	3185894	intergenic	GB54486	LOC411978	beta-glucosidase	FBgn0036659	CG9701=N/A		plus	C/T,cap:1:0,ada_scu:0.225:0.775	0.618644	4.60455	3.16639
Group6	3185909	intergenic	GB54486	LOC411978	beta-glucosidase	FBgn0036659	CG9701=N/A		plus	C/T,cap:0:1,ada_scu:0.675:0.325	0.491994	4.60455	2.99294
Group6	3188745	intron	GB54486	LOC411978	beta-glucosidase	FBgn0036659	CG9701=N/A		plus	C/T,cap:0:1,ada_scu:1:0	1	4.09381	3.62585
Group6	3188749	intron	GB54486	LOC411978	beta-glucosidase	FBgn0036659	CG9701=N/A		plus	C/G,cap:0:1,ada_scu:0.975:0.025	0.94903	4.09381	3.58342
Group6	3188864	intron	GB54486	LOC411978	beta-glucosidase	FBgn0036659	CG9701=N/A		plus	C/T,cap:1:0,ada_scu:0.275:0.725	0.552757	4.98688	3.16405
Group6	3188906	intron	GB54486	LOC411978	beta-glucosidase	FBgn0036659	CG9701=N/A		plus	C/T,cap:0:1,ada_scu:0.775:0.225	0.618644	4.98688	3.28625
Group6	3188922	intron	GB54486	LOC411978	beta-glucosidase	FBgn0036659	CG9701=N/A		plus	A/G,cap:0.9:0.1,ada_scu:0:1	0.945011	3.59303	3.30331
Group6	3189385	intron	GB54486	LOC411978	beta-glucosidase	FBgn0036659	CG9701=N/A		plus	C/T,cap:0:1,ada_scu:1:0	1	2.74426	3.15949
Group6	3189521	intron	GB54486	LOC411978	beta-glucosidase	FBgn0036659	CG9701=N/A		plus	A/G,cap:1:0,ada_scu:0:1	1	3.44126	3.39339
Group6	3190569	intron	GB54486	LOC411978	beta-glucosidase	FBgn0036659	CG9701=N/A		plus	A/G,cap:1:0,ada_scu:0:1	1	3.18014	3.33669
Group6	3190792	intron	GB54486	LOC411978	beta-glucosidase	FBgn0036659	CG9701=N/A		plus	C/T,cap:0:1,ada_scu:0.95:0.05	0.900582	3.91822	3.31014
Group6	3191117	intron	GB54486	LOC411978	beta-glucosidase	FBgn0036659	CG9701=N/A		plus	A/G,cap:1:0,ada_scu:0.4:0.6	0.409222	6.20393	3.2492
Group6	3191178	intron	GB54486	LOC411978	beta-glucosidase	FBgn0036659	CG9701=N/A		plus	C/T,cap:0:1,ada_scu:0.925:0.075	0.854472	5.45533	3.71255
Group6	3191208	intron	GB54486	LOC411978	beta-glucosidase	FBgn0036659	CG9701=N/A		plus	A/G,cap:0:1,ada_scu:0.7:0.3	0.521773	5.62017	3.32793
Group6	3191467	syn	GB54486	LOC411978	beta-glucosidase	FBgn0036659	CG9701=N/A		plus	C/T,cap:0:1,ada_scu:0.925:0.075	0.854472	4.52483	3.39994
Group6	3191575	syn	GB54486	LOC411978	beta-glucosidase	FBgn0036659	CG9701=N/A		plus	A/G,cap:1:0,ada_scu:0.025:0.975	0.94903	4.73324	3.74552
Group6	3191716	syn	GB54486	LOC411978	beta-glucosidase	FBgn0036659	CG9701=N/A		plus	C/T,cap:0:1,ada_scu:1:0	1	4.48695	3.7792
Group6	3193522	intron	GB54460	LOC725017	UDP-glycosyltransferase	FBgn0026314	UGT35B=UDP-glycosyltransferase 35b		minus	A/G,cap:1:0,ada_scu:0.325:0.675	0.491994	4.50934	2.96548
Group6	3193665	intron	GB54460	LOC725017	UDP-glycosyltransferase	FBgn0026314	UGT35B=UDP-glycosyltransferase 35b		minus	A/G,cap:1:0,ada_scu:0:1	1	3.48786	3.63928
Group6	3196436	intron	GB54460	LOC725017	UDP-glycosyltransferase	FBgn0026314	UGT35B=UDP-glycosyltransferase 35b		minus	C/T,cap:0:1,ada_scu:1:0	1	2.86698	3.28635
Group6	3197508	intron	GB54460	LOC725017	UDP-glycosyltransferase	FBgn0026314	UGT35B=UDP-glycosyltransferase 35b		minus	A/T,cap:0:1,ada_scu:0.95:0.05	0.900582	4.00888	3.34449
Group6	3197804	syn	GB54460	LOC725017	UDP-glycosyltransferase	FBgn0026314	UGT35B=UDP-glycosyltransferase 35b		minus	C/T,cap:0:1,ada_scu:1:0	1	2.25634	3.06911
Group6	3199314	intron	GB54460	LOC725017	UDP-glycosyltransferase	FBgn0026314	UGT35B=UDP-glycosyltransferase 35b		minus	C/T,cap:0:1,ada_scu:1:0	1	1.4015	2.98666
Group6	3201645	syn	GB54460	LOC725017	UDP-glycosyltransferase	FBgn0026314	UGT35B=UDP-glycosyltransferase 35b		minus	C/T,cap:0:1,ada_scu:0.975:0.025	0.94903	2.51853	2.95387
Group6	3205149	intron	GB54460	LOC725017	UDP-glycosyltransferase	FBgn0026314	UGT35B=UDP-glycosyltransferase 35b		minus	C/T,cap:0:1,ada_scu:0.8:0.2	0.653716	4.04561	3.05914
Group6	3205283	intron	GB54460	LOC725017	UDP-glycosyltransferase	FBgn0026314	UGT35B=UDP-glycosyltransferase 35b		minus	C/T,cap:1:0,ada_scu:0.2:0.8	0.653716	4.98083	3.31481
Group6	3211601	intergenic	GB54459			FBgn0000339	CNI=cornichon		minus	A/G,cap:0.9:0.1,ada_scu:0.2:0.8	0.557353	4.79204	3.17703
Group6	15417712	non	GB53578	LOC409708	glucocerebrosidase	FBgn0051414	CG31414=N/A	cds;POS=961:321:1;SUB=non;ALLELES=A:AAC:N,G:GAC:D	plus	A/G,cap:0:1,ada_scu:0.85:0.15	0.728597	3.71208	2.99558
Group7	4306395	intergenic	GB49248	Tk	tachykinin	FBgn0037976	TK=Tachykinin		plus	C/T,cap:0:1,ada_scu:0.875:0.125	0.768623	4.4212	3.27686
Group7	4306607	non	GB49248	Tk	tachykinin	FBgn0037976	TK=Tachykinin	cds;POS=172:58:1;SUB=non;ALLELES=T:TTC:F,C:CTC:L	plus	C/T,cap:0.1:0.9,ada_scu:1:0	0.945011	2.88352	3.04112
Group7	4315504	intron	GB49225						minus	A/G,cap:1:0,ada_scu:0:1	1	1.98589	2.98854
Group7	4319694	intergenic	GB49225						minus	C/T,cap:0.9:0.1,ada_scu:0.05:0.95	0.830788	3.72028	3.14904
Group7	4320316	intergenic	GB49225						minus	C/T,cap:0:1,ada_scu:0.85:0.15	0.728597	5.64216	3.60183
Group7	4320413	intergenic	GB49225						minus	C/T,cap:0.1:0.9,ada_scu:0.75:0.25	0.483844	4.87647	3.06579
Group7	4320416	intergenic	GB49225						minus	C/T,cap:0.1:0.9,ada_scu:0.875:0.125	0.68283	4.79044	3.31408
Group7	4320421	intergenic	GB49225						minus	C/T,cap:0.1:0.9,ada_scu:0.875:0.125	0.68283	4.79044	3.31491
Group7	4320435	intergenic	GB49225						minus	A/G,cap:0.9:0.1,ada_scu:0.075:0.925	0.778618	4.62615	3.35211
Group7	4320514	intergenic	GB49225						minus	A/G,cap:1:0,ada_scu:0.075:0.925	0.854472	4.85028	3.5121
Group7	4384048	intergenic	GB49219	LOC412162		FBgn0031905	CG5155=N/A		minus	A/G,cap:0.8:0.2,ada_scu:0.025:0.975	0.816036		3.31418
Group7	4499091	syn	GB54634	LOC725260	uncharacterized LOC725260	FBgn0034808	CG9896=N/A		minus	A/G,cap:0.8:0.2,ada_scu:0:1	0.88405	3.77884	3.18133
Group7	4499143	intron	GB54634	LOC725260	uncharacterized LOC725260	FBgn0034808	CG9896=N/A		minus	C/T,cap:1:0,ada_scu:0.475:0.525	0.335097	6.06079	3.14165
Group7	4515368	intron	GB54634	LOC725260	uncharacterized LOC725260	FBgn0034808	CG9896=N/A		minus	C/T,cap:0:1,ada_scu:0.75:0.25	0.58502	4.04283	2.96892
Group7	4517157	intron	GB54634	LOC725260	uncharacterized LOC725260	FBgn0034808	CG9896=N/A		minus	A/G,cap:0.9:0.1,ada_scu:0.1:0.9	0.729377	4.48666	3.23468
Group7	4527231	intron	GB54634	LOC725260	uncharacterized LOC725260	FBgn0034808	CG9896=N/A		minus	A/G,cap:0.8:0.2,ada_scu:0:1	0.88405	4.63519	3.44563
Group7	4527247	intron	GB54634	LOC725260	uncharacterized LOC725260	FBgn0034808	CG9896=N/A		minus	C/T,cap:0.2:0.8,ada_scu:1:0	0.88405	3.91657	3.25029
Group7	4527395	intron	GB54634	LOC725260	uncharacterized LOC725260	FBgn0034808	CG9896=N/A		minus	C/T,cap:0.1:0.9,ada_scu:0.975:0.025	0.886153	2.91706	2.96402
Group7	4528088	intron	GB54634	LOC725260	uncharacterized LOC725260	FBgn0034808	CG9896=N/A		minus	C/T,cap:0.7:0.3,ada_scu:0:1	0.816089	3.83579	3.14409
Group7	4540151	intron	GB54634	LOC725260	uncharacterized LOC725260	FBgn0034808	CG9896=N/A		minus	A/G,cap:0.9:0.1,ada_scu:0:1	0.945011	2.89954	3.00946
Group7	4540278	intron	GB54634	LOC725260	uncharacterized LOC725260	FBgn0034808	CG9896=N/A		minus	A/G,cap:0.9:0.1,ada_scu:0.025:0.975	0.886153	3.63932	3.212
Group7	4540545	intron	GB54634	LOC725260	uncharacterized LOC725260	FBgn0034808	CG9896=N/A		minus	C/T,cap:0.1:0.9,ada_scu:0.95:0.05	0.830788	4.40718	3.36118
Group7	4541745	intron	GB54634	LOC725260	uncharacterized LOC725260	FBgn0034808	CG9896=N/A		minus	A/G,cap:0.9:0.1,ada_scu:0.25:0.75	0.483844	5.56887	3.28005
Group7	4541868	intron	GB54634	LOC725260	uncharacterized LOC725260	FBgn0034808	CG9896=N/A		minus	C/T,cap:0.9:0.1,ada_scu:0.05:0.95	0.830788	3.59127	3.10435
Group7	4546151	intron	GB54634	LOC725260	uncharacterized LOC725260	FBgn0034808	CG9896=N/A		minus	C/T,cap:1:0,ada_scu:0.25:0.75	0.58502	5.2836	3.35969
Group7	4546207	intron	GB54634	LOC725260	uncharacterized LOC725260	FBgn0034808	CG9896=N/A		minus	C/T,cap:0.1:0.9,ada_scu:1:0	0.945011	3.87159	3.34147
Group7	4547937	intron	GB54634	LOC725260	uncharacterized LOC725260	FBgn0034808	CG9896=N/A		minus	C/T,cap:0.1:0.9,ada_scu:1:0	0.945011	3.45684	3.24879
Group7	4547988	intron	GB54634	LOC725260	uncharacterized LOC725260	FBgn0034808	CG9896=N/A		minus	A/G,cap:0.9:0.1,ada_scu:0.075:0.925	0.778618	3.77679	3.08548
Group7	4556011	intron	GB54634	LOC725260	uncharacterized LOC725260	FBgn0034808	CG9896=N/A		minus	C/T,cap:0.1:0.9,ada_scu:1:0	0.945011	3.71538	3.26355
Group7	4556146	intron	GB54634	LOC725260	uncharacterized LOC725260	FBgn0034808	CG9896=N/A		minus	C/T,cap:0.2:0.8,ada_scu:1:0	0.88405	3.69609	3.16463
Group7	4559058	intron	GB54634	LOC725260	uncharacterized LOC725260	FBgn0034808	CG9896=N/A		minus	C/T,cap:0.1:0.9,ada_scu:1:0	0.945011	5.20916	3.77491
Group7	4559097	intron	GB54634	LOC725260	uncharacterized LOC725260	FBgn0034808	CG9896=N/A		minus	A/G,cap:0.9:0.1,ada_scu:0.025:0.975	0.886153	5.2341	3.71366
Group7	4559138	intron	GB54634	LOC725260	uncharacterized LOC725260	FBgn0034808	CG9896=N/A		minus	C/T,cap:0.1:0.9,ada_scu:1:0	0.945011	5.12716	3.77111
Group7	4699494	intron	GB46160						plus	A/G,cap:0.9:0.1,ada_scu:0:1	0.945011	2.94834	2.99446
Group7	6678358	intergenic	GB48294						minus	A/G,cap:1:0,ada_scu:0.175:0.825	0.690332	6.51635	3.92022
Group7	6678613	intergenic	GB48294						minus	C/T,cap:0:1,ada_scu:0.825:0.175	0.690332	6.51241	3.91241
Group7	6681977	intergenic	GB48298	LOC100576362†	CCR4-NOT transcription complex subunit 6-like	FBgn0011725	TWIN=twin		plus	A/T,cap:0:1,ada_scu:0.8:0.2	0.653716	4.8433	3.28582
Group7	6689421	intron	GB48298	LOC100576362†	CCR4-NOT transcription complex subunit 6-like	FBgn0011725	TWIN=twin		plus	A/G,cap:0.9:0.1,ada_scu:0.125:0.875	0.68283	3.82568	3.0163
Group7	6759707	intron	GB48301	foxo	forkhead box protein O	FBgn0038197	FOXO=forkhead box, sub-group O		plus	C/T,cap:0:1,ada_scu:1:0	1	3.36059	3.35117
Group7	6759870	intron	GB48301	foxo	forkhead box protein O	FBgn0038197	FOXO=forkhead box, sub-group O		plus	C/T,cap:0:1,ada_scu:1:0	1	3.36059	3.38511
Group7	6760252	intron	GB48301	foxo	forkhead box protein O	FBgn0038197	FOXO=forkhead box, sub-group O		plus	C/T,cap:0:1,ada_scu:1:0	1	3.99017	3.63588
Group7	6761021	intron	GB48301	foxo	forkhead box protein O	FBgn0038197	FOXO=forkhead box, sub-group O		plus	A/G,cap:1:0,ada_scu:0:1	1	4.35409	4.69846
Group7	6761580	intron	GB48301	foxo	forkhead box protein O	FBgn0038197	FOXO=forkhead box, sub-group O		plus	C/G,cap:1:0,ada_scu:0:1	1	3.95851	3.72279
Group7	6761856	intron	GB48301	foxo	forkhead box protein O	FBgn0038197	FOXO=forkhead box, sub-group O		plus	C/T,cap:0:1,ada_scu:0.975:0.025	0.94903	3.38142	3.34523
Group7	6763391	intron	GB48301	foxo	forkhead box protein O	FBgn0038197	FOXO=forkhead box, sub-group O		plus	C/T,cap:0:1,ada_scu:1:0	1	3.79918	3.72443
Group7	6763622	intron	GB48301	foxo	forkhead box protein O	FBgn0038197	FOXO=forkhead box, sub-group O		plus	C/T,cap:0:1,ada_scu:1:0	1	3.8821	4.06789
Group7	6764374	intron	GB48301	foxo	forkhead box protein O	FBgn0038197	FOXO=forkhead box, sub-group O		plus	A/T,cap:1:0,ada_scu:0:1	1	3.82855	3.54737
Group7	6765481	intron	GB48301	foxo	forkhead box protein O	FBgn0038197	FOXO=forkhead box, sub-group O		plus	C/T,cap:0:1,ada_scu:1:0	1	5.57559	4.15424
Group7	6766091	intron	GB48301	foxo	forkhead box protein O	FBgn0038197	FOXO=forkhead box, sub-group O		plus	C/T,cap:0:1,ada_scu:1:0	1	5.03977	4.22477
Group7	6766231	intron	GB48301	foxo	forkhead box protein O	FBgn0038197	FOXO=forkhead box, sub-group O		plus	C/T,cap:0.1:0.9,ada_scu:1:0	0.945011	4.23058	3.45008
Group7	6766565	intron	GB48301	foxo	forkhead box protein O	FBgn0038197	FOXO=forkhead box, sub-group O		plus	C/T,cap:0:1,ada_scu:1:0	1	4.29978	4.02165
Group7	6767431	intron	GB48301	foxo	forkhead box protein O	FBgn0038197	FOXO=forkhead box, sub-group O		plus	A/C,cap:1:0,ada_scu:0.075:0.925	0.854472	4.13048	3.28126
Group7	6767439	intron	GB48301	foxo	forkhead box protein O	FBgn0038197	FOXO=forkhead box, sub-group O		plus	A/G,cap:1:0,ada_scu:0:1	1	4.13048	4.04027
Group7	6770249	intron	GB48301	foxo	forkhead box protein O	FBgn0038197	FOXO=forkhead box, sub-group O		plus	C/T,cap:0:1,ada_scu:1:0	1	4.93935	3.89808
Group7	6770276	intron	GB48301	foxo	forkhead box protein O	FBgn0038197	FOXO=forkhead box, sub-group O		plus	C/T,cap:0:1,ada_scu:1:0	1	4.93935	4.03612
Group7	6770541	intron	GB48301	foxo	forkhead box protein O	FBgn0038197	FOXO=forkhead box, sub-group O		plus	A/G,cap:0.9:0.1,ada_scu:0:1	0.945011	4.28851	3.52865
Group7	6770591	intron	GB48301	foxo	forkhead box protein O	FBgn0038197	FOXO=forkhead box, sub-group O		plus	C/T,cap:1:0,ada_scu:0.4:0.6	0.409222	5.63793	3.07394
Group7	6770649	intron	GB48301	foxo	forkhead box protein O	FBgn0038197	FOXO=forkhead box, sub-group O		plus	C/T,cap:0:1,ada_scu:1:0	1	5.54822	4.2021
Group7	6770693	intron	GB48301	foxo	forkhead box protein O	FBgn0038197	FOXO=forkhead box, sub-group O		plus	A/G,cap:1:0,ada_scu:0:1	1	6.49372	5.17335
Group7	6771494	intron	GB48301	foxo	forkhead box protein O	FBgn0038197	FOXO=forkhead box, sub-group O		plus	A/G,cap:0.1:0.9,ada_scu:0.975:0.025	0.886153	3.95495	3.29297
Group7	6774861	intron	GB48301	foxo	forkhead box protein O	FBgn0038197	FOXO=forkhead box, sub-group O		plus	C/T,cap:0:1,ada_scu:0.85:0.15	0.728597	4.0797	3.10666
Group7	6777179	intron	GB48301	foxo	forkhead box protein O	FBgn0038197	FOXO=forkhead box, sub-group O		plus	A/G,cap:1:0,ada_scu:0:1	1	3.94322	4.27095
Group7	6777461	intron	GB48301	foxo	forkhead box protein O	FBgn0038197	FOXO=forkhead box, sub-group O		plus	C/T,cap:0:1,ada_scu:1:0	1	3.35914	3.46869
Group7	6777545	intron	GB48301	foxo	forkhead box protein O	FBgn0038197	FOXO=forkhead box, sub-group O		plus	A/G,cap:1:0,ada_scu:0:1	1	2.00034	3.35025
Group7	6777641	intron	GB48301	foxo	forkhead box protein O	FBgn0038197	FOXO=forkhead box, sub-group O		plus	C/T,cap:0:1,ada_scu:1:0	1	2.37723	3.06646
Group7	6778281	intron	GB48301	foxo	forkhead box protein O	FBgn0038197	FOXO=forkhead box, sub-group O		plus	A/G,cap:1:0,ada_scu:0:1	1	2.30024	3.00208
Group7	6779566	intron	GB48301	foxo	forkhead box protein O	FBgn0038197	FOXO=forkhead box, sub-group O		plus	A/G,cap:1:0,ada_scu:0:1	1	3.20664	3.41817
Group7	6784010	intron	GB48301	foxo	forkhead box protein O	FBgn0038197	FOXO=forkhead box, sub-group O		plus	C/T,cap:0.1:0.9,ada_scu:1:0	0.945011	3.2717	3.17154
Group7	6784480	intron	GB48301	foxo	forkhead box protein O	FBgn0038197	FOXO=forkhead box, sub-group O		plus	A/G,cap:1:0,ada_scu:0:1	1	4.25931	3.879
Group7	6784604	intron	GB48301	foxo	forkhead box protein O	FBgn0038197	FOXO=forkhead box, sub-group O		plus	A/G,cap:1:0,ada_scu:0.075:0.925	0.854472	3.19378	2.97803
Group7	6784682	intron	GB48301	foxo	forkhead box protein O	FBgn0038197	FOXO=forkhead box, sub-group O		plus	A/G,cap:1:0,ada_scu:0:1	1	3.19378	3.66518
Group7	6787339	intron	GB48301	foxo	forkhead box protein O	FBgn0038197	FOXO=forkhead box, sub-group O		plus	A/G,cap:1:0,ada_scu:0:1	1	3.86423	4.28803
Group7	6794079	intron	GB48301	foxo	forkhead box protein O	FBgn0038197	FOXO=forkhead box, sub-group O		plus	C/T,cap:1:0,ada_scu:0:1	1	5.03635	4.01158
Group7	6794222	intron	GB48301	foxo	forkhead box protein O	FBgn0038197	FOXO=forkhead box, sub-group O		plus	C/T,cap:0:1,ada_scu:1:0	1	4.44286	4.08735
Group7	6794427	intron	GB48301	foxo	forkhead box protein O	FBgn0038197	FOXO=forkhead box, sub-group O		plus	A/G,cap:1:0,ada_scu:0.175:0.825	0.690332	5.50252	3.54132
Group7	6797006	intron	GB48301	foxo	forkhead box protein O	FBgn0038197	FOXO=forkhead box, sub-group O		plus	A/G,cap:1:0,ada_scu:0:1	1	3.16276	3.48348
Group7	6798151	intron	GB48301	foxo	forkhead box protein O	FBgn0038197	FOXO=forkhead box, sub-group O		plus	C/T,cap:0:1,ada_scu:0.8:0.2	0.653716	3.95408	3.00679
Group7	6798569	intron	GB48301	foxo	forkhead box protein O	FBgn0038197	FOXO=forkhead box, sub-group O		plus	A/C,cap:0:1,ada_scu:1:0	1	2.96007	3.2345
Group7	6799799	intron	GB48301	foxo	forkhead box protein O	FBgn0038197	FOXO=forkhead box, sub-group O		plus	A/G,cap:1:0,ada_scu:0:1	1	2.15005	3.02271
Group7	6800766	intron	GB48301	foxo	forkhead box protein O	FBgn0038197	FOXO=forkhead box, sub-group O		plus	C/T,cap:0:1,ada_scu:1:0	1	2.83399	3.27715
Group7	6801095	intron	GB48301	foxo	forkhead box protein O	FBgn0038197	FOXO=forkhead box, sub-group O		plus	A/G,cap:1:0,ada_scu:0:1	1	3.14532	3.33846
Group7	6801167	intron	GB48301	foxo	forkhead box protein O	FBgn0038197	FOXO=forkhead box, sub-group O		plus	A/G,cap:0.9:0.1,ada_scu:0:1	0.945011	2.861	2.99596
Group7	6801749	intron	GB48301	foxo	forkhead box protein O	FBgn0038197	FOXO=forkhead box, sub-group O		plus	A/G,cap:1:0,ada_scu:0:1	1	3.34304	3.59874
Group7	6805339	intron	GB48301	foxo	forkhead box protein O	FBgn0038197	FOXO=forkhead box, sub-group O		plus	C/T,cap:0:1,ada_scu:1:0	1	2.75483	3.38917
Group7	6807619	intron	GB48301	foxo	forkhead box protein O	FBgn0038197	FOXO=forkhead box, sub-group O		plus	C/T,cap:0:1,ada_scu:1:0	1	3.47709	3.77683
Group7	6815958	intron	GB48292						minus	A/G,cap:1:0,ada_scu:0:1	1	2.79005	3.2397
Group7	6816413	intron	GB48292						minus	C/T,cap:0:1,ada_scu:1:0	1	2.79005	3.2208
Group7	6816820	intron	GB48292						minus	A/G,cap:1:0,ada_scu:0:1	1	3.29965	3.6767
Group7	6816864	intron	GB48292						minus	C/T,cap:0:1,ada_scu:1:0	1	4.06519	3.81117
Group7	6817197	intron	GB48301	foxo	forkhead box protein O	FBgn0038197	FOXO=forkhead box, sub-group O		plus	G/T,cap:1:0,ada_scu:0.175:0.825	0.690332	5.42446	3.52284
Group7	6817709	intron	GB48301	foxo	forkhead box protein O	FBgn0038197	FOXO=forkhead box, sub-group O		plus	A/G,cap:1:0,ada_scu:0:1	1	5.19908	4.21198
Group7	6817735	intron	GB48301	foxo	forkhead box protein O	FBgn0038197	FOXO=forkhead box, sub-group O		plus	C/T,cap:1:0,ada_scu:0.325:0.675	0.491994	5.23019	3.19182
Group7	6818791	intron	GB48301	foxo	forkhead box protein O	FBgn0038197	FOXO=forkhead box, sub-group O		plus	C/T,cap:0:1,ada_scu:1:0	1	3.58898	3.58092
Group7	6818928	intron	GB48301	foxo	forkhead box protein O	FBgn0038197	FOXO=forkhead box, sub-group O		plus	A/G,cap:1:0,ada_scu:0:1	1	3.4257	3.40909
Group7	6820090	intron	GB48301	foxo	forkhead box protein O	FBgn0038197	FOXO=forkhead box, sub-group O		plus	A/G,cap:1:0,ada_scu:0:1	1	2.68072	3.24226
Group7	6820794	intron	GB48301	foxo	forkhead box protein O	FBgn0038197	FOXO=forkhead box, sub-group O		plus	C/T,cap:0:1,ada_scu:1:0	1	2.98031	3.20648
Group7	6820909	intron	GB48301	foxo	forkhead box protein O	FBgn0038197	FOXO=forkhead box, sub-group O		plus	C/T,cap:1:0,ada_scu:0.225:0.775	0.618644	4.57263	3.15803
Group7	6820928	intron	GB48301	foxo	forkhead box protein O	FBgn0038197	FOXO=forkhead box, sub-group O		plus	C/T,cap:0:1,ada_scu:0.9:0.1	0.810536	4.57263	3.33823
Group7	6821220	intron	GB48301	foxo	forkhead box protein O	FBgn0038197	FOXO=forkhead box, sub-group O		plus	A/G,cap:0:1,ada_scu:0.825:0.175	0.690332	4.49095	3.22157
Group7	6821447	intron	GB48301	foxo	forkhead box protein O	FBgn0038197	FOXO=forkhead box, sub-group O		plus	C/T,cap:0:1,ada_scu:1:0	1	4.25129	3.70526
Group7	6821552	intron	GB48301	foxo	forkhead box protein O	FBgn0038197	FOXO=forkhead box, sub-group O		plus	A/G,cap:1:0,ada_scu:0:1	1	4.15452	3.69419
Group7	6821602	intron	GB48301	foxo	forkhead box protein O	FBgn0038197	FOXO=forkhead box, sub-group O		plus	C/T,cap:0:1,ada_scu:0.975:0.025	0.94903	4.15452	3.59812
Group7	6821630	intron	GB48301	foxo	forkhead box protein O	FBgn0038197	FOXO=forkhead box, sub-group O		plus	A/G,cap:1:0,ada_scu:0.075:0.925	0.854472	4.15452	3.28653
Group7	6821683	intron	GB48301	foxo	forkhead box protein O	FBgn0038197	FOXO=forkhead box, sub-group O		plus	A/G,cap:1:0,ada_scu:0.025:0.975	0.94903	4.31956	3.64876
Group7	6822241	intron	GB48301	foxo	forkhead box protein O	FBgn0038197	FOXO=forkhead box, sub-group O		plus	C/G,cap:0.9:0.1,ada_scu:0:1	0.945011	4.27574	3.54191
Group7	6822454	intron	GB48301	foxo	forkhead box protein O	FBgn0038197	FOXO=forkhead box, sub-group O		plus	A/G,cap:1:0,ada_scu:0.075:0.925	0.854472	4.78879	3.49076
Group7	6822898	intron	GB48301	foxo	forkhead box protein O	FBgn0038197	FOXO=forkhead box, sub-group O		plus	A/G,cap:1:0,ada_scu:0:1	1	3.60598	3.45873
Group7	6823028	intron	GB48301	foxo	forkhead box protein O	FBgn0038197	FOXO=forkhead box, sub-group O		plus	A/G,cap:1:0,ada_scu:0:1	1	3.61563	3.58047
Group7	6826756	intron	GB48301	foxo	forkhead box protein O	FBgn0038197	FOXO=forkhead box, sub-group O		plus	A/G,cap:0.9:0.1,ada_scu:0:1	0.945011	2.66687	2.98332
Group7	6826931	intron	GB48301	foxo	forkhead box protein O	FBgn0038197	FOXO=forkhead box, sub-group O		plus	C/G,cap:1:0,ada_scu:0:1	1	2.93404	3.60997
Group7	6827053	intron	GB48301	foxo	forkhead box protein O	FBgn0038197	FOXO=forkhead box, sub-group O		plus	A/G,cap:1:0,ada_scu:0:1	1	3.17362	3.29156
Group7	6827079	intron	GB48301	foxo	forkhead box protein O	FBgn0038197	FOXO=forkhead box, sub-group O		plus	A/G,cap:1:0,ada_scu:0:1	1	3.18101	3.32505
Group7	6827311	intron	GB48301	foxo	forkhead box protein O	FBgn0038197	FOXO=forkhead box, sub-group O		plus	C/T,cap:0:1,ada_scu:0.975:0.025	0.94903	3.32302	3.2872
Group7	6827393	intron	GB48301	foxo	forkhead box protein O	FBgn0038197	FOXO=forkhead box, sub-group O		plus	C/T,cap:0.1:0.9,ada_scu:0.975:0.025	0.886153	3.07879	3.0034
Group7	6827977	intron	GB48301	foxo	forkhead box protein O	FBgn0038197	FOXO=forkhead box, sub-group O		plus	A/G,cap:0:1,ada_scu:0.925:0.075	0.854472	4.21966	3.31253
Group7	6828053	intron	GB48301	foxo	forkhead box protein O	FBgn0038197	FOXO=forkhead box, sub-group O		plus	C/T,cap:0:1,ada_scu:1:0	1	4.21966	3.81432
Group7	6828186	intron	GB48301	foxo	forkhead box protein O	FBgn0038197	FOXO=forkhead box, sub-group O		plus	C/T,cap:0.1:0.9,ada_scu:1:0	0.945011	3.96561	3.45239
Group7	6828417	intron	GB48301	foxo	forkhead box protein O	FBgn0038197	FOXO=forkhead box, sub-group O		plus	A/G,cap:0.9:0.1,ada_scu:0:1	0.945011	3.26127	3.174
Group7	6828914	intron	GB48301	foxo	forkhead box protein O	FBgn0038197	FOXO=forkhead box, sub-group O		plus	A/G,cap:1:0,ada_scu:0:1	1	2.44578	3.14976
Group7	6829073	intron	GB48301	foxo	forkhead box protein O	FBgn0038197	FOXO=forkhead box, sub-group O		plus	C/T,cap:0:1,ada_scu:1:0	1	2.45234	3.21145
Group7	6829121	intron	GB48301	foxo	forkhead box protein O	FBgn0038197	FOXO=forkhead box, sub-group O		plus	A/G,cap:1:0,ada_scu:0:1	1	2.45234	3.48201
Group7	6834979	intron	GB48301	foxo	forkhead box protein O	FBgn0038197	FOXO=forkhead box, sub-group O		plus	C/T,cap:0:1,ada_scu:1:0	1	5.04866	3.97612
Group7	6836593	intron	GB48301	foxo	forkhead box protein O	FBgn0038197	FOXO=forkhead box, sub-group O		plus	C/T,cap:0:1,ada_scu:1:0	1	4.05583	4.45979
Group7	6836787	intron	GB48301	foxo	forkhead box protein O	FBgn0038197	FOXO=forkhead box, sub-group O		plus	A/G,cap:1:0,ada_scu:0:1	1	4.18114	3.71173
Group7	6836972	intron	GB48301	foxo	forkhead box protein O	FBgn0038197	FOXO=forkhead box, sub-group O		plus	C/T,cap:0:1,ada_scu:1:0	1	5.95483	4.46647
Group7	6837061	intron	GB48301	foxo	forkhead box protein O	FBgn0038197	FOXO=forkhead box, sub-group O		plus	C/T,cap:0:1,ada_scu:1:0	1	5.85971	4.23405
Group7	6838045	intron	GB48301	foxo	forkhead box protein O	FBgn0038197	FOXO=forkhead box, sub-group O		plus	C/T,cap:0:1,ada_scu:1:0	1	4.39365	4.03504
Group7	6841431	intron	GB48301	foxo	forkhead box protein O	FBgn0038197	FOXO=forkhead box, sub-group O		plus	A/G,cap:1:0,ada_scu:0:1	1	2.94776	3.52115
Group7	6841618	intron	GB48301	foxo	forkhead box protein O	FBgn0038197	FOXO=forkhead box, sub-group O		plus	A/G,cap:1:0,ada_scu:0:1	1	3.29559	3.40276
Group7	6852065	intron	GB48301	foxo	forkhead box protein O	FBgn0038197	FOXO=forkhead box, sub-group O		plus	C/T,cap:0.1:0.9,ada_scu:1:0	0.945011	2.77696	2.95812
Group7	6868674	intron	GB48301	foxo	forkhead box protein O	FBgn0038197	FOXO=forkhead box, sub-group O		plus	C/T,cap:0.1:0.9,ada_scu:1:0	0.945011	4.16816	3.49651
Group7	6868772	intron	GB48301	foxo	forkhead box protein O	FBgn0038197	FOXO=forkhead box, sub-group O		plus	C/T,cap:0.1:0.9,ada_scu:1:0	0.945011	2.97587	3.03084
Group7	6868789	intron	GB48301	foxo	forkhead box protein O	FBgn0038197	FOXO=forkhead box, sub-group O		plus	A/G,cap:0.9:0.1,ada_scu:0:1	0.945011	2.768	3.03946
Group7	6871301	intron	GB48301	foxo	forkhead box protein O	FBgn0038197	FOXO=forkhead box, sub-group O		plus	A/G,cap:0.8:0.2,ada_scu:0.05:0.95	0.753012	4.41726	3.26733
Group7	6876190	intron	GB48301	foxo	forkhead box protein O	FBgn0038197	FOXO=forkhead box, sub-group O		plus	A/G,cap:0.9:0.1,ada_scu:0:1	0.945011	2.6755	2.98033
Group7	6876728	intron	GB48301	foxo	forkhead box protein O	FBgn0038197	FOXO=forkhead box, sub-group O		plus	A/G,cap:1:0,ada_scu:0.2:0.8	0.653716	5.24146	3.4094
Group7	6876735	intron	GB48301	foxo	forkhead box protein O	FBgn0038197	FOXO=forkhead box, sub-group O		plus	C/T,cap:0:1,ada_scu:0.775:0.225	0.618644	5.24146	3.37676
Group7	6884001	intron	GB48291						minus	C/T,cap:0.2:0.8,ada_scu:1:0	0.88405	3.69012	3.18518
Group7	6884190	intron	GB48291						minus	A/G,cap:0.8:0.2,ada_scu:0:1	0.88405	3.78417	3.18876
Group7	6890142	intron	GB48291						minus	C/T,cap:1:0,ada_scu:0.5:0.5	0.312081	5.95709	3.07615
Group7	6897881	intron	GB48301	foxo	forkhead box protein O	FBgn0038197	FOXO=forkhead box, sub-group O		plus	A/G,cap:0.8:0.2,ada_scu:0:1	0.88405	3.12371	2.99412
Group7	6897890	intron	GB48301	foxo	forkhead box protein O	FBgn0038197	FOXO=forkhead box, sub-group O		plus	A/G,cap:0.8:0.2,ada_scu:0:1	0.88405	3.12371	2.97844
Group7	6903533	intron	GB48301	foxo	forkhead box protein O	FBgn0038197	FOXO=forkhead box, sub-group O		plus	A/G,cap:0.2:0.8,ada_scu:1:0	0.88405	2.96385	2.95055
Group7	6922101	intron	GB48301	foxo	forkhead box protein O	FBgn0038197	FOXO=forkhead box, sub-group O		plus	A/G,cap:1:0,ada_scu:0.325:0.675	0.491994	4.47223	2.95425
Group7	6922154	intron	GB48301	foxo	forkhead box protein O	FBgn0038197	FOXO=forkhead box, sub-group O		plus	A/G,cap:0.8:0.2,ada_scu:0:1	0.88405	3.56995	3.13997
Group7	6937569	intron	GB48301	foxo	forkhead box protein O	FBgn0038197	FOXO=forkhead box, sub-group O		plus	C/T,cap:0.2:0.8,ada_scu:1:0	0.88405	3.05999	2.96166
Group7	7419642	non	GB47949			FBgn0013988	STRN-MLCK=Stretchin-Mlck	cds;POS=1675:559:1;SUB=non;ALLELES=A:ACG:T,G:GCG:A	plus	A/G,cap:1:0,ada_scu:0.3:0.7	0.521773	4.55875	3.00156
Group7	7421465	three_prime_utr	GB47975	LOC411223	esterase FE4-like	FBgn0034736			minus	A/G,cap:1:0,ada_scu:0.075:0.925	0.854472	4.00428	3.24395
Group7	7421519	non	GB47975	LOC411223	esterase FE4-like	FBgn0034736		cds;POS=1546:516:1;SUB=non;ALLELES=A:ATC:I,G:GTC:V	minus	C/T,cap:0:1,ada_scu:0.975:0.025	0.94903	5.14648	3.89556
Group7	7421535	syn	GB47975	LOC411223	esterase FE4-like	FBgn0034736			minus	C/T,cap:1:0,ada_scu:0.45:0.55	0.35893	6.84489	3.47283
Group7	7421541	syn	GB47975	LOC411223	esterase FE4-like	FBgn0034736			minus	C/T,cap:0:1,ada_scu:0.375:0.625	0.207883	6.78584	2.97308
Group7	7421589	syn	GB47975	LOC411223	esterase FE4-like	FBgn0034736			minus	G/T,cap:1:0,ada_scu:0.2:0.8	0.653716	4.26962	3.11009
Group7	7421767	syn	GB47975	LOC411223	esterase FE4-like	FBgn0034736			minus	A/G,cap:0:1,ada_scu:0.8:0.2	0.653716	3.74348	2.94434
Group7	7423476	intron	GB47975	LOC411223	esterase FE4-like	FBgn0034736			minus	C/T,cap:0:1,ada_scu:0.775:0.225	0.618644	3.89963	2.95503
Group7	7424038	intron	GB47975	LOC411223	esterase FE4-like	FBgn0034736			minus	A/G,cap:0:1,ada_scu:0.5:0.5	0.312081	6.04743	3.11323
Group7	7424297	five_prime_utr	GB47975	LOC411223	esterase FE4-like	FBgn0034736			minus	A/T,cap:1:0,ada_scu:0.05:0.95	0.900582	3.42866	3.15876
Group7	7424302	five_prime_utr	GB47975	LOC411223	esterase FE4-like	FBgn0034736			minus	A/G,cap:1:0,ada_scu:0.025:0.975	0.94903	3.42866	3.35867
Group7	7424621	intron	GB47975	LOC411223	esterase FE4-like	FBgn0034736			minus	C/T,cap:0.1:0.9,ada_scu:0.925:0.075	0.778618	3.90629	3.12992
Group7	7424626	intron	GB47975	LOC411223	esterase FE4-like	FBgn0034736			minus	A/G,cap:0.9:0.1,ada_scu:0.175:0.825	0.596997	4.0837	2.98764
Group7	7424629	intron	GB47975	LOC411223	esterase FE4-like	FBgn0034736			minus	A/G,cap:0.1:0.9,ada_scu:0.925:0.075	0.778618	3.62188	3.04036
Group7	7424673	intron	GB47975	LOC411223	esterase FE4-like	FBgn0034736			minus	A/G,cap:0.9:0.1,ada_scu:0.075:0.925	0.778618	3.51436	3.00387
Group7	7425772	intron	GB47975	LOC411223	esterase FE4-like	FBgn0034736			minus	A/G,cap:1:0,ada_scu:0:1	1	2.40629	3.12209
Group7	7427969	intergenic	GB47975	LOC411223	esterase FE4-like	FBgn0034736			minus	A/G,cap:1:0,ada_scu:0:1	1	4.81176	4.02268
Group7	7434659	intron	GB47974	LOC726134	carboxylesterase	FBgn0015575	ALPHA-EST7=alpha-Esterase-7		minus	A/T,cap:0:1,ada_scu:0.9:0.1	0.810536	3.70162	3.07065
Group7	7434678	intron	GB47974	LOC726134	carboxylesterase	FBgn0015575	ALPHA-EST7=alpha-Esterase-7		minus	A/G,cap:0.9:0.1,ada_scu:0:1	0.945011	2.95799	3.07992
Group7	7434834	syn	GB47974	LOC726134	carboxylesterase	FBgn0015575	ALPHA-EST7=alpha-Esterase-7		minus	C/T,cap:1:0,ada_scu:0.55:0.45	0.268332	6.55748	2.96719
Group7	7436573	intron	GB47974	LOC726134	carboxylesterase	FBgn0015575	ALPHA-EST7=alpha-Esterase-7		minus	C/T,cap:0:1,ada_scu:0.85:0.15	0.728597	4.4424	3.21772
Group7	7452790	intron	GB47950	LOC412454	tetratricopeptide repeat protein 37-like	FBgn0033376			plus	C/T,cap:0.1:0.9,ada_scu:1:0	0.945011	3.38127	3.17264
Group7	7454427	intron	GB47972	LOC100576516†	hypothetical protein LOC100576516	FBgn0033917	CG8503=N/A		minus	C/T,cap:0.1:0.9,ada_scu:0.95:0.05	0.830788	3.2613	2.99653
Group7	7454790	intron	GB47972	LOC100576516†	hypothetical protein LOC100576516	FBgn0033917	CG8503=N/A		minus	C/T,cap:0.1:0.9,ada_scu:0.925:0.075	0.778618	4.05001	3.16823
Group7	7454800	intron	GB47972	LOC100576516†	hypothetical protein LOC100576516	FBgn0033917	CG8503=N/A		minus	C/T,cap:0.1:0.9,ada_scu:0.9:0.1	0.729377	4.08408	3.11158
Group7	7454810	intron	GB47972	LOC100576516†	hypothetical protein LOC100576516	FBgn0033917	CG8503=N/A		minus	C/T,cap:0.1:0.9,ada_scu:0.875:0.125	0.68283	4.543	3.23107
Group7	9418036	intergenic	GB42433						plus	A/G,cap:0.9:0.1,ada_scu:0.125:0.875	0.68283	3.8965	3.03753
Group7	9435308	intron	GB42469	LOC725668	phospholipase B1, membrane-associated-like	FBgn0036939	CG7365=N/A		minus	A/G,cap:1:0,ada_scu:0.175:0.825	0.690332	3.66194	2.96968
Group8	1595366	intron	GB51418	LOC725844	uncharacterized LOC725844	FBgn0038881	CG16791=N/A		plus	C/T,cap:0:1,ada_scu:0.55:0.45	0.35893	5.35378	2.96267
Group8	1595398	intron	GB51418	LOC725844	uncharacterized LOC725844	FBgn0038881	CG16791=N/A		plus	C/T,cap:1:0,ada_scu:0.45:0.55	0.35893	5.35378	2.96413
Group8	1607644	syn	GB51401	LOC725908	probable helicase senataxin-like	FBgn0035842	CG7504=N/A		minus	A/G,cap:0.1:0.9,ada_scu:0.8:0.2	0.557353	4.67626	3.14164
Group8	2964734	intron	GB40377	LOC551717	uncharacterized LOC551717				minus	C/T,cap:0:1,ada_scu:0.975:0.025	0.94903	3.02905	3.18508
Group8	2966153	intron	GB40377	LOC551717	uncharacterized LOC551717				minus	C/T,cap:0:1,ada_scu:0.925:0.075	0.854472	3.84454	3.19059
Group8	2966385	intron	GB40377	LOC551717	uncharacterized LOC551717				minus	A/G,cap:1:0,ada_scu:0:1	1	4.27742	3.73156
Group8	2966572	intron	GB40377	LOC551717	uncharacterized LOC551717				minus	A/G,cap:1:0,ada_scu:0:1	1	5.04238	4.35314
Group8	2966694	intron	GB40377	LOC551717	uncharacterized LOC551717				minus	A/G,cap:1:0,ada_scu:0.225:0.775	0.618644	4.57071	3.15617
Group8	2966719	intron	GB40377	LOC551717	uncharacterized LOC551717				minus	C/T,cap:0:1,ada_scu:0.825:0.175	0.690332	4.57071	3.24808
Group8	2966728	intron	GB40377	LOC551717	uncharacterized LOC551717				minus	C/T,cap:0:1,ada_scu:0.825:0.175	0.690332	4.57071	3.24766
Group8	2967450	intron	GB40377	LOC551717	uncharacterized LOC551717				minus	C/T,cap:1:0,ada_scu:0:1	1	3.48192	3.40487
Group8	2968130	intron	GB40377	LOC551717	uncharacterized LOC551717				minus	C/T,cap:0:1,ada_scu:0.9:0.1	0.810536	3.66904	3.05814
Group8	2968153	intron	GB40377	LOC551717	uncharacterized LOC551717				minus	C/T,cap:0:1,ada_scu:1:0	1	4.18829	3.68332
Group8	2968267	intron	GB40377	LOC551717	uncharacterized LOC551717				minus	C/T,cap:0:1,ada_scu:0.95:0.05	0.900582	5.1335	3.71791
Group8	2969658	intergenic	GB40377	LOC551717	uncharacterized LOC551717				minus	A/T,cap:0.9:0.1,ada_scu:0.025:0.975	0.886153	3.5661	3.18223
Group8	2969805	intergenic	GB40377	LOC551717	uncharacterized LOC551717				minus	C/T,cap:0.1:0.9,ada_scu:0.975:0.025	0.886153	4.48579	3.46996
Group8	2969857	intergenic	GB40377	LOC551717	uncharacterized LOC551717				minus	C/T,cap:0.1:0.9,ada_scu:0.975:0.025	0.886153	4.44735	3.44611
Group8	2970033	intergenic	GB40377	LOC551717	uncharacterized LOC551717				minus	A/G,cap:0.1:0.9,ada_scu:1:0	0.945011	3.29041	3.14847
Group8	2971789	intergenic	GB40377	LOC551717	uncharacterized LOC551717				minus	C/T,cap:0.2:0.8,ada_scu:0.925:0.075	0.694468	3.66238	2.9772
Group8	2971799	intergenic	GB40377	LOC551717	uncharacterized LOC551717				minus	C/T,cap:0.8:0.2,ada_scu:0.075:0.925	0.694468	3.7066	2.98719
Group8	9395667	intergenic	GB52840	LOC413568		FBgn0264339	N/A=N/A		minus	A/G,cap:0.9:0.1,ada_scu:0.05:0.95	0.830788	3.19529	2.96449
Group8	9395768	intergenic	GB52840	LOC413568		FBgn0264339	N/A=N/A		minus	C/T,cap:0.1:0.9,ada_scu:0.925:0.075	0.778618	3.52977	3.00677
Group8	9395861	intergenic	GB52840	LOC413568		FBgn0264339	N/A=N/A		minus	C/T,cap:0.1:0.9,ada_scu:0.9:0.1	0.729377	3.63495	2.9771
Group8	9397852	intergenic	GB52840	LOC413568		FBgn0264339	N/A=N/A		minus	A/G,cap:0.9:0.1,ada_scu:0.025:0.975	0.886153	3.89039	3.28358
Group8	9399530	intergenic	GB52840	LOC413568		FBgn0264339	N/A=N/A		minus	C/G,cap:0.9:0.1,ada_scu:0.025:0.975	0.886153	2.99252	2.97461
Group8	9403166	intron	GB52834						plus	C/T,cap:0:1,ada_scu:0.875:0.125	0.768623	3.50336	2.99593
Group8	9404634	intron	GB52840	LOC413568		FBgn0264339	N/A=N/A		minus	A/G,cap:0.9:0.1,ada_scu:0.1:0.9	0.729377	5.25061	3.49255
Group8	9404662	intron	GB52840	LOC413568		FBgn0264339	N/A=N/A		minus	A/G,cap:0.9:0.1,ada_scu:0.15:0.85	0.638767	4.5337	3.14544
Group8	9405161	intron	GB52840	LOC413568		FBgn0264339	N/A=N/A		minus	A/G,cap:0.9:0.1,ada_scu:0.125:0.875	0.68283	4.09879	3.1016
Group8	9405215	intron	GB52840	LOC413568		FBgn0264339	N/A=N/A		minus	C/T,cap:0.1:0.9,ada_scu:0.75:0.25	0.483844	5.06387	3.13313
Group8	9405342	intron	GB52840	LOC413568		FBgn0264339	N/A=N/A		minus	A/G,cap:0.9:0.1,ada_scu:0.175:0.825	0.596997	6.06901	3.62632
Group8	9405409	intron	GB52840	LOC413568		FBgn0264339	N/A=N/A		minus	C/T,cap:1:0,ada_scu:0.425:0.575	0.383622	5.58032	3.03597
Group8	9419843	intron	GB52835						plus	C/T,cap:0:1,ada_scu:0.575:0.425	0.383622	5.24319	2.94612
Group8	9420759	intron	GB52835						plus	A/G,cap:1:0,ada_scu:0.075:0.925	0.854472	4.99971	3.55943
Group8	9420987	intron	GB52835						plus	A/G,cap:1:0,ada_scu:0.275:0.725	0.552757	5.13066	3.2145
Group8	9420990	intron	GB52835						plus	C/T,cap:0:1,ada_scu:0.725:0.275	0.552757	5.13066	3.21507
Group8	9421771	intron	GB52835						plus	A/G,cap:0.1:0.9,ada_scu:0.8:0.2	0.557353	5.4438	3.38557
Group8	9421788	three_prime_utr	GB52835						plus	C/T,cap:0.1:0.9,ada_scu:0.9:0.1	0.729377	5.32406	3.51301
Group8	9421803	three_prime_utr	GB52835						plus	A/G,cap:0.1:0.9,ada_scu:1:0	0.945011	5.62776	3.8862
Group8	9421832	three_prime_utr	GB52835						plus	A/G,cap:0.9:0.1,ada_scu:0:1	0.945011	3.3329	3.24426
Group8	9428109	intron	GB52840	LOC413568		FBgn0264339	N/A=N/A		minus	A/G,cap:0.9:0.1,ada_scu:0.075:0.925	0.778618	5.44887	3.6164
Group8	9428844	intron	GB52840	LOC413568		FBgn0264339	N/A=N/A		minus	C/T,cap:0.9:0.1,ada_scu:0.075:0.925	0.778618	5.67408	3.69355
Group8	9429456	intron	GB52840	LOC413568		FBgn0264339	N/A=N/A		minus	C/T,cap:0.1:0.9,ada_scu:0.925:0.075	0.778618	3.56077	3.01609
Group8	9429521	intron	GB52840	LOC413568		FBgn0264339	N/A=N/A		minus	C/T,cap:0.1:0.9,ada_scu:1:0	0.945011	2.88597	3.0005
Group9	276378	non	GB45557	LOC552291	DNA replication licensing factor MCM4-like	FBgn0015929	DPA=disc proliferation abnormal	cds;POS=739:247:1;SUB=non;ALLELES=C:CTA:L,G:GTA:V	plus	C/G,cap:0.5:0.5,ada_scu:1:0	0.653716		3.005
Group9	2257559	intergenic	GB43752						plus	A/G,cap:0.7:0.3,ada_scu:0.05:0.95	0.666151	3.71222	2.97639
Group10	4896426	intergenic	GB40592	LOC410158	adenylyl cyclase-associated protein 1-like	FBgn0261458			plus	A/G,cap:0.5:0.5,ada_scu:1:0	0.653716		3.04079
Group10	11442408	intron	GB51014	LOC552261	EF-hand domain-containing protein CG10641-like	FBgn0032731	CG10641=N/A		plus	A/G,cap:0.9:0.1,ada_scu:0.025:0.975	0.886153	3.71208	3.23213
Group10	11442850	intron	GB51014	LOC552261	EF-hand domain-containing protein CG10641-like	FBgn0032731	CG10641=N/A		plus	A/G,cap:0.9:0.1,ada_scu:0:1	0.945011	3.18283	3.0825
Group10	11443165	intron	GB51014	LOC552261	EF-hand domain-containing protein CG10641-like	FBgn0032731	CG10641=N/A		plus	A/G,cap:1:0,ada_scu:0.05:0.95	0.900582	3.87295	3.30193
Group10	11444501	intron	GB51014	LOC552261	EF-hand domain-containing protein CG10641-like	FBgn0032731	CG10641=N/A		plus	A/G,cap:0.9:0.1,ada_scu:0:1	0.945011	4.02478	3.3631
Group10	12204646	intron	GB48764						plus	A/G,cap:1:0,ada_scu:0.025:0.975	0.94903	2.66957	3.05993
Group11	6285044	intron	GB43519	LOC411614	uncharacterized LOC411614	FBgn0004842	NEPYR=Neuropeptide Y receptor-like		plus	C/T,cap:0.1:0.9,ada_scu:1:0	0.945011	3.48517	3.21523
Group11	6286885	intron	GB43519	LOC411614	uncharacterized LOC411614	FBgn0004842	NEPYR=Neuropeptide Y receptor-like		plus	C/T,cap:0.1:0.9,ada_scu:0.925:0.075	0.778618	3.4001	2.96953
Group11	6287018	intron	GB43519	LOC411614	uncharacterized LOC411614	FBgn0004842	NEPYR=Neuropeptide Y receptor-like		plus	A/G,cap:0.9:0.1,ada_scu:0:1	0.945011	3.03434	3.086
Group11	6287085	intron	GB43519	LOC411614	uncharacterized LOC411614	FBgn0004842	NEPYR=Neuropeptide Y receptor-like		plus	A/G,cap:0.9:0.1,ada_scu:0:1	0.945011	3.29635	3.12404
Group11	6287731	intron	GB43519	LOC411614	uncharacterized LOC411614	FBgn0004842	NEPYR=Neuropeptide Y receptor-like		plus	C/T,cap:0.1:0.9,ada_scu:1:0	0.945011	3.151	3.12433
Group11	6287746	intron	GB43519	LOC411614	uncharacterized LOC411614	FBgn0004842	NEPYR=Neuropeptide Y receptor-like		plus	C/T,cap:0.1:0.9,ada_scu:1:0	0.945011	3.22521	3.21438
Group11	6305601	syn	GB43514	LOC727032	pancreatic lipase-related protein 3-like	FBgn0030827	CG18258=N/A		minus	A/G,cap:0.9:0.1,ada_scu:0.35:0.65	0.35652	6.1681	3.20244
Group11	7121942	intergenic	GB53503	LOC100576392	hypothetical protein LOC100576392	FBgn0262656	DM=diminutive		plus	C/T,cap:0:1,ada_scu:1:0	1	2.46004	3.01654
Group11	7121960	intergenic	GB53503	LOC100576392	hypothetical protein LOC100576392	FBgn0262656	DM=diminutive		plus	C/T,cap:0:1,ada_scu:1:0	1	2.46004	3.05152
Group11	7129536	intergenic	GB53504	LOC408344	tRNA dimethylallyltransferase, mitochondrial-like				plus	A/G,cap:1:0,ada_scu:0.05:0.95	0.900582	3.19607	3.0689
Group11	7129708	intergenic	GB53504	LOC408344	tRNA dimethylallyltransferase, mitochondrial-like				plus	A/G,cap:1:0,ada_scu:0.075:0.925	0.854472	3.33759	3.03061
Group11	7129710	intergenic	GB53504	LOC408344	tRNA dimethylallyltransferase, mitochondrial-like				plus	C/T,cap:0:1,ada_scu:0.95:0.05	0.900582	2.95566	2.98577
Group11	7131395	intergenic	GB53504	LOC408344	tRNA dimethylallyltransferase, mitochondrial-like				plus	A/G,cap:1:0,ada_scu:0:1	1	2.84715	3.15009
Group11	7323575	intron	GB47254	LOC412865†	hypothetical protein LOC412865	FBgn0260660	MP=multiplexin		plus	C/T,cap:0.2:0.8,ada_scu:0.875:0.125	0.589113	3.95889	2.94957
Group11	7331216	intron	GB47254	LOC412865†	hypothetical protein LOC412865	FBgn0260660	MP=multiplexin		plus	C/T,cap:0.9:0.1,ada_scu:0.075:0.925	0.778618	4.73011	3.38039
Group11	7331248	intron	GB47254	LOC412865†	hypothetical protein LOC412865	FBgn0260660	MP=multiplexin		plus	A/G,cap:1:0,ada_scu:0.425:0.575	0.383622	6.32706	3.27155
Group11	7331258	intron	GB47254	LOC412865†	hypothetical protein LOC412865	FBgn0260660	MP=multiplexin		plus	C/T,cap:1:0,ada_scu:0.5:0.5	0.312081	5.67393	2.98343
Group11	7331877	intron	GB47254	LOC412865†	hypothetical protein LOC412865	FBgn0260660	MP=multiplexin		plus	C/T,cap:0.1:0.9,ada_scu:1:0	0.945011	3.85554	3.34479
Group11	7331959	intron	GB47254	LOC412865†	hypothetical protein LOC412865	FBgn0260660	MP=multiplexin		plus	C/T,cap:0:1,ada_scu:0.8:0.2	0.653716	4.40689	3.1718
Group11	7332175	intron	GB47254	LOC412865†	hypothetical protein LOC412865	FBgn0260660	MP=multiplexin		plus	C/T,cap:0.2:0.8,ada_scu:1:0	0.88405	3.30028	3.06458
Group11	7332362	intron	GB47254	LOC412865†	hypothetical protein LOC412865	FBgn0260660	MP=multiplexin		plus	A/G,cap:0.9:0.1,ada_scu:0:1	0.945011	3.02168	3.04487
Group11	7334655	intron	GB47254	LOC412865†	hypothetical protein LOC412865	FBgn0260660	MP=multiplexin		plus	C/T,cap:0:1,ada_scu:0.825:0.175	0.690332	4.20376	3.13365
Group11	7335486	intron	GB47254	LOC412865†	hypothetical protein LOC412865	FBgn0260660	MP=multiplexin		plus	C/T,cap:0.1:0.9,ada_scu:0.975:0.025	0.886153	3.20922	3.04649
Group11	7335700	intron	GB47254	LOC412865†	hypothetical protein LOC412865	FBgn0260660	MP=multiplexin		plus	C/T,cap:0:1,ada_scu:0.85:0.15	0.728597	4.27669	3.16695
Group11	7335733	intron	GB47254	LOC412865†	hypothetical protein LOC412865	FBgn0260660	MP=multiplexin		plus	C/T,cap:1:0,ada_scu:0.125:0.875	0.768623	4.27669	3.23306
Group11	7336090	intron	GB47254	LOC412865†	hypothetical protein LOC412865	FBgn0260660	MP=multiplexin		plus	C/T,cap:0.9:0.1,ada_scu:0.025:0.975	0.886153	3.86623	3.28192
Group11	7336094	intron	GB47254	LOC412865†	hypothetical protein LOC412865	FBgn0260660	MP=multiplexin		plus	A/G,cap:0.9:0.1,ada_scu:0.15:0.85	0.638767	4.02762	2.99567
Group11	7336096	intron	GB47254	LOC412865†	hypothetical protein LOC412865	FBgn0260660	MP=multiplexin		plus	A/G,cap:0.1:0.9,ada_scu:0.9:0.1	0.729377	3.85459	3.04355
Group11	7340042	intron	GB47254	LOC412865†	hypothetical protein LOC412865	FBgn0260660	MP=multiplexin		plus	A/G,cap:0.9:0.1,ada_scu:0:1	0.945011	2.83082	2.98537
Group11	7340245	intron	GB47254	LOC412865†	hypothetical protein LOC412865	FBgn0260660	MP=multiplexin		plus	A/G,cap:0.9:0.1,ada_scu:0.1:0.9	0.729377	3.56462	2.95431
Group11	7340317	intron	GB47254	LOC412865†	hypothetical protein LOC412865	FBgn0260660	MP=multiplexin		plus	A/G,cap:0.1:0.9,ada_scu:0.95:0.05	0.830788	4.40996	3.35766
Group11	7340337	intron	GB47254	LOC412865†	hypothetical protein LOC412865	FBgn0260660	MP=multiplexin		plus	A/G,cap:0:1,ada_scu:0.7:0.3	0.521773	5.88679	3.41585
Group11	7345284	intron	GB47254	LOC412865†	hypothetical protein LOC412865	FBgn0260660	MP=multiplexin		plus	G/T,cap:0.1:0.9,ada_scu:0.975:0.025	0.886153	2.92212	2.96262
Group11	7345385	intron	GB47254	LOC412865†	hypothetical protein LOC412865	FBgn0260660	MP=multiplexin		plus	A/G,cap:0.1:0.9,ada_scu:1:0	0.945011	3.33797	3.1369
Group11	7345466	intron	GB47254	LOC412865†	hypothetical protein LOC412865	FBgn0260660	MP=multiplexin		plus	C/T,cap:0.1:0.9,ada_scu:1:0	0.945011	3.72726	3.36988
Group11	7345494	intron	GB47254	LOC412865†	hypothetical protein LOC412865	FBgn0260660	MP=multiplexin		plus	A/T,cap:0.1:0.9,ada_scu:1:0	0.945011	3.85467	3.38662
Group11	7345510	intron	GB47254	LOC412865†	hypothetical protein LOC412865	FBgn0260660	MP=multiplexin		plus	A/G,cap:0.9:0.1,ada_scu:0.05:0.95	0.830788	4.13963	3.27633
Group11	7345521	intron	GB47254	LOC412865†	hypothetical protein LOC412865	FBgn0260660	MP=multiplexin		plus	A/T,cap:0.9:0.1,ada_scu:0.1:0.9	0.729377	4.08167	3.11208
Group11	7345550	intron	GB47254	LOC412865†	hypothetical protein LOC412865	FBgn0260660	MP=multiplexin		plus	A/G,cap:0.9:0.1,ada_scu:0.1:0.9	0.729377	4.39128	3.20653
Group11	7345590	intron	GB47254	LOC412865†	hypothetical protein LOC412865	FBgn0260660	MP=multiplexin		plus	C/T,cap:0.2:0.8,ada_scu:1:0	0.88405	3.89586	3.256
Group11	7346349	intron	GB47254	LOC412865†	hypothetical protein LOC412865	FBgn0260660	MP=multiplexin		plus	C/T,cap:0.9:0.1,ada_scu:0:1	0.945011	4.32631	3.56816
Group11	7346397	intron	GB47254	LOC412865†	hypothetical protein LOC412865	FBgn0260660	MP=multiplexin		plus	C/T,cap:0.1:0.9,ada_scu:1:0	0.945011	4.26403	3.56588
Group11	7346514	intron	GB47254	LOC412865†	hypothetical protein LOC412865	FBgn0260660	MP=multiplexin		plus	C/G,cap:0.1:0.9,ada_scu:1:0	0.945011	3.37423	3.18133
Group11	7351783	intergenic	GB47254	LOC412865†	hypothetical protein LOC412865	FBgn0260660	MP=multiplexin		plus	C/T,cap:0.9:0.1,ada_scu:0.275:0.725	0.449716	5.16348	3.13317
Group11	7352125	intergenic	GB47254	LOC412865†	hypothetical protein LOC412865	FBgn0260660	MP=multiplexin		plus	C/T,cap:0.1:0.9,ada_scu:0.975:0.025	0.886153	3.47769	3.16286
Group11	7352129	intergenic	GB47254	LOC412865†	hypothetical protein LOC412865	FBgn0260660	MP=multiplexin		plus	C/T,cap:0.9:0.1,ada_scu:0.05:0.95	0.830788	3.51483	3.07848
Group11	7352756	intergenic	GB47254	LOC412865†	hypothetical protein LOC412865	FBgn0260660	MP=multiplexin		plus	C/T,cap:0.1:0.9,ada_scu:0.95:0.05	0.830788	3.2164	2.97596
Group11	7352923	intergenic	GB47254	LOC412865†	hypothetical protein LOC412865	FBgn0260660	MP=multiplexin		plus	G/T,cap:0.1:0.9,ada_scu:0.825:0.175	0.596997	3.96871	2.95456
Group11	7352984	intergenic	GB47254	LOC412865†	hypothetical protein LOC412865	FBgn0260660	MP=multiplexin		plus	A/G,cap:0.9:0.1,ada_scu:0.175:0.825	0.596997	3.97357	2.95484
Group11	7353773	intergenic	GB47254	LOC412865†	hypothetical protein LOC412865	FBgn0260660	MP=multiplexin		plus	C/T,cap:0.1:0.9,ada_scu:1:0	0.945011	2.99564	3.0113
Group11	7353809	intergenic	GB47254	LOC412865†	hypothetical protein LOC412865	FBgn0260660	MP=multiplexin		plus	C/T,cap:0.1:0.9,ada_scu:0.95:0.05	0.830788	3.14248	2.94529
Group11	7354093	intergenic	GB47254	LOC412865†	hypothetical protein LOC412865	FBgn0260660	MP=multiplexin		plus	A/G,cap:0:1,ada_scu:0.675:0.325	0.491994	6.08778	3.46665
Group11	7429659	intergenic	GB47255						plus	C/T,cap:0.2:0.8,ada_scu:1:0	0.88405	3.53962	3.11145
Group11	7429678	intergenic	GB47255						plus	A/G,cap:0.8:0.2,ada_scu:0.125:0.875	0.589113	4.55174	3.121
Group11	7429695	intergenic	GB47255						plus	C/T,cap:0.1:0.9,ada_scu:0.875:0.125	0.68283	5.12664	3.42441
Group11	7429734	intergenic	GB47255						plus	C/T,cap:0.9:0.1,ada_scu:0.2:0.8	0.557353	5.51836	3.40188
Group11	7429744	intergenic	GB47255						plus	C/T,cap:0:1,ada_scu:0.6:0.4	0.409222	5.54281	3.04554
Group11	7430456	intergenic	GB47255						plus	A/G,cap:0.9:0.1,ada_scu:0:1	0.945011	3.10909	3.06972
Group11	7433861	intron	GB47255						plus	C/T,cap:0.1:0.9,ada_scu:1:0	0.945011	3.51063	3.31092
Group11	7434599	intergenic	GB47255						plus	G/T,cap:0.1:0.9,ada_scu:0.925:0.075	0.778618	3.74727	3.07833
Group11	7434609	intergenic	GB47255						plus	A/G,cap:0.9:0.1,ada_scu:0.075:0.925	0.778618	4.44457	3.29061
Group11	7434623	intergenic	GB47255						plus	G/T,cap:0.9:0.1,ada_scu:0.125:0.875	0.68283	4.52825	3.22702
Group11	7434632	intergenic	GB47255						plus	A/G,cap:0.9:0.1,ada_scu:0.15:0.85	0.638767	4.57303	3.15911
Group11	7436244	intron	GB47256						plus	A/G,cap:0.9:0.1,ada_scu:0.05:0.95	0.830788	3.65563	3.12235
Group11	7438413	intron	GB47256						plus	C/T,cap:0.1:0.9,ada_scu:0.825:0.175	0.596997	4.43252	3.09103
Group11	7438527	intron	GB47256						plus	A/T,cap:0.8:0.2,ada_scu:0.075:0.925	0.694468	4.02933	3.09027
Group11	7439806	intron	GB47256						plus	C/T,cap:0.2:0.8,ada_scu:1:0	0.88405	3.2986	3.0467
Group11	7440022	intron	GB47256						plus	C/T,cap:0:1,ada_scu:0.9:0.1	0.810536	3.40624	2.9752
Group11	7445605	intron	GB47256						plus	A/G,cap:1:0,ada_scu:0:1	1	2.49401	3.1242
Group11	7445657	intron	GB47256						plus	C/T,cap:0:1,ada_scu:1:0	1	2.49401	3.10116
Group11	7446070	intron	GB47256						plus	A/G,cap:1:0,ada_scu:0:1	1	3.27986	3.32635
Group11	7446402	intron	GB47256						plus	C/T,cap:0:1,ada_scu:0.825:0.175	0.690332	5.05819	3.40973
Group11	7446476	intron	GB47256						plus	A/G,cap:1:0,ada_scu:0:1	1	3.37542	3.55864
Group11	7447346	intron	GB47256						plus	C/T,cap:0:1,ada_scu:1:0	1	2.63794	3.37648
Group11	7447852	intron	GB47256						plus	G/T,cap:0:1,ada_scu:1:0	1	3.31181	3.48872
Group11	7448032	intron	GB47256						plus	C/T,cap:0:1,ada_scu:0.975:0.025	0.94903	3.29165	3.28573
Group11	7448185	intron	GB47256						plus	C/T,cap:1:0,ada_scu:0.3:0.7	0.521773	5.10228	3.17061
Group11	7448251	intron	GB47256						plus	C/T,cap:0:1,ada_scu:0.875:0.125	0.768623	4.47339	3.29607
Group11	7448323	intron	GB47256						plus	A/G,cap:0:1,ada_scu:0.8:0.2	0.653716	4.31606	3.11671
Group11	7448368	intron	GB47256						plus	A/G,cap:0:1,ada_scu:0.75:0.25	0.58502	4.31606	3.0506
Group11	7450081	intron	GB47256						plus	C/T,cap:0:1,ada_scu:0.775:0.225	0.618644	4.02038	2.99021
Group11	7450175	intron	GB47256						plus	C/T,cap:0:1,ada_scu:0.85:0.15	0.728597	4.74572	3.31315
Group11	7450492	intron	GB47256						plus	A/G,cap:1:0,ada_scu:0.025:0.975	0.94903	3.04192	3.1947
Group11	7451114	intron	GB47256						plus	A/T,cap:0:1,ada_scu:0.75:0.25	0.58502	4.34693	3.06081
Group11	7451151	intron	GB47256						plus	C/T,cap:0:1,ada_scu:1:0	1	2.97532	3.32952
Group11	7451243	intron	GB47256						plus	C/T,cap:0:1,ada_scu:0.975:0.025	0.94903	3.00593	3.1929
Group11	7451710	intron	GB47256						plus	A/G,cap:1:0,ada_scu:0:1	1	2.09428	2.95152
Group11	7452177	intron	GB47256						plus	C/T,cap:0:1,ada_scu:0.825:0.175	0.690332	5.02184	3.39186
Group11	7452209	intron	GB47256						plus	C/T,cap:0:1,ada_scu:0.725:0.275	0.552757	5.02184	3.1774
Group11	7452238	intron	GB47256						plus	C/T,cap:0:1,ada_scu:0.725:0.275	0.552757	5.62834	3.36455
Group11	7453972	intron	GB47256						plus	C/T,cap:0:1,ada_scu:0.8:0.2	0.653716	3.82241	2.993
Group11	7454866	intron	GB47256						plus	C/T,cap:0:1,ada_scu:0.95:0.05	0.900582	3.45255	3.16544
Group11	7455090	intron	GB47256						plus	C/T,cap:1:0,ada_scu:0.275:0.725	0.552757	5.66107	3.37591
Group11	7455102	intron	GB47256						plus	A/G,cap:1:0,ada_scu:0:1	1	4.69686	3.83957
Group11	7455132	intron	GB47256						plus	C/T,cap:0:1,ada_scu:0.825:0.175	0.690332	4.69686	3.28642
Group11	7455168	intron	GB47256						plus	A/C,cap:0:1,ada_scu:0.7:0.3	0.521773	4.52799	2.99159
Group11	7455380	intron	GB47256						plus	A/G,cap:1:0,ada_scu:0:1	1	4.02924	3.70417
Group11	7455389	intron	GB47256						plus	C/T,cap:0:1,ada_scu:1:0	1	4.02924	3.63455
Group11	7455705	intron	GB47256						plus	A/G,cap:1:0,ada_scu:0.225:0.775	0.618644	4.94286	3.26907
Group11	7455722	intron	GB47256						plus	A/G,cap:0:1,ada_scu:0.725:0.275	0.552757	4.94286	3.14907
Group11	7455908	intron	GB47256						plus	A/G,cap:0:1,ada_scu:0.875:0.125	0.768623	3.50252	2.9937
Group11	7456288	intron	GB47256						plus	A/C,cap:1:0,ada_scu:0.025:0.975	0.94903	3.65563	3.38638
Group11	7456361	intron	GB47256						plus	A/G,cap:1:0,ada_scu:0.025:0.975	0.94903	3.2533	3.24061
Group11	7459406	intron	GB47256						plus	A/G,cap:1:0,ada_scu:0.05:0.95	0.900582	3.50124	3.18108
Group11	7459946	intron	GB47256						plus	A/G,cap:1:0,ada_scu:0.075:0.925	0.854472	4.20778	3.30738
Group11	7459977	intron	GB47256						plus	A/G,cap:0.9:0.1,ada_scu:0.05:0.95	0.830788	3.61473	3.10893
Group11	7460010	intron	GB47256						plus	C/T,cap:0:1,ada_scu:0.9:0.1	0.810536	5.22593	3.55892
Group11	7460013	intron	GB47256						plus	A/C,cap:0:1,ada_scu:0.95:0.05	0.900582	4.95146	3.64193
Group11	7460292	intron	GB47256						plus	A/G,cap:1:0,ada_scu:0:1	1	2.89073	3.27389
Group11	7460438	intron	GB47256						plus	A/G,cap:1:0,ada_scu:0:1	1	2.38973	3.08504
Group11	7460728	intron	GB47256						plus	A/G,cap:1:0,ada_scu:0:1	1	2.73455	3.16
Group11	7463660	intergenic	GB47256						plus	C/T,cap:0:1,ada_scu:1:0	1	4.61535	4.08295
Group11	7464070	intergenic	GB47256						plus	A/G,cap:1:0,ada_scu:0:1	1	4.4543	3.85237
Group11	7464074	intergenic	GB47256						plus	A/G,cap:0:1,ada_scu:0.575:0.425	0.383622	5.29087	2.95988
Group11	7464166	intergenic	GB47256						plus	A/G,cap:1:0,ada_scu:0.05:0.95	0.900582	4.73926	3.5798
Group11	7464183	intergenic	GB47256						plus	A/G,cap:0:1,ada_scu:0.55:0.45	0.35893	5.32366	2.95732
Group11	7464215	intergenic	GB47256						plus	A/G,cap:1:0,ada_scu:0.325:0.675	0.491994	4.67609	3.01672
Group11	7464933	intergenic	GB47256						plus	C/T,cap:0:1,ada_scu:0.95:0.05	0.900582	3.2953	3.10865
Group11	7464943	intergenic	GB47256						plus	C/T,cap:0:1,ada_scu:0.95:0.05	0.900582	3.53664	3.1893
Group11	7467755	intergenic	GB47256						plus	C/T,cap:0:1,ada_scu:0.875:0.125	0.768623	4.80869	3.40407
Group11	7467928	intergenic	GB47256						plus	C/T,cap:0:1,ada_scu:0.675:0.325	0.491994	6.4269	3.57404
Group11	7467950	intergenic	GB47256						plus	A/G,cap:0:1,ada_scu:0.775:0.225	0.618644	5.24942	3.37941
Group11	7467965	intergenic	GB47256						plus	C/T,cap:0:1,ada_scu:0.775:0.225	0.618644	5.24942	3.37979
Group11	7467968	intergenic	GB47256						plus	A/G,cap:1:0,ada_scu:0.025:0.975	0.94903	5.24942	3.96829
Group11	7467992	intergenic	GB47256						plus	C/T,cap:1:0,ada_scu:0.2:0.8	0.653716	5.24942	3.40971
Group11	7468125	intergenic	GB47256						plus	C/T,cap:0:1,ada_scu:1:0	1	3.91098	3.5822
Group11	7468290	intergenic	GB47256						plus	C/T,cap:0:1,ada_scu:0.75:0.25	0.58502	4.03246	2.96641
Group11	7468424	intergenic	GB47256						plus	A/G,cap:1:0,ada_scu:0.025:0.975	0.94903	3.14063	3.21911
Group11	7469546	intergenic	GB47256						plus	A/G,cap:1:0,ada_scu:0.05:0.95	0.900582	3.14784	3.05846
Group11	7469549	intergenic	GB47256						plus	A/G,cap:1:0,ada_scu:0.05:0.95	0.900582	3.14784	3.05992
Group11	7470619	intergenic	GB47256						plus	C/T,cap:0:1,ada_scu:0.9:0.1	0.810536	4.07234	3.18507
Group11	7470669	intergenic	GB47256						plus	A/G,cap:1:0,ada_scu:0.4:0.6	0.409222	5.85259	3.14406
Group11	7476322	intergenic	GB47251						minus	C/T,cap:1:0,ada_scu:0:1	1	2.33797	2.9512
Group11	7476418	intergenic	GB47251						minus	A/G,cap:1:0,ada_scu:0.25:0.75	0.58502	5.11166	3.29994
Group11	7502157	intron	GB47251						minus	A/G,cap:1:0,ada_scu:0.175:0.825	0.690332	4.33051	3.17196
Group11	7502163	intron	GB47251						minus	C/T,cap:0:1,ada_scu:0.975:0.025	0.94903	4.33051	3.62636
Group11	7502169	intron	GB47251						minus	A/G,cap:0:1,ada_scu:0.95:0.05	0.900582	4.33051	3.45284
Group11	7502173	intron	GB47251						minus	A/C,cap:1:0,ada_scu:0.15:0.85	0.728597	5.6001	3.59021
Group11	7502178	intron	GB47251						minus	A/G,cap:1:0,ada_scu:0.075:0.925	0.854472	5.53371	3.73623
Group11	7502203	intron	GB47251						minus	C/T,cap:0:1,ada_scu:0.925:0.075	0.854472	5.53371	3.7344
Group11	7502262	intron	GB47251						minus	A/G,cap:1:0,ada_scu:0.05:0.95	0.900582	5.7442	3.92605
Group11	7502305	intron	GB47251						minus	A/G,cap:1:0,ada_scu:0.05:0.95	0.900582	5.73481	3.9232
Group11	7502307	intron	GB47251						minus	A/G,cap:1:0,ada_scu:0.05:0.95	0.900582	5.73481	3.92629
Group11	7502445	intron	GB47251						minus	A/G,cap:0:1,ada_scu:0.65:0.35	0.463351	5.02738	3.11415
Group11	7502458	intron	GB47251						minus	A/G,cap:1:0,ada_scu:0.225:0.775	0.618644	5.02738	3.30012
Group11	7502516	intron	GB47251						minus	A/G,cap:1:0,ada_scu:0.35:0.65	0.463351	5.02738	3.11441
Group11	7502572	intron	GB47251						minus	C/T,cap:0.1:0.9,ada_scu:0.85:0.15	0.638767	4.27956	3.07212
Group11	7504192	intron	GB47251						minus	G/T,cap:0:1,ada_scu:1:0	1	2.73522	3.45114
Group11	7508663	intergenic	GB47251						minus	C/T,cap:0.1:0.9,ada_scu:0.975:0.025	0.886153	3.81435	3.26787
Group11	7509541	intergenic	GB47251						minus	C/T,cap:0.1:0.9,ada_scu:1:0	0.945011	3.52786	3.20636
Group11	7509642	intergenic	GB47251						minus	A/G,cap:0.2:0.8,ada_scu:1:0	0.88405	3.40349	3.06948
Group11	7509645	intergenic	GB47251						minus	A/G,cap:0.9:0.1,ada_scu:0:1	0.945011	3.65725	3.34871
Group11	7509716	intergenic	GB47251						minus	C/T,cap:0.1:0.9,ada_scu:1:0	0.945011	4.6663	3.60092
Group11	7509733	intergenic	GB47251						minus	A/G,cap:0:1,ada_scu:0.725:0.275	0.552757	4.95847	3.1552
Group11	7509757	intergenic	GB47251						minus	A/G,cap:0.9:0.1,ada_scu:0:1	0.945011	4.46919	3.60215
Group11	7509856	intergenic	GB47251						minus	A/G,cap:0.9:0.1,ada_scu:0.025:0.975	0.886153	3.54944	3.15958
Group11	7509882	intergenic	GB47251						minus	A/G,cap:0.9:0.1,ada_scu:0:1	0.945011	3.19587	3.09975
Group11	7509884	intergenic	GB47251						minus	G/T,cap:0.1:0.9,ada_scu:0.975:0.025	0.886153	3.2217	3.05292
Group11	7509898	intergenic	GB47251						minus	G/T,cap:0.1:0.9,ada_scu:1:0	0.945011	3.16734	3.11494
Group11	7510026	intergenic	GB47251						minus	A/G,cap:0.9:0.1,ada_scu:0:1	0.945011	2.90983	2.99777
Group11	7510532	intergenic	GB47251						minus	A/G,cap:0.9:0.1,ada_scu:0.05:0.95	0.830788	3.54232	3.08201
Group11	7511595	intergenic	GB47251						minus	A/T,cap:0.9:0.1,ada_scu:0.175:0.825	0.596997	4.94706	3.24868
Group11	7511755	intergenic	GB47251						minus	G/T,cap:0:1,ada_scu:0.625:0.375	0.43578	5.41452	3.03921
Group11	7511778	intergenic	GB47251						minus	A/G,cap:1:0,ada_scu:0.1:0.9	0.810536	5.41452	3.61875
Group11	7511796	intergenic	GB47251						minus	C/T,cap:0:1,ada_scu:0.95:0.05	0.900582	5.0858	3.69427
Group11	7513026	intergenic	GB47251						minus	C/T,cap:0.9:0.1,ada_scu:0.1:0.9	0.729377	5.1751	3.46013
Group11	7516008	intergenic	GB47257	LOC412865†	hypothetical protein LOC412865	FBgn0260660	MP=multiplexin		plus	A/G,cap:0:1,ada_scu:0.65:0.35	0.463351	5.59964	3.29049
Group11	7517327	intergenic	GB47257	LOC412865†	hypothetical protein LOC412865	FBgn0260660	MP=multiplexin		plus	A/G,cap:0:1,ada_scu:1:0	1	1.63547	3.07394
Group11	7518378	intergenic	GB47257	LOC412865†	hypothetical protein LOC412865	FBgn0260660	MP=multiplexin		plus	C/T,cap:0:1,ada_scu:0.975:0.025	0.94903	2.52462	2.97151
Group11	7518684	intergenic	GB47257	LOC412865†	hypothetical protein LOC412865	FBgn0260660	MP=multiplexin		plus	A/G,cap:1:0,ada_scu:0:1	1	4.41312	4.16738
Group11	7518797	intergenic	GB47257	LOC412865†	hypothetical protein LOC412865	FBgn0260660	MP=multiplexin		plus	A/G,cap:1:0,ada_scu:0.025:0.975	0.94903	4.55076	3.72484
Group11	7518960	intergenic	GB47257	LOC412865†	hypothetical protein LOC412865	FBgn0260660	MP=multiplexin		plus	A/G,cap:1:0,ada_scu:0.025:0.975	0.94903	2.99597	3.17379
Group11	7519220	intergenic	GB47257	LOC412865†	hypothetical protein LOC412865	FBgn0260660	MP=multiplexin		plus	A/G,cap:1:0,ada_scu:0:1	1	2.99597	3.22218
Group11	7519779	intergenic	GB47257	LOC412865†	hypothetical protein LOC412865	FBgn0260660	MP=multiplexin		plus	A/G,cap:1:0,ada_scu:0:1	1	3.33556	3.38104
Group11	7519946	intergenic	GB47257	LOC412865†	hypothetical protein LOC412865	FBgn0260660	MP=multiplexin		plus	C/T,cap:0:1,ada_scu:1:0	1	2.42328	2.96493
Group11	7522509	intron	GB47257	LOC412865†	hypothetical protein LOC412865	FBgn0260660	MP=multiplexin		plus	A/G,cap:0:1,ada_scu:1:0	1	2.59639	3.14256
Group11	7523151	intron	GB47257	LOC412865†	hypothetical protein LOC412865	FBgn0260660	MP=multiplexin		plus	C/G,cap:0:1,ada_scu:0.975:0.025	0.94903	2.44817	2.94412
Group11	7538846	intron	GB47257	LOC412865†	hypothetical protein LOC412865	FBgn0260660	MP=multiplexin		plus	A/G,cap:0.1:0.9,ada_scu:0.725:0.275	0.449716	4.85978	3.03436
Group11	7564044	intron	GB47257	LOC412865†	hypothetical protein LOC412865	FBgn0260660	MP=multiplexin		plus	A/G,cap:0.9:0.1,ada_scu:0.2:0.8	0.557353	4.46699	3.07595
Group11	7565601	intergenic	GB47257	LOC412865†	hypothetical protein LOC412865	FBgn0260660	MP=multiplexin		plus	A/G,cap:1:0,ada_scu:0.025:0.975	0.94903	3.66938	3.40842
Group11	7565715	intergenic	GB47257	LOC412865†	hypothetical protein LOC412865	FBgn0260660	MP=multiplexin		plus	C/T,cap:0.2:0.8,ada_scu:0.925:0.075	0.694468	4.1487	3.12199
Group11	11907930	intron	GB44981	LOC100576773		FBgn0032910	CG9265=N/A		minus	A/G,cap:0.8:0.2,ada_scu:0:1	0.88405	3.20577	3.00107
Group11	11913900	intergenic	GB44981	LOC100576773		FBgn0032910	CG9265=N/A		minus	C/T,cap:0.1:0.9,ada_scu:0.975:0.025	0.886153	4.12703	3.36265
Group11	11915677	intergenic	GB44981	LOC100576773		FBgn0032910	CG9265=N/A		minus	A/G,cap:0.9:0.1,ada_scu:0:1	0.945011	3.45678	3.22236
Group11	11916098	intergenic	GB44980	LOC409260	epidermal retinol dehydrogenase 2-like	FBgn0032910	CG9265=N/A		minus	A/G,cap:0.9:0.1,ada_scu:0:1	0.945011	3.16739	3.15814
Group11	11916214	intergenic	GB44980	LOC409260	epidermal retinol dehydrogenase 2-like	FBgn0032910	CG9265=N/A		minus	C/T,cap:0:1,ada_scu:0.85:0.15	0.728597	3.59187	2.95581
Group11	11923867	intron	GB44980	LOC409260	epidermal retinol dehydrogenase 2-like	FBgn0032910	CG9265=N/A		minus	C/T,cap:0.1:0.9,ada_scu:1:0	0.945011	4.24031	3.47313
Group11	12842970	intron	GB44917	LOC408318*	hypothetical protein LOC408318	FBgn0052432	CG32432=N/A		minus	C/T,cap:0:1,ada_scu:1:0	1	1.62418	3.02484
Group11	12843247	intron	GB44917	LOC408318*	hypothetical protein LOC408318	FBgn0052432	CG32432=N/A		minus	C/T,cap:0:1,ada_scu:0.975:0.025	0.94903	3.65276	3.40116
Group11	12843301	intron	GB44917	LOC408318*	hypothetical protein LOC408318	FBgn0052432	CG32432=N/A		minus	A/G,cap:1:0,ada_scu:0:1	1	4.33743	3.77084
Group11	12843375	intron	GB44917	LOC408318*	hypothetical protein LOC408318	FBgn0052432	CG32432=N/A		minus	A/C,cap:0:1,ada_scu:0.75:0.25	0.58502	4.0965	2.98582
Group11	12845332	intron	GB44917	LOC408318*	hypothetical protein LOC408318	FBgn0052432	CG32432=N/A		minus	C/T,cap:1:0,ada_scu:0:1	1	1.7532	3.07564
Group11	12846152	intron	GB44917	LOC408318*	hypothetical protein LOC408318	FBgn0052432	CG32432=N/A		minus	G/T,cap:1:0,ada_scu:0:1	1	2.86026	3.16901
Group11	12846193	intron	GB44917	LOC408318*	hypothetical protein LOC408318	FBgn0052432	CG32432=N/A		minus	A/G,cap:1:0,ada_scu:0:1	1	2.80773	3.33489
Group11	12846204	intron	GB44917	LOC408318*	hypothetical protein LOC408318	FBgn0052432	CG32432=N/A		minus	A/T,cap:0:1,ada_scu:1:0	1	2.80773	3.35898
Group11	12847292	intron	GB44917	LOC408318*	hypothetical protein LOC408318	FBgn0052432	CG32432=N/A		minus	A/G,cap:1:0,ada_scu:0:1	1	3.04389	3.49269
Group11	12847310	intron	GB44917	LOC408318*	hypothetical protein LOC408318	FBgn0052432	CG32432=N/A		minus	A/G,cap:1:0,ada_scu:0:1	1	4.08845	3.83748
Group11	12847375	intron	GB44917	LOC408318*	hypothetical protein LOC408318	FBgn0052432	CG32432=N/A		minus	C/T,cap:0:1,ada_scu:1:0	1	3.9626	3.5497
Group11	12847419	intron	GB44917	LOC408318*	hypothetical protein LOC408318	FBgn0052432	CG32432=N/A		minus	A/G,cap:1:0,ada_scu:0.025:0.975	0.94903	3.31549	3.29305
Group11	12847844	intron	GB44917	LOC408318*	hypothetical protein LOC408318	FBgn0052432	CG32432=N/A		minus	A/G,cap:1:0,ada_scu:0:1	1	4.4404	4.2039
Group11	12847910	intron	GB44917	LOC408318*	hypothetical protein LOC408318	FBgn0052432	CG32432=N/A		minus	C/T,cap:1:0,ada_scu:0.075:0.925	0.854472	3.65875	3.13084
Group11	12848486	intron	GB44917	LOC408318*	hypothetical protein LOC408318	FBgn0052432	CG32432=N/A		minus	C/T,cap:0:1,ada_scu:0.95:0.05	0.900582	3.38202	3.13586
Group11	12849126	intron	GB44917	LOC408318*	hypothetical protein LOC408318	FBgn0052432	CG32432=N/A		minus	C/T,cap:0:1,ada_scu:0.5:0.5	0.312081	5.94646	3.06781
Group11	12849169	intron	GB44917	LOC408318*	hypothetical protein LOC408318	FBgn0052432	CG32432=N/A		minus	C/T,cap:0:1,ada_scu:0.625:0.375	0.43578	5.88097	3.17322
Group11	12856341	intron	GB44917	LOC408318*	hypothetical protein LOC408318	FBgn0052432	CG32432=N/A		minus	C/T,cap:0:1,ada_scu:0.975:0.025	0.94903	2.59212	2.99879
Group11	12856430	intron	GB44917	LOC408318*	hypothetical protein LOC408318	FBgn0052432	CG32432=N/A		minus	A/G,cap:1:0,ada_scu:0.175:0.825	0.690332	3.79784	3.01151
Group11	12856564	intron	GB44917	LOC408318*	hypothetical protein LOC408318	FBgn0052432	CG32432=N/A		minus	A/G,cap:1:0,ada_scu:0:1	1	3.83735	3.58053
Group11	12856585	intron	GB44917	LOC408318*	hypothetical protein LOC408318	FBgn0052432	CG32432=N/A		minus	A/G,cap:1:0,ada_scu:0.025:0.975	0.94903	3.83089	3.48623
Group11	12856612	intron	GB44917	LOC408318*	hypothetical protein LOC408318	FBgn0052432	CG32432=N/A		minus	A/G,cap:1:0,ada_scu:0:1	1	4.17914	4.55881
Group11	12856618	intron	GB44917	LOC408318*	hypothetical protein LOC408318	FBgn0052432	CG32432=N/A		minus	A/G,cap:1:0,ada_scu:0:1	1	4.44703	3.94796
Group11	12856678	intron	GB44917	LOC408318*	hypothetical protein LOC408318	FBgn0052432	CG32432=N/A		minus	C/T,cap:0:1,ada_scu:1:0	1	4.75198	3.83798
Group11	12856680	intron	GB44917	LOC408318*	hypothetical protein LOC408318	FBgn0052432	CG32432=N/A		minus	C/T,cap:0:1,ada_scu:1:0	1	4.75198	3.8199
Group11	12856742	intron	GB44917	LOC408318*	hypothetical protein LOC408318	FBgn0052432	CG32432=N/A		minus	A/G,cap:1:0,ada_scu:0:1	1	4.74737	3.8777
Group11	12856851	intron	GB44917	LOC408318*	hypothetical protein LOC408318	FBgn0052432	CG32432=N/A		minus	A/G,cap:1:0,ada_scu:0:1	1	4.91586	3.97086
Group11	12856879	intron	GB44917	LOC408318*	hypothetical protein LOC408318	FBgn0052432	CG32432=N/A		minus	C/T,cap:1:0,ada_scu:0.4:0.6	0.409222	5.65502	3.0796
Group11	12857523	intron	GB44917	LOC408318*	hypothetical protein LOC408318	FBgn0052432	CG32432=N/A		minus	C/T,cap:0:1,ada_scu:1:0	1	2.65537	3.0743
Group11	12857541	intron	GB44917	LOC408318*	hypothetical protein LOC408318	FBgn0052432	CG32432=N/A		minus	C/G,cap:0:1,ada_scu:1:0	1	2.74021	3.10584
Group11	12858567	intron	GB44917	LOC408318*	hypothetical protein LOC408318	FBgn0052432	CG32432=N/A		minus	A/G,cap:1:0,ada_scu:0.35:0.65	0.463351	5.03821	3.11865
Group11	12859280	intron	GB44917	LOC408318*	hypothetical protein LOC408318	FBgn0052432	CG32432=N/A		minus	A/G,cap:1:0,ada_scu:0:1	1	4.29477	3.66855
Group11	12859353	intron	GB44917	LOC408318*	hypothetical protein LOC408318	FBgn0052432	CG32432=N/A		minus	C/T,cap:0:1,ada_scu:0.75:0.25	0.58502	5.21672	3.33669
Group11	12859437	intron	GB44917	LOC408318*	hypothetical protein LOC408318	FBgn0052432	CG32432=N/A		minus	C/T,cap:1:0,ada_scu:0.55:0.45	0.268332	7.13698	3.24981
Group11	12859449	intron	GB44917	LOC408318*	hypothetical protein LOC408318	FBgn0052432	CG32432=N/A		minus	C/T,cap:0:1,ada_scu:0.675:0.325	0.491994	7.13698	3.97115
Group11	12859457	intron	GB44917	LOC408318*	hypothetical protein LOC408318	FBgn0052432	CG32432=N/A		minus	A/G,cap:0:1,ada_scu:0.975:0.025	0.94903	7.13698	4.8653
Group11	12859482	intron	GB44917	LOC408318*	hypothetical protein LOC408318	FBgn0052432	CG32432=N/A		minus	C/T,cap:1:0,ada_scu:0.425:0.575	0.383622	6.18594	3.22248
Group11	12860140	intron	GB44917	LOC408318*	hypothetical protein LOC408318	FBgn0052432	CG32432=N/A		minus	C/T,cap:0:1,ada_scu:1:0	1	3.32908	3.45837
Group11	12860232	intron	GB44917	LOC408318*	hypothetical protein LOC408318	FBgn0052432	CG32432=N/A		minus	A/G,cap:1:0,ada_scu:0.025:0.975	0.94903	2.77017	3.08702
Group11	12860367	intron	GB44917	LOC408318*	hypothetical protein LOC408318	FBgn0052432	CG32432=N/A		minus	A/G,cap:1:0,ada_scu:0:1	1	2.77167	3.15209
Group11	12860447	intron	GB44917	LOC408318*	hypothetical protein LOC408318	FBgn0052432	CG32432=N/A		minus	A/G,cap:1:0,ada_scu:0:1	1	2.77167	3.29995
Group11	12862051	syn	GB45238						plus	A/G,cap:1:0,ada_scu:0:1	1	2.47621	3.19668
Group11	12862594	intron	GB44917	LOC408318*	hypothetical protein LOC408318	FBgn0052432	CG32432=N/A		minus	C/T,cap:1:0,ada_scu:0.025:0.975	0.94903	2.84194	3.10854
Group11	12862639	intron	GB44917	LOC408318*	hypothetical protein LOC408318	FBgn0052432	CG32432=N/A		minus	A/G,cap:0.9:0.1,ada_scu:0:1	0.945011	3.34819	3.26677
Group11	12862681	intron	GB44917	LOC408318*	hypothetical protein LOC408318	FBgn0052432	CG32432=N/A		minus	C/T,cap:0.9:0.1,ada_scu:0.125:0.875	0.68283	4.21167	3.13373
Group11	12862728	intron	GB44917	LOC408318*	hypothetical protein LOC408318	FBgn0052432	CG32432=N/A		minus	G/T,cap:0:1,ada_scu:1:0	1	4.55336	4.26258
Group11	12862738	intron	GB44917	LOC408318*	hypothetical protein LOC408318	FBgn0052432	CG32432=N/A		minus	A/G,cap:1:0,ada_scu:0.325:0.675	0.491994	4.90036	3.08138
Group11	12862747	intron	GB44917	LOC408318*	hypothetical protein LOC408318	FBgn0052432	CG32432=N/A		minus	C/T,cap:0:1,ada_scu:0.775:0.225	0.618644	4.74937	3.21191
Group11	12862767	intron	GB44917	LOC408318*	hypothetical protein LOC408318	FBgn0052432	CG32432=N/A		minus	C/T,cap:0:1,ada_scu:1:0	1	4.58989	3.75403
Group11	12862798	intron	GB44917	LOC408318*	hypothetical protein LOC408318	FBgn0052432	CG32432=N/A		minus	A/G,cap:1:0,ada_scu:0:1	1	4.58989	4.10899
Group11	12862815	intron	GB44917	LOC408318*	hypothetical protein LOC408318	FBgn0052432	CG32432=N/A		minus	A/G,cap:0:1,ada_scu:0.8:0.2	0.653716	5.21313	3.41696
Group11	12862888	intron	GB44917	LOC408318*	hypothetical protein LOC408318	FBgn0052432	CG32432=N/A		minus	A/G,cap:1:0,ada_scu:0:1	1	3.83057	3.51204
Group11	12863009	syn	GB45239	LOC100576557	uncharacterized LOC100576557				plus	C/T,cap:1:0,ada_scu:0.25:0.75	0.58502	5.35653	3.37807
Group11	12863057	intron	GB45239	LOC100576557	uncharacterized LOC100576557				plus	C/T,cap:1:0,ada_scu:0.45:0.55	0.35893	6.69344	3.4161
Group11	12863175	intron	GB45239	LOC100576557	uncharacterized LOC100576557				plus	A/G,cap:0:1,ada_scu:1:0	1	4.86737	3.9244
Group11	12864684	syn	GB45239	LOC100576557	uncharacterized LOC100576557				plus	A/C,cap:0:1,ada_scu:1:0	1	2.72564	3.13992
Group11	12864730	non	GB45239	LOC100576557	uncharacterized LOC100576557			cds;POS=1000:334:1;SUB=non;ALLELES=A:AGA:R,G:GGA:G	plus	A/G,cap:1:0,ada_scu:0:1	1	2.62962	3.1356
Group11	12864802	syn	GB45239	LOC100576557	uncharacterized LOC100576557				plus	C/T,cap:0:1,ada_scu:0.95:0.05	0.900582	3.72141	3.25134
Group11	12864900	non	GB45239	LOC100576557	uncharacterized LOC100576557			cds;POS=1170:390:3;SUB=non;ALLELES=A:ATA:I,G:ATG:M	plus	A/G,cap:1:0,ada_scu:0.025:0.975	0.94903	3.76998	3.45318
Group11	12864929	non	GB45239	LOC100576557	uncharacterized LOC100576557			cds;POS=1199:400:2;SUB=non;ALLELES=T:CTC:L,C:CCC:P	plus	C/T,cap:0:1,ada_scu:0.9:0.1	0.810536	3.86142	3.11961
Group11	12864942	syn	GB45239	LOC100576557	uncharacterized LOC100576557				plus	A/G,cap:1:0,ada_scu:0.275:0.725	0.552757	5.06092	3.19484
Group11	12865066	intron	GB45239	LOC100576557	uncharacterized LOC100576557				plus	C/G,cap:0:1,ada_scu:0.775:0.225	0.618644	5.1302	3.33742
Group11	12865117	intron	GB45239	LOC100576557	uncharacterized LOC100576557				plus	C/T,cap:0:1,ada_scu:0.925:0.075	0.854472	4.63939	3.44048
Group11	12865201	non	GB45239	LOC100576557	uncharacterized LOC100576557			cds;POS=1367:456:2;SUB=non;ALLELES=T:TTT:F,C:TCT:S	plus	C/T,cap:0:1,ada_scu:0.925:0.075	0.854472	3.66275	3.13719
Group11	12865831	intron	GB44917	LOC408318*	hypothetical protein LOC408318	FBgn0052432	CG32432=N/A		minus	A/G,cap:1:0,ada_scu:0.05:0.95	0.900582	3.00346	3.0038
Group11	12865970	intron	GB44917	LOC408318*	hypothetical protein LOC408318	FBgn0052432	CG32432=N/A		minus	A/G,cap:1:0,ada_scu:0.025:0.975	0.94903	2.70414	3.02602
Group11	12866043	intron	GB44917	LOC408318*	hypothetical protein LOC408318	FBgn0052432	CG32432=N/A		minus	C/T,cap:0:1,ada_scu:0.975:0.025	0.94903	3.02691	3.17853
Group11	12866134	intron	GB44917	LOC408318*	hypothetical protein LOC408318	FBgn0052432	CG32432=N/A		minus	G/T,cap:0:1,ada_scu:0.975:0.025	0.94903	3.08513	3.17674
Group11	12866224	intron	GB44917	LOC408318*	hypothetical protein LOC408318	FBgn0052432	CG32432=N/A		minus	A/G,cap:0:1,ada_scu:0.425:0.575	0.247526	6.56747	2.95071
Group11	12866230	intron	GB44917	LOC408318*	hypothetical protein LOC408318	FBgn0052432	CG32432=N/A		minus	G/T,cap:0:1,ada_scu:0.725:0.275	0.552757	6.56747	3.70567
Group11	12866467	intron	GB44917	LOC408318*	hypothetical protein LOC408318	FBgn0052432	CG32432=N/A		minus	C/T,cap:0:1,ada_scu:0.925:0.075	0.854472	4.07417	3.26385
Group11	12866654	intron	GB44917	LOC408318*	hypothetical protein LOC408318	FBgn0052432	CG32432=N/A		minus	C/T,cap:0:1,ada_scu:0.975:0.025	0.94903	2.78845	3.11804
Group11	12869230	intron	GB44917	LOC408318*	hypothetical protein LOC408318	FBgn0052432	CG32432=N/A		minus	A/G,cap:1:0,ada_scu:0.075:0.925	0.854472	3.23636	2.98996
Group11	12869514	intron	GB44917	LOC408318*	hypothetical protein LOC408318	FBgn0052432	CG32432=N/A		minus	C/T,cap:0:1,ada_scu:0.975:0.025	0.94903	3.00945	3.15836
Group11	12869528	intron	GB44917	LOC408318*	hypothetical protein LOC408318	FBgn0052432	CG32432=N/A		minus	A/G,cap:1:0,ada_scu:0:1	1	3.00945	3.57847
Group11	12869633	intron	GB44917	LOC408318*	hypothetical protein LOC408318	FBgn0052432	CG32432=N/A		minus	C/T,cap:0:1,ada_scu:1:0	1	3.74574	3.65358
Group11	12869751	intron	GB44917	LOC408318*	hypothetical protein LOC408318	FBgn0052432	CG32432=N/A		minus	A/G,cap:1:0,ada_scu:0:1	1	4.34178	4.04135
Group11	12869760	intron	GB44917	LOC408318*	hypothetical protein LOC408318	FBgn0052432	CG32432=N/A		minus	C/T,cap:0:1,ada_scu:1:0	1	4.30618	3.69666
Group11	12869767	intron	GB44917	LOC408318*	hypothetical protein LOC408318	FBgn0052432	CG32432=N/A		minus	A/G,cap:1:0,ada_scu:0:1	1	4.48698	4.41463
Group11	12869914	intron	GB44917	LOC408318*	hypothetical protein LOC408318	FBgn0052432	CG32432=N/A		minus	C/T,cap:1:0,ada_scu:0.15:0.85	0.728597	4.05294	3.09902
Group11	12870216	intron	GB44917	LOC408318*	hypothetical protein LOC408318	FBgn0052432	CG32432=N/A		minus	C/T,cap:0:1,ada_scu:0.925:0.075	0.854472	3.51897	3.08962
Group11	12870316	intron	GB44917	LOC408318*	hypothetical protein LOC408318	FBgn0052432	CG32432=N/A		minus	A/G,cap:0.9:0.1,ada_scu:0:1	0.945011	4.07101	3.47968
Group11	12870870	intron	GB44917	LOC408318*	hypothetical protein LOC408318	FBgn0052432	CG32432=N/A		minus	C/T,cap:0.1:0.9,ada_scu:0.975:0.025	0.886153	3.73238	3.23129
Group11	12870932	intron	GB44917	LOC408318*	hypothetical protein LOC408318	FBgn0052432	CG32432=N/A		minus	C/T,cap:0.9:0.1,ada_scu:0:1	0.945011	4.12422	3.44864
Group11	12882025	intergenic	GB44917	LOC408318*	hypothetical protein LOC408318	FBgn0052432	CG32432=N/A		minus	C/T,cap:0.1:0.9,ada_scu:0.95:0.05	0.830788	3.21979	2.97447
Group11	12944669	intergenic	GB45244						plus	C/T,cap:0.1:0.9,ada_scu:0.8:0.2	0.557353	4.94656	3.22323
Group11	12951450	intron	GB45244						plus	A/G,cap:0.8:0.2,ada_scu:0.025:0.975	0.816036	3.65673	3.07103
Group11	12952688	intron	GB45244						plus	A/G,cap:0.8:0.2,ada_scu:0:1	0.88405	3.00825	2.96081
Group11	12952750	intron	GB45244						plus	A/G,cap:0.8:0.2,ada_scu:0:1	0.88405	3.37664	3.07286
Group11	12957256	intron	GB45244						plus	C/T,cap:0.1:0.9,ada_scu:1:0	0.945011	2.75585	2.96783
Group11	12957436	intron	GB45244						plus	C/T,cap:0.1:0.9,ada_scu:1:0	0.945011	4.31623	3.58785
Group11	12958083	intron	GB45244						plus	A/G,cap:0.9:0.1,ada_scu:0:1	0.945011	2.8391	3.02611
Group11	12962554	intron	GB45244						plus	A/G,cap:0.9:0.1,ada_scu:0.05:0.95	0.830788	3.46695	3.06074
Group11	12966809	intron	GB45244						plus	A/G,cap:0.1:0.9,ada_scu:0.85:0.15	0.638767	4.54311	3.14848
Group11	12966842	intron	GB45244						plus	C/T,cap:0.1:0.9,ada_scu:0.95:0.05	0.830788	3.69319	3.13235
Group11	12970462	intron	GB45244						plus	A/G,cap:0.9:0.1,ada_scu:0.05:0.95	0.830788	4.03553	3.23556
Group11	12970506	intron	GB45244						plus	C/T,cap:0.1:0.9,ada_scu:0.925:0.075	0.778618	3.84784	3.10895
Group11	12970513	intron	GB45244						plus	A/G,cap:0.9:0.1,ada_scu:0.05:0.95	0.830788	3.73273	3.14779
Group11	13081023	intron	GB45248	CTL2	C-type lectin 2	FBgn0032180	CG31714=N/A		plus	A/T,cap:0.8:0.2,ada_scu:0.025:0.975	0.816036	4.62413	3.36929
Group11	13236698	three_prime_utr	GB45263	LOC409241	prohormone-4	FBgn0051221	CG31221=N/A		plus	A/G,cap:1:0,ada_scu:0.275:0.725	0.552757	4.76545	3.09541
Group11	13237532	intergenic	GB45263	LOC409241	prohormone-4	FBgn0051221	CG31221=N/A		plus	C/T,cap:0:1,ada_scu:0.85:0.15	0.728597	3.84425	3.03737
Group11	13249465	intron	GB44893	LOC409636	uncharacterized LOC409636	FBgn0033582	CG9084=N/A		minus	C/T,cap:1:0,ada_scu:0.25:0.75	0.58502	4.80603	3.19978
Group11	13249518	intron	GB44893	LOC409636	uncharacterized LOC409636	FBgn0033582	CG9084=N/A		minus	C/T,cap:0:1,ada_scu:0.75:0.25	0.58502	4.80603	3.19906
Group11	13638460	intergenic	GB45300	LOC409942	interference hedgehog-like	FBgn0040388	BOI=brother of ihog		plus	A/G,cap:0.4:0.6,ada_scu:1:0	0.739848		3.24181
Group11	14725024	intron	GB43164						plus	C/T,cap:0.4:0.6,ada_scu:1:0	0.739848		3.2051
Group12	3924924	intergenic	GB53624	Fibroin4	silk fibroin 4				plus	C/T,cap:0.1:0.9,ada_scu:0.875:0.125	0.68283	4.02985	3.07918
Group12	6262201	intergenic	GB40687	LOC100576250†	hypothetical protein LOC100576250				minus	A/G,cap:0.9:0.1,ada_scu:0.15:0.85	0.638767	4.5193	3.14062
Group12	6262208	intergenic	GB40687	LOC100576250†	hypothetical protein LOC100576250				minus	C/T,cap:0.1:0.9,ada_scu:0.85:0.15	0.638767	4.5193	3.14128
Group12	6263492	intergenic	GB40687	LOC100576250†	hypothetical protein LOC100576250				minus	A/G,cap:0.9:0.1,ada_scu:0.05:0.95	0.830788	3.53591	3.08555
Group12	6264388	intergenic	GB40635	LOC724418	venom acid phosphatase Acph-1-like	FBgn0000032	ACPH-1=Acid phosphatase 1		plus	C/T,cap:0.1:0.9,ada_scu:0.875:0.125	0.68283	3.84358	3.02296
Group12	6264689	intergenic	GB40635	LOC724418	venom acid phosphatase Acph-1-like	FBgn0000032	ACPH-1=Acid phosphatase 1		plus	A/G,cap:1:0,ada_scu:0.25:0.75	0.58502	4.19915	3.01679
Group12	6264999	intergenic	GB40635	LOC724418	venom acid phosphatase Acph-1-like	FBgn0000032	ACPH-1=Acid phosphatase 1		plus	A/G,cap:0.9:0.1,ada_scu:0.025:0.975	0.886153	3.06668	3.00984
Group12	9420607	intron	GB52023	CYP6AQ1	cytochrome P450 6AQ1	FBgn0033696	CYP6G2=Cyp6g2		minus	A/T,cap:0.9:0.1,ada_scu:0.175:0.825	0.596997	4.28121	3.04543
Group12	9420609	intron	GB52023	CYP6AQ1	cytochrome P450 6AQ1	FBgn0033696	CYP6G2=Cyp6g2		minus	A/G,cap:0.9:0.1,ada_scu:0.175:0.825	0.596997	4.95346	3.25119
Group12	9420661	non	GB52023	CYP6AQ1	cytochrome P450 6AQ1	FBgn0033696	CYP6G2=Cyp6g2	cds;POS=520:174:1;SUB=non;ALLELES=A:AAT:N,G:GAT:D	minus	C/T,cap:0.2:0.8,ada_scu:1:0	0.88405	4.11649	3.33708
Group12	9420764	syn	GB52023	CYP6AQ1	cytochrome P450 6AQ1	FBgn0033696	CYP6G2=Cyp6g2		minus	C/T,cap:0.1:0.9,ada_scu:1:0	0.945011	3.26776	3.12243
Group13	4531489	intron	GB40077	LOC726040	probable 4-coumarate--CoA ligase 3-like	FBgn0027601	CG9009=N/A		minus	A/G,cap:0.9:0.1,ada_scu:0.25:0.75	0.483844	5.4792	3.25204
Group13	4532630	intron	GB40077	LOC726040	probable 4-coumarate--CoA ligase 3-like	FBgn0027601	CG9009=N/A		minus	A/G,cap:0.9:0.1,ada_scu:0:1	0.945011	3.35459	3.22683
Group13	4535886	non	GB40077	LOC726040	probable 4-coumarate--CoA ligase 3-like	FBgn0027601	CG9009=N/A	cds;POS=818:273:2;SUB=non;ALLELES=T:GTC:V,C:GCC:A	minus	A/G,cap:0.9:0.1,ada_scu:0:1	0.945011	3.50819	3.19536
Group13	8458509	non	GB49919	LOC724687	uncharacterized LOC724687	FBgn0033845	MARS=mars	cds;POS=1060:354:1;SUB=non;ALLELES=A:AAA:K,G:GAA:E	minus	C/T,cap:0.1:0.9,ada_scu:1:0	0.945011	2.76869	2.98236
Group13	8459166	non	GB49919	LOC724687	uncharacterized LOC724687	FBgn0033845	MARS=mars	cds;POS=403:135:1;SUB=non;ALLELES=A:AAA:K,G:GAA:E	minus	C/T,cap:0.1:0.9,ada_scu:1:0	0.945011	3.18196	3.1368
Group13	8459265	non	GB49919	LOC724687	uncharacterized LOC724687	FBgn0033845	MARS=mars	cds;POS=304:102:1;SUB=non;ALLELES=A:ACT:T,G:GCT:A	minus	C/T,cap:0.1:0.9,ada_scu:1:0	0.945011	2.84325	3.00271
Group13	8459292	non	GB49919	LOC724687	uncharacterized LOC724687	FBgn0033845	MARS=mars	cds;POS=277:93:1;SUB=non;ALLELES=A:ATA:I,G:GTA:V	minus	C/T,cap:0.1:0.9,ada_scu:1:0	0.945011	2.84325	2.94877
Group13	8459320	syn	GB49919	LOC724687	uncharacterized LOC724687	FBgn0033845	MARS=mars		minus	A/G,cap:0.9:0.1,ada_scu:0:1	0.945011	2.84325	3.02358
Group13	9328585	intron	GB49900	LOC724962	hypothetical protein LOC724962	FBgn0263846	N/A=N/A		minus	C/T,cap:0.1:0.9,ada_scu:1:0	0.945011	4.19686	3.488
Group13	9328646	intron	GB49900	LOC724962	hypothetical protein LOC724962	FBgn0263846	N/A=N/A		minus	C/T,cap:0.9:0.1,ada_scu:0:1	0.945011	3.33539	3.19463
Group13	9328671	intron	GB49900	LOC724962	hypothetical protein LOC724962	FBgn0263846	N/A=N/A		minus	C/T,cap:0.1:0.9,ada_scu:1:0	0.945011	3.33539	3.13237
Group13	9328689	intron	GB49900	LOC724962	hypothetical protein LOC724962	FBgn0263846	N/A=N/A		minus	C/T,cap:0.1:0.9,ada_scu:1:0	0.945011	2.916	2.97953
Group13	9328725	intron	GB49900	LOC724962	hypothetical protein LOC724962	FBgn0263846	N/A=N/A		minus	A/G,cap:0.9:0.1,ada_scu:0.025:0.975	0.886153	2.96802	2.96296
Group13	9374816	intron	GB49899	LOC724962	uncharacterized LOC724962	FBgn0263846	N/A=N/A		minus	A/C,cap:1:0,ada_scu:0:1	1	3.16676	3.33431
Group13	9420160	non	GB49878	CYP6AS8	cytochrome P450 6AS8	FBgn0000473	CYP6A2=Cytochrome P450-6a2	cds;POS=1288:430:1;SUB=non;ALLELES=T:TCC:S,C:CCC:P	plus	C/T,cap:0.1:0.9,ada_scu:1:0	0.945011	2.95503	3.02466
Group13	9424342	intron	GB49879	LOC551845	potassium voltage-gated channel protein Shaw-like	FBgn0003386	SHAW=Shaker cognate w		plus	A/T,cap:0.1:0.9,ada_scu:0.975:0.025	0.886153	2.9038	2.95326
Group13	9427172	intron	GB49879	LOC551845	potassium voltage-gated channel protein Shaw-like	FBgn0003386	SHAW=Shaker cognate w		plus	A/G,cap:0.9:0.1,ada_scu:0:1	0.945011	2.86328	3.01204
Group13	9427365	intron	GB49879	LOC551845	potassium voltage-gated channel protein Shaw-like	FBgn0003386	SHAW=Shaker cognate w		plus	A/G,cap:0.9:0.1,ada_scu:0:1	0.945011	3.17779	3.1817
Group13	9427488	intron	GB49879	LOC551845	potassium voltage-gated channel protein Shaw-like	FBgn0003386	SHAW=Shaker cognate w		plus	C/T,cap:0.1:0.9,ada_scu:1:0	0.945011	3.60065	3.22886
Group13	9427720	intron	GB49879	LOC551845	potassium voltage-gated channel protein Shaw-like	FBgn0003386	SHAW=Shaker cognate w		plus	A/G,cap:0.9:0.1,ada_scu:0:1	0.945011	3.53531	3.23973
Group13	9427945	intron	GB49879	LOC551845	potassium voltage-gated channel protein Shaw-like	FBgn0003386	SHAW=Shaker cognate w		plus	C/T,cap:0.1:0.9,ada_scu:1:0	0.945011	2.83411	2.96865
Group13	9428527	intron	GB49879	LOC551845	potassium voltage-gated channel protein Shaw-like	FBgn0003386	SHAW=Shaker cognate w		plus	A/G,cap:0.9:0.1,ada_scu:0:1	0.945011	3.32742	3.21201
Group13	9428855	intron	GB49879	LOC551845	potassium voltage-gated channel protein Shaw-like	FBgn0003386	SHAW=Shaker cognate w		plus	A/G,cap:0.1:0.9,ada_scu:0.975:0.025	0.886153	2.99881	2.96981
Group13	9429104	intron	GB49879	LOC551845	potassium voltage-gated channel protein Shaw-like	FBgn0003386	SHAW=Shaker cognate w		plus	C/T,cap:0.1:0.9,ada_scu:1:0	0.945011	2.79418	2.98071
Group13	9432898	intron	GB49879	LOC551845	potassium voltage-gated channel protein Shaw-like	FBgn0003386	SHAW=Shaker cognate w		plus	A/G,cap:0.1:0.9,ada_scu:1:0	0.945011	3.03562	3.10309
Group13	9433120	intron	GB49879	LOC551845	potassium voltage-gated channel protein Shaw-like	FBgn0003386	SHAW=Shaker cognate w		plus	A/T,cap:0.1:0.9,ada_scu:1:0	0.945011	3.20105	3.10468
Group13	9434641	intron	GB49879	LOC551845	potassium voltage-gated channel protein Shaw-like	FBgn0003386	SHAW=Shaker cognate w		plus	C/G,cap:0.9:0.1,ada_scu:0:1	0.945011	3.67747	3.25104
Group13	9434775	intron	GB49879	LOC551845	potassium voltage-gated channel protein Shaw-like	FBgn0003386	SHAW=Shaker cognate w		plus	C/T,cap:0.2:0.8,ada_scu:1:0	0.88405	3.4153	3.10991
Group13	9435203	intron	GB49879	LOC551845	potassium voltage-gated channel protein Shaw-like	FBgn0003386	SHAW=Shaker cognate w		plus	C/T,cap:0.1:0.9,ada_scu:1:0	0.945011	3.11966	3.08326
Group13	9435479	intron	GB49879	LOC551845	potassium voltage-gated channel protein Shaw-like	FBgn0003386	SHAW=Shaker cognate w		plus	C/T,cap:0.1:0.9,ada_scu:1:0	0.945011	3.47645	3.25146
Group13	9435594	intron	GB49879	LOC551845	potassium voltage-gated channel protein Shaw-like	FBgn0003386	SHAW=Shaker cognate w		plus	A/G,cap:0.9:0.1,ada_scu:0:1	0.945011	3.35497	3.16925
Group13	9435682	intron	GB49879	LOC551845	potassium voltage-gated channel protein Shaw-like	FBgn0003386	SHAW=Shaker cognate w		plus	C/T,cap:0.1:0.9,ada_scu:1:0	0.945011	2.99503	3.12585
Group13	9437315	intergenic	GB49879	LOC551845	potassium voltage-gated channel protein Shaw-like	FBgn0003386	SHAW=Shaker cognate w		plus	C/T,cap:0.1:0.9,ada_scu:1:0	0.945011	3.32757	3.21179
Group13	9438452	intron	GB49880	LOC100577436†	hypothetical protein LOC100577436				plus	C/T,cap:0.1:0.9,ada_scu:1:0	0.945011	3.32731	3.25041
Group13	9439975	intron	GB49880	LOC100577436†	hypothetical protein LOC100577436				plus	A/G,cap:0.1:0.9,ada_scu:1:0	0.945011	3.14376	3.09914
Group13	9458619	intron	GB49881						plus	C/T,cap:0.2:0.8,ada_scu:0.975:0.025	0.816036	3.84888	3.12823
Group13	9518321	intron	GB49897	LOC724645	uncharacterized LOC724645	FBgn0031490	CG17264=N/A		minus	C/T,cap:0:1,ada_scu:0.5:0.5	0.312081	5.81175	3.02985
Group13	9599556	intergenic	GB49886	CYP6AS2†	probable cytochrome P450 6a14	FBgn0033304	CYP6A13=Cyp6a13		minus	C/T,cap:0.2:0.8,ada_scu:1:0	0.88405		3.48472
Group13	9703273	intergenic	GB40288	CYP6AS1†	probable cytochrome P450 6a14	FBgn0033304	CYP6A13=Cyp6a13		minus	C/T,cap:0.8:0.2,ada_scu:0.1:0.9	0.639962		2.97174
Group13	9705674	non	GB40288	CYP6AS1†	probable cytochrome P450 6a14	FBgn0033304	CYP6A13=Cyp6a13	cds;POS=502:168:1;SUB=non;ALLELES=A:AAC:N,G:GAC:D	minus	C/T,cap:0.1:0.9,ada_scu:0.95:0.05	0.830788	3.22964	2.98663
Group13	9706130	non	GB40288	CYP6AS1†	probable cytochrome P450 6a14	FBgn0033304	CYP6A13=Cyp6a13	cds;POS=241:81:1;SUB=non;ALLELES=G:GTT:V,C:CTT:L	minus	C/G,cap:0.9:0.1,ada_scu:0.175:0.825	0.596997	3.93462	2.94403
Group13	9706135	non	GB40288	CYP6AS1†	probable cytochrome P450 6a14	FBgn0033304	CYP6A13=Cyp6a13	cds;POS=236:79:2;SUB=non;ALLELES=T:ATT:I,C:ACT:T	minus	A/G,cap:0.9:0.1,ada_scu:0.175:0.825	0.596997	3.93462	2.94373
Group14	1889093	intron	GB48486			FBgn0002573	SENS=senseless		plus	C/T,cap:0.9:0.1,ada_scu:0.075:0.925	0.778618	3.40488	2.96838
Group14	1889536	intron	GB48486			FBgn0002573	SENS=senseless		plus	A/T,cap:0.1:0.9,ada_scu:1:0	0.945011	3.00614	3.03626
Group14	1889812	intron	GB48486			FBgn0002573	SENS=senseless		plus	C/T,cap:0.9:0.1,ada_scu:0.2:0.8	0.557353	4.69492	3.14549
Group14	1890801	intron	GB48486			FBgn0002573	SENS=senseless		plus	A/G,cap:0.9:0.1,ada_scu:0.05:0.95	0.830788	3.27485	2.99249
Group14	1893636	intron	GB48486			FBgn0002573	SENS=senseless		plus	C/T,cap:0.1:0.9,ada_scu:1:0	0.945011	3.77088	3.28867
Group14	1893739	intron	GB48486			FBgn0002573	SENS=senseless		plus	A/G,cap:0.9:0.1,ada_scu:0.025:0.975	0.886153	3.99405	3.3263
Group14	1893833	intron	GB48486			FBgn0002573	SENS=senseless		plus	A/T,cap:0.9:0.1,ada_scu:0.175:0.825	0.596997	5.27155	3.36368
Group14	1893882	intron	GB48486			FBgn0002573	SENS=senseless		plus	C/T,cap:0.9:0.1,ada_scu:0.075:0.925	0.778618	3.93966	3.13634
Group14	1895687	intron	GB48486			FBgn0002573	SENS=senseless		plus	C/T,cap:0.1:0.9,ada_scu:1:0	0.945011	4.11846	3.42046
Group14	1895707	intron	GB48486			FBgn0002573	SENS=senseless		plus	A/C,cap:0.9:0.1,ada_scu:0.025:0.975	0.886153	4.06024	3.32689
Group14	1902679	intron	GB48486			FBgn0002573	SENS=senseless		plus	C/T,cap:0.1:0.9,ada_scu:1:0	0.945011	3.16088	3.07636
Group14	1903869	intron	GB48486			FBgn0002573	SENS=senseless		plus	C/T,cap:0.1:0.9,ada_scu:0.975:0.025	0.886153	3.6998	3.21469
Group14	1905963	intron	GB48486			FBgn0002573	SENS=senseless		plus	A/C,cap:0.1:0.9,ada_scu:1:0	0.945011	3.05736	3.03854
Group14	1906044	intron	GB48486			FBgn0002573	SENS=senseless		plus	C/T,cap:0.1:0.9,ada_scu:1:0	0.945011	3.29788	3.16774
Group14	1912566	intron	GB48486			FBgn0002573	SENS=senseless		plus	A/G,cap:0.9:0.1,ada_scu:0:1	0.945011	3.67767	3.36309
Group14	7718578	intron	GB52756	LOC408474	apyrase	FBgn0259101	CG42249=N/A		plus	C/T,cap:0:1,ada_scu:0.975:0.025	0.94903	2.8687	3.12329
Group14	7718630	intron	GB52756	LOC408474	apyrase	FBgn0259101	CG42249=N/A		plus	C/T,cap:0:1,ada_scu:0.975:0.025	0.94903	2.80331	3.10163
Group14	7718684	intron	GB52756	LOC408474	apyrase	FBgn0259101	CG42249=N/A		plus	G/T,cap:0:1,ada_scu:0.975:0.025	0.94903	2.75061	3.08996
Group14	7719489	intergenic	GB52756	LOC408474	apyrase	FBgn0259101	CG42249=N/A		plus	A/G,cap:1:0,ada_scu:0:1	1	2.84957	3.25865
Group14	7719815	intergenic	GB52756	LOC408474	apyrase	FBgn0259101	CG42249=N/A		plus	A/G,cap:1:0,ada_scu:0.325:0.675	0.491994	4.56906	2.98482
Group14	7719893	intergenic	GB52756	LOC408474	apyrase	FBgn0259101	CG42249=N/A		plus	A/G,cap:1:0,ada_scu:0:1	1	2.3571	3.04595
Group14	7726445	intron	GB52757	LOC408473	uncharacterized LOC408473				plus	A/T,cap:0:1,ada_scu:0.975:0.025	0.94903	4.94193	3.82033
Group14	7726485	intron	GB52757	LOC408473	uncharacterized LOC408473				plus	C/T,cap:0:1,ada_scu:0.625:0.375	0.43578	5.21191	2.9678
Group15	450031	intron	GB47079	LOC551005	hexokinase	FBgn0001186	HEX-A=Hexokinase A		minus	C/T,cap:0.1:0.9,ada_scu:0.625:0.375	0.328206	5.49455	2.94703
Group15	450089	intron	GB47079	LOC551005	hexokinase	FBgn0001186	HEX-A=Hexokinase A		minus	G/T,cap:0.1:0.9,ada_scu:0.7:0.3	0.417186	6.1911	3.24927
Group15	450134	intron	GB47079	LOC551005	hexokinase	FBgn0001186	HEX-A=Hexokinase A		minus	A/G,cap:0.9:0.1,ada_scu:0.3:0.7	0.417186	5.69609	3.09945
Group15	450139	intron	GB47079	LOC551005	hexokinase	FBgn0001186	HEX-A=Hexokinase A		minus	A/G,cap:0.9:0.1,ada_scu:0.3:0.7	0.417186	5.69609	3.10048
Group15	450142	intron	GB47079	LOC551005	hexokinase	FBgn0001186	HEX-A=Hexokinase A		minus	A/G,cap:0.9:0.1,ada_scu:0.225:0.775	0.519681	5.60132	3.32235
Group15	1469655	intron	GB46225	Obp16	odorant binding protein 16	FBgn0010403	OS-E=Olfactory-specific E		plus	C/T,cap:0:1,ada_scu:1:0	1	4.11794	3.84779
Group16	1149707	syn	GB54314	ns1	nucleostemin 1	FBgn0038473	NS1=nucleostemin 1		plus	C/T,cap:0.9:0.1,ada_scu:0.1:0.9	0.729377	4.18577	3.14508
Group16	1149878	syn	GB54314	ns1	nucleostemin 1	FBgn0038473	NS1=nucleostemin 1		plus	A/G,cap:0:1,ada_scu:0.65:0.35	0.463351	4.96794	3.09338
Group16	1149928	intron	GB54314	ns1	nucleostemin 1	FBgn0038473	NS1=nucleostemin 1		plus	C/T,cap:0.1:0.9,ada_scu:0.775:0.225	0.519681	4.66902	3.03193
Group16	1150667	intergenic	GB54314	ns1	nucleostemin 1	FBgn0038473	NS1=nucleostemin 1		plus	A/G,cap:0.8:0.2,ada_scu:0.075:0.925	0.694468	3.69177	2.98191
Group16	1151422	syn	GB54315	LOC724126	uncharacterized LOC724126	FBgn0034426	CG10476=N/A		plus	C/T,cap:0.1:0.9,ada_scu:0.8:0.2	0.557353	5.13605	3.29249
Group16	1153096	syn	GB54315	LOC724126	uncharacterized LOC724126	FBgn0034426	CG10476=N/A		plus	A/G,cap:0.9:0.1,ada_scu:0:1	0.945011	2.90829	2.98526
Group16	1154141	intron	GB54315	LOC724126	uncharacterized LOC724126	FBgn0034426	CG10476=N/A		plus	C/T,cap:0.1:0.9,ada_scu:1:0	0.945011	2.86673	3.01659
Group16	1154193	intron	GB54315	LOC724126	uncharacterized LOC724126	FBgn0034426	CG10476=N/A		plus	A/G,cap:0.9:0.1,ada_scu:0:1	0.945011	2.795	3.0543
Group16	1159327	intergenic	GB54316	CCAPR	cardioacceleratory peptide receptor	FBgn0039396	CCAPR=Cardioacceleratory peptide receptor		plus	A/G,cap:1:0,ada_scu:0.5:0.5	0.312081	6.34716	3.19054
Group16	1159934	intergenic	GB54316	CCAPR	cardioacceleratory peptide receptor	FBgn0039396	CCAPR=Cardioacceleratory peptide receptor		plus	C/T,cap:0:1,ada_scu:0.975:0.025	0.94903	3.15694	3.22068
Group16	1160259	five_prime_utr	GB54316	CCAPR	cardioacceleratory peptide receptor	FBgn0039396	CCAPR=Cardioacceleratory peptide receptor		plus	C/T,cap:0:1,ada_scu:0.575:0.425	0.383622	7.64369	3.89711
Group16	1160354	five_prime_utr	GB54316	CCAPR	cardioacceleratory peptide receptor	FBgn0039396	CCAPR=Cardioacceleratory peptide receptor		plus	A/G,cap:0:1,ada_scu:0.85:0.15	0.728597	6.371	3.85814
Group16	1160707	intron	GB54316	CCAPR	cardioacceleratory peptide receptor	FBgn0039396	CCAPR=Cardioacceleratory peptide receptor		plus	A/G,cap:0:1,ada_scu:0.375:0.625	0.207883	6.75154	2.96094
Group16	1160754	intron	GB54316	CCAPR	cardioacceleratory peptide receptor	FBgn0039396	CCAPR=Cardioacceleratory peptide receptor		plus	C/T,cap:0:1,ada_scu:0.825:0.175	0.690332	6.90161	4.07651
Group16	1160857	intron	GB54316	CCAPR	cardioacceleratory peptide receptor	FBgn0039396	CCAPR=Cardioacceleratory peptide receptor		plus	C/T,cap:0:1,ada_scu:1:0	1	3.96433	3.83105
Group16	1160942	intron	GB54316	CCAPR	cardioacceleratory peptide receptor	FBgn0039396	CCAPR=Cardioacceleratory peptide receptor		plus	A/G,cap:1:0,ada_scu:0:1	1	3.05191	3.25504
Group16	1164783	intron	GB54316	CCAPR	cardioacceleratory peptide receptor	FBgn0039396	CCAPR=Cardioacceleratory peptide receptor		plus	A/G,cap:1:0,ada_scu:0.15:0.85	0.728597	4.64591	3.27922
Group16	1164797	intron	GB54316	CCAPR	cardioacceleratory peptide receptor	FBgn0039396	CCAPR=Cardioacceleratory peptide receptor		plus	A/G,cap:1:0,ada_scu:0:1	1	5.28881	4.62905
Group16	1164818	intron	GB54316	CCAPR	cardioacceleratory peptide receptor	FBgn0039396	CCAPR=Cardioacceleratory peptide receptor		plus	A/T,cap:0.9:0.1,ada_scu:0.05:0.95	0.830788	5.01049	3.55544
Group16	1164945	intron	GB54316	CCAPR	cardioacceleratory peptide receptor	FBgn0039396	CCAPR=Cardioacceleratory peptide receptor		plus	C/T,cap:0:1,ada_scu:0.625:0.375	0.43578	6.25572	3.30071
Group16	1165030	intron	GB54316	CCAPR	cardioacceleratory peptide receptor	FBgn0039396	CCAPR=Cardioacceleratory peptide receptor		plus	C/T,cap:0:1,ada_scu:1:0	1	6.21592	4.36553
Group16	1165248	intron	GB54316	CCAPR	cardioacceleratory peptide receptor	FBgn0039396	CCAPR=Cardioacceleratory peptide receptor		plus	A/T,cap:0:1,ada_scu:0.65:0.35	0.463351	4.57515	2.97474
Group16	1165574	intron	GB54316	CCAPR	cardioacceleratory peptide receptor	FBgn0039396	CCAPR=Cardioacceleratory peptide receptor		plus	A/G,cap:0:1,ada_scu:1:0	1	2.39574	3.09009
Group16	1166442	intron	GB54316	CCAPR	cardioacceleratory peptide receptor	FBgn0039396	CCAPR=Cardioacceleratory peptide receptor		plus	C/T,cap:0:1,ada_scu:1:0	1	3.60395	3.71169
Group16	1166900	syn	GB54316	CCAPR	cardioacceleratory peptide receptor	FBgn0039396	CCAPR=Cardioacceleratory peptide receptor		plus	A/G,cap:1:0,ada_scu:0.025:0.975	0.94903	4.92782	3.8225
Group16	1167114	intron	GB54316	CCAPR	cardioacceleratory peptide receptor	FBgn0039396	CCAPR=Cardioacceleratory peptide receptor		plus	A/G,cap:0:1,ada_scu:1:0	1	2.85955	3.31536
Group16	1167190	intron	GB54316	CCAPR	cardioacceleratory peptide receptor	FBgn0039396	CCAPR=Cardioacceleratory peptide receptor		plus	A/G,cap:1:0,ada_scu:0:1	1	2.85955	3.46772
Group16	1167222	intron	GB54316	CCAPR	cardioacceleratory peptide receptor	FBgn0039396	CCAPR=Cardioacceleratory peptide receptor		plus	A/G,cap:1:0,ada_scu:0:1	1	2.6059	3.0379
Group16	1167230	intron	GB54316	CCAPR	cardioacceleratory peptide receptor	FBgn0039396	CCAPR=Cardioacceleratory peptide receptor		plus	C/T,cap:0:1,ada_scu:1:0	1	2.62271	3.05076
Group16	1171046	intron	GB54316	CCAPR	cardioacceleratory peptide receptor	FBgn0039396	CCAPR=Cardioacceleratory peptide receptor		plus	C/T,cap:0:1,ada_scu:1:0	1	2.42812	3.02977
Group16	1171744	intron	GB54316	CCAPR	cardioacceleratory peptide receptor	FBgn0039396	CCAPR=Cardioacceleratory peptide receptor		plus	C/T,cap:0:1,ada_scu:1:0	1	2.45805	3.43787
Group16	1172479	intron	GB54316	CCAPR	cardioacceleratory peptide receptor	FBgn0039396	CCAPR=Cardioacceleratory peptide receptor		plus	C/T,cap:0:1,ada_scu:1:0	1	4.03791	3.63067
Group16	1172538	intron	GB54316	CCAPR	cardioacceleratory peptide receptor	FBgn0039396	CCAPR=Cardioacceleratory peptide receptor		plus	A/G,cap:1:0,ada_scu:0:1	1	4.03791	3.72915
Group16	1172593	intron	GB54316	CCAPR	cardioacceleratory peptide receptor	FBgn0039396	CCAPR=Cardioacceleratory peptide receptor		plus	C/T,cap:0:1,ada_scu:0.975:0.025	0.94903	4.03402	3.54897
Group16	1172974	intron	GB54316	CCAPR	cardioacceleratory peptide receptor	FBgn0039396	CCAPR=Cardioacceleratory peptide receptor		plus	C/T,cap:0.1:0.9,ada_scu:1:0	0.945011	2.91844	3.03476
Group16	1178266	intron	GB54316	CCAPR	cardioacceleratory peptide receptor	FBgn0039396	CCAPR=Cardioacceleratory peptide receptor		plus	A/C,cap:0.1:0.9,ada_scu:1:0	0.945011	2.90695	3.02601
Group16	1178377	intron	GB54316	CCAPR	cardioacceleratory peptide receptor	FBgn0039396	CCAPR=Cardioacceleratory peptide receptor		plus	C/T,cap:0.1:0.9,ada_scu:0.75:0.25	0.483844	5.37081	3.22592
Group16	1178385	intron	GB54316	CCAPR	cardioacceleratory peptide receptor	FBgn0039396	CCAPR=Cardioacceleratory peptide receptor		plus	C/T,cap:0.9:0.1,ada_scu:0.15:0.85	0.638767	5.19911	3.36246
Group16	1178462	intron	GB54316	CCAPR	cardioacceleratory peptide receptor	FBgn0039396	CCAPR=Cardioacceleratory peptide receptor		plus	C/T,cap:0.9:0.1,ada_scu:0.175:0.825	0.596997	5.76395	3.51709
Group16	1178505	intron	GB54316	CCAPR	cardioacceleratory peptide receptor	FBgn0039396	CCAPR=Cardioacceleratory peptide receptor		plus	A/G,cap:0.9:0.1,ada_scu:0.3:0.7	0.417186	5.66452	3.08854
Group16	1178530	intron	GB54316	CCAPR	cardioacceleratory peptide receptor	FBgn0039396	CCAPR=Cardioacceleratory peptide receptor		plus	A/G,cap:0.9:0.1,ada_scu:0.05:0.95	0.830788	4.50867	3.3919
Group16	1178558	intron	GB54316	CCAPR	cardioacceleratory peptide receptor	FBgn0039396	CCAPR=Cardioacceleratory peptide receptor		plus	A/T,cap:0.9:0.1,ada_scu:0.175:0.825	0.596997	4.66615	3.16103
Group16	1182128	intron	GB54316	CCAPR	cardioacceleratory peptide receptor	FBgn0039396	CCAPR=Cardioacceleratory peptide receptor		plus	A/G,cap:0:1,ada_scu:0.6:0.4	0.409222	5.20337	2.94997
Group16	1182259	intron	GB54316	CCAPR	cardioacceleratory peptide receptor	FBgn0039396	CCAPR=Cardioacceleratory peptide receptor		plus	C/T,cap:0:1,ada_scu:0.675:0.325	0.491994	4.8294	3.06366
Group16	1183349	intron	GB54316	CCAPR	cardioacceleratory peptide receptor	FBgn0039396	CCAPR=Cardioacceleratory peptide receptor		plus	C/T,cap:0.1:0.9,ada_scu:1:0	0.945011	3.12991	3.10625
Group16	1189371	intron	GB54316	CCAPR	cardioacceleratory peptide receptor	FBgn0039396	CCAPR=Cardioacceleratory peptide receptor		plus	A/G,cap:0.8:0.2,ada_scu:0.025:0.975	0.816036	3.64821	3.057
Group16	1190285	intron	GB54316	CCAPR	cardioacceleratory peptide receptor	FBgn0039396	CCAPR=Cardioacceleratory peptide receptor		plus	A/G,cap:0.9:0.1,ada_scu:0.15:0.85	0.638767	4.33028	3.08797
Group16	1190291	intron	GB54316	CCAPR	cardioacceleratory peptide receptor	FBgn0039396	CCAPR=Cardioacceleratory peptide receptor		plus	A/G,cap:0.9:0.1,ada_scu:0.15:0.85	0.638767	4.33028	3.0883
Group16	1203487	intron	GB54316	CCAPR	cardioacceleratory peptide receptor	FBgn0039396	CCAPR=Cardioacceleratory peptide receptor		plus	A/G,cap:1:0,ada_scu:0.1:0.9	0.810536	3.93748	3.14253
Group16	1204053	intron	GB54316	CCAPR	cardioacceleratory peptide receptor	FBgn0039396	CCAPR=Cardioacceleratory peptide receptor		plus	C/T,cap:0:1,ada_scu:0.95:0.05	0.900582	5.95897	4.00882
Group16	1204062	intron	GB54316	CCAPR	cardioacceleratory peptide receptor	FBgn0039396	CCAPR=Cardioacceleratory peptide receptor		plus	G/T,cap:1:0,ada_scu:0.225:0.775	0.618644	6.90633	3.9769
Group16	1204153	intron	GB54316	CCAPR	cardioacceleratory peptide receptor	FBgn0039396	CCAPR=Cardioacceleratory peptide receptor		plus	A/G,cap:1:0,ada_scu:0.35:0.65	0.463351	6.18409	3.47232
Group16	1204168	intron	GB54316	CCAPR	cardioacceleratory peptide receptor	FBgn0039396	CCAPR=Cardioacceleratory peptide receptor		plus	A/G,cap:1:0,ada_scu:0.05:0.95	0.900582	6.18409	4.06597
Group16	1204199	intron	GB54316	CCAPR	cardioacceleratory peptide receptor	FBgn0039396	CCAPR=Cardioacceleratory peptide receptor		plus	C/T,cap:0:1,ada_scu:0.875:0.125	0.768623	5.42782	3.61102
Group16	1204350	intron	GB54316	CCAPR	cardioacceleratory peptide receptor	FBgn0039396	CCAPR=Cardioacceleratory peptide receptor		plus	C/T,cap:1:0,ada_scu:0.325:0.675	0.491994	5.08386	3.14504
Group16	1204367	intron	GB54316	CCAPR	cardioacceleratory peptide receptor	FBgn0039396	CCAPR=Cardioacceleratory peptide receptor		plus	A/G,cap:1:0,ada_scu:0.175:0.825	0.690332	4.63606	3.26599
Group16	1204549	intron	GB54316	CCAPR	cardioacceleratory peptide receptor	FBgn0039396	CCAPR=Cardioacceleratory peptide receptor		plus	A/G,cap:1:0,ada_scu:0.075:0.925	0.854472	3.10787	2.94602
Group16	1204784	intron	GB54316	CCAPR	cardioacceleratory peptide receptor	FBgn0039396	CCAPR=Cardioacceleratory peptide receptor		plus	A/T,cap:0:1,ada_scu:0.95:0.05	0.900582	5.61	3.86489
Group16	1204851	intron	GB54316	CCAPR	cardioacceleratory peptide receptor	FBgn0039396	CCAPR=Cardioacceleratory peptide receptor		plus	A/G,cap:1:0,ada_scu:0.075:0.925	0.854472	5.96766	3.89897
Group16	1205163	intron	GB54316	CCAPR	cardioacceleratory peptide receptor	FBgn0039396	CCAPR=Cardioacceleratory peptide receptor		plus	C/T,cap:1:0,ada_scu:0.25:0.75	0.58502	4.3328	3.05613
Group16	1205812	non	GB54316	CCAPR	cardioacceleratory peptide receptor	FBgn0039396	CCAPR=Cardioacceleratory peptide receptor	cds;POS=164:55:2;SUB=non;ALLELES=A:CAC:H,G:CGC:R	plus	A/G,cap:1:0,ada_scu:0.025:0.975	0.94903	2.66984	3.03837
Group16	1205927	syn	GB54316	CCAPR	cardioacceleratory peptide receptor	FBgn0039396	CCAPR=Cardioacceleratory peptide receptor		plus	A/G,cap:1:0,ada_scu:0:1	1	2.61044	3.20595
Group16	1206170	intron	GB54316	CCAPR	cardioacceleratory peptide receptor	FBgn0039396	CCAPR=Cardioacceleratory peptide receptor		plus	A/G,cap:1:0,ada_scu:0.025:0.975	0.94903	4.74954	3.80313
Group16	1206174	intron	GB54316	CCAPR	cardioacceleratory peptide receptor	FBgn0039396	CCAPR=Cardioacceleratory peptide receptor		plus	C/T,cap:0:1,ada_scu:0.95:0.05	0.900582	5.53861	3.84576
Group16	1206190	intron	GB54316	CCAPR	cardioacceleratory peptide receptor	FBgn0039396	CCAPR=Cardioacceleratory peptide receptor		plus	C/T,cap:0:1,ada_scu:0.675:0.325	0.491994	5.6483	3.31403
Group16	1206283	intron	GB54316	CCAPR	cardioacceleratory peptide receptor	FBgn0039396	CCAPR=Cardioacceleratory peptide receptor		plus	C/T,cap:0:1,ada_scu:0.975:0.025	0.94903	5.40476	4.01902
Group16	1206306	intron	GB54316	CCAPR	cardioacceleratory peptide receptor	FBgn0039396	CCAPR=Cardioacceleratory peptide receptor		plus	G/T,cap:1:0,ada_scu:0:1	1	5.40476	4.38564
Group16	1207700	intron	GB54316	CCAPR	cardioacceleratory peptide receptor	FBgn0039396	CCAPR=Cardioacceleratory peptide receptor		plus	A/G,cap:0:1,ada_scu:0.675:0.325	0.491994	6.54725	3.6335
Group16	1208167	intron	GB54316	CCAPR	cardioacceleratory peptide receptor	FBgn0039396	CCAPR=Cardioacceleratory peptide receptor		plus	C/T,cap:0.1:0.9,ada_scu:0.975:0.025	0.886153	3.02903	3.00021
Group16	1236789	intron	GB54316	CCAPR	cardioacceleratory peptide receptor	FBgn0039396	CCAPR=Cardioacceleratory peptide receptor		plus	C/G,cap:0.9:0.1,ada_scu:0.475:0.525	0.22673	6.9487	3.07679
Group16	1236857	intron	GB54316	CCAPR	cardioacceleratory peptide receptor	FBgn0039396	CCAPR=Cardioacceleratory peptide receptor		plus	A/G,cap:0.9:0.1,ada_scu:0.05:0.95	0.830788	3.38814	3.03278
Group16	1994025	intergenic	GB54362	LOC100577347	SET and MYND domain-containing protein 4-like	FBgn0036282	SMYD4=SET and MYND domain protein 4		minus	C/T,cap:0.1:0.9,ada_scu:0.9:0.1	0.729377	4.93472	3.37388
Group16	1997416	intergenic	GB54362	LOC100577347	SET and MYND domain-containing protein 4-like	FBgn0036282	SMYD4=SET and MYND domain protein 4		minus	A/T,cap:0.8:0.2,ada_scu:0:1	0.88405	3.24427	3.04657
Group16	2014533	intron	GB54356	LOC100576563	growth factor receptor-bound protein 14-like	FBgn0261811	PICO=pico		plus	A/G,cap:0.8:0.2,ada_scu:0.025:0.975	0.816036	3.3042	2.9551
Group16	4103658	intron	GB51247	LOC413789	elongation of very long chain fatty acids protein AAEL008004-like	FBgn0051523	CG31523=N/A		minus	A/G,cap:0.7:0.3,ada_scu:0.1:0.9	0.54198	4.45318	2.98069
Group16	6396165	intron	GB45973	Ddc	dopa decarboxylase	FBgn0000422	DDC=Dopa decarboxylase		plus	A/T,cap:0.9:0.1,ada_scu:0.175:0.825	0.596997	4.20712	3.02513
Group16	6396820	intron	GB45973	Ddc	dopa decarboxylase	FBgn0000422	DDC=Dopa decarboxylase		plus	A/G,cap:0:1,ada_scu:0.725:0.275	0.552757	4.82969	3.11634
Group16	6396828	intron	GB45973	Ddc	dopa decarboxylase	FBgn0000422	DDC=Dopa decarboxylase		plus	A/G,cap:0.9:0.1,ada_scu:0.075:0.925	0.778618	3.83307	3.10257
Group16	6397433	intron	GB45973	Ddc	dopa decarboxylase	FBgn0000422	DDC=Dopa decarboxylase		plus	A/G,cap:1:0,ada_scu:0:1	1	3.046	3.40329
Group16	6397512	intron	GB45973	Ddc	dopa decarboxylase	FBgn0000422	DDC=Dopa decarboxylase		plus	A/G,cap:0:1,ada_scu:0.625:0.375	0.43578	5.15966	2.96107
Group16	6397947	intron	GB45973	Ddc	dopa decarboxylase	FBgn0000422	DDC=Dopa decarboxylase		plus	C/T,cap:0:1,ada_scu:1:0	1	2.37327	3.3249
Group16	6397984	intron	GB45973	Ddc	dopa decarboxylase	FBgn0000422	DDC=Dopa decarboxylase		plus	C/T,cap:0:1,ada_scu:1:0	1	2.37327	3.30613
Group16	6399078	intron	GB45973	Ddc	dopa decarboxylase	FBgn0000422	DDC=Dopa decarboxylase		plus	G/T,cap:1:0,ada_scu:0.275:0.725	0.552757	4.67516	3.06971
Group16	6399115	non	GB45973	Ddc	dopa decarboxylase	FBgn0000422	DDC=Dopa decarboxylase	cds;POS=346:116:1;SUB=non;ALLELES=A:ATG:M,G:GTG:V	plus	A/G,cap:1:0,ada_scu:0:1	1	4.1679	3.77864
Group16	6399173	non	GB45973	Ddc	dopa decarboxylase	FBgn0000422	DDC=Dopa decarboxylase	cds;POS=404:135:2;SUB=non;ALLELES=T:TTT:F,C:TCT:S	plus	C/T,cap:0:1,ada_scu:1:0	1	4.73312	4.17202
Group16	6399217	intron	GB45973	Ddc	dopa decarboxylase	FBgn0000422	DDC=Dopa decarboxylase		plus	A/G,cap:0:1,ada_scu:0.825:0.175	0.690332	5.07835	3.413
Group16	6399299	intron	GB45973	Ddc	dopa decarboxylase	FBgn0000422	DDC=Dopa decarboxylase		plus	C/T,cap:0:1,ada_scu:0.95:0.05	0.900582	4.94807	3.6523
Group16	6399351	non	GB45973	Ddc	dopa decarboxylase	FBgn0000422	DDC=Dopa decarboxylase	cds;POS=485:162:2;SUB=non;ALLELES=A:AAA:K,G:AGA:R	plus	A/G,cap:1:0,ada_scu:0:1	1	3.7484	3.66363
Group16	6400077	intron	GB45973	Ddc	dopa decarboxylase	FBgn0000422	DDC=Dopa decarboxylase		plus	C/T,cap:0.1:0.9,ada_scu:1:0	0.945011	2.95925	3.06855
* Locus discontinued in NCBI Annotation Release 102 (AR102)
† Locus annotation from Amel_4.5
‡ Locus established with BLAST (100% peptide identity, but slightly shifted overlapping gene coordinates between OGSv3.2 and AR102)
