# Supplementary material for: Identification of Multiple Loci Associated with Social Parasitism in Honeybees
Source: PLoS Genet. 2016 Jun 9;12(6):e1006097. doi: 10.1371/journal.pgen.1006097 (PMC4900560; doi:10.1371/journal.pgen.1006097)
Supplement: S3 Table — (XLS) [file pgen.1006097.s012.xls]

## Sheet: 3. Accessions associated with the top 1000 CSS (FST+XP-EHH) SNPs
Supplementary Table 3. Accessions associated with the top 1000 CSS (FST+XP-EHH) SNPs between capensis (Cape bees; cap) and the African background population (scutellata + adansonii)
Accession GeneID and coordinates from OGSv3.2.
Gene products from NCBI Annotation Release 102 (when available)
CT=Cape Town subpopulation
Location (OGSv3.2)					Gene (NCBI Annotation Relase 102 [AR102])		Drosophila orthologue		Outlier SNPs							Top FST SNP		Top XP-EHH SNP		TOP CSS SNP				Gene body + 2kbp up/downstream					A. m. adansonii (ada)		A. m. scutellata (scu)
NR	CHROM	Accession	START	STOP	Locus	Product	Accession	Product	5'-UTR	Intergenic (<8kbp)	Intron	Non-synonymous	Synonymous	3'-UTR	Sum	Position	FST	Position	XP-EHH	Position	CSS	FST	XP-EHH	FIXED in CT	FST	PBS	XP-EHH	CSS	PBS	DIFF PBS (cap vs ada)	PBS	DIFF PBS (cap vs scu)
1	Group1	GB47656	1432424	1439316			FBgn0039378	ALPHA4GT2=alpha4GT2		1					1	1440040	0.465649			1440040	3.06955	0.465649		0	0.381809	0.546		2.49409	0.311826	1.42889	0.0479305	1.91222
2	Group1	GB53177	4486840	4489071	LOC725745	GPN-loop GTPase 1-like	FBgn0040346		1						1	4487459	0.507581			4487459	3.18949	0.507581		0	0.111039	0.156		0.756847	0.0471547	1.69773	0.00885896	1.94321
3	Group1	GB53257	4493003	4503751	LOC725720	high affinity nerve growth factor receptor-like	FBgn0010407	ROR=Ror					1		1	4494648	0.5032	4497382	2.94254	4494344	3.07143	0.469365		0	0.0970013	0.067	0.387794	0.82265	0.0542226	1.19071	0.030712	1.54161
4	Group1	GB54847	5600082	5608044	LOC725841	uncharacterized LOC725841					4	2	2		8	5603025	0.763121			5603025	3.8749	0.763121		0	0.253217	0.451	-0.349394	1.64012	0.00312287	1.99308	-0.0091463	2.02028
5	Group1	GB40770	6180191	6183339	LOC724721	dehydrogenase/reductase SDR family member 11-like	FBgn0030073	CG10962=N/A		3					3	6183098	0.846985	6184381	6.22775	6184379	3.64997	0.676351	5.89602	0	0.322361	0.434	1.88447	1.94168	0.0438238	1.89902	0.090097	1.7924
6	Group1	GB40769	6186574	6190744	LOC412458	dehydrogenase/reductase SDR family member 11-like	FBgn0030332	CG9360=N/A		20	8	1			29	6187345	0.925797	6188663	7.79762	6188694	4.15389	0.925797	6.54527	1	0.663401	0.885	3.34396	3.00703	0.190584	1.78465	0.118821	1.86574
7	Group1	GB40768	6212070	6216634							1				1	6217859	0.705038	6215749	5.18181	6215749	3.14174	0.400175	5.18181	0	0.226796	0.263	1.57402	1.64685	0.0361231	1.86265	0.0585013	1.77756
8	Group1	GB40809	6219545	6243346	Grd	GABA-gated ion channel	FBgn0001134	GRD=Glycine receptor		2					2	6219551	0.75436	6218234	6.77587	6218267	3.20405	0.410338	5.48498	0	0.238073	0.267	0.967652	1.37066	0.0169756	1.93642	0.0940525	1.64774
9	Group1	GB40848	7047946	7049444	LOC551556	uncharacterized LOC551556				1					1	7048675	0.805714	7050285	5.29715	7050311	3.0859	0.655813	3.48155	0	0.252119	0.38	-0.125375	0.891199	0.0171645	1.95483	0.0783531	1.79381
10	Group1	GB51814	7683772	7690226	GMCOX3	GMC oxidoreductase 3	FBgn0001112	GLD=Glucose dehydrogenase						1	1	7690533	0.752759	7690129	4.31727	7690189	3.17434	0.58329	4.0701	0	0.115441	0.157	1.18929	1.10091	0.0134485	1.91434	0.0443329	1.71762
11	Group1	GB51815	7691432	7698450	GMCOX4	GMC oxidoreductase 4	FBgn0030590	CG9518=N/A		1		1			2	7691039	0.708015	7692272	6.35895	7691039	3.48186	0.708015	4.80984	0	0.13162	0.157	0.912535	1.09909	0.00978905	1.93765	0.0564233	1.64062
12	Group1	GB51817	7709459	7712311	GMCOX6	GMC oxidoreductase 6	FBgn0030592	CG9514=N/A		4					4	7715816	0.799061	7715827	7.47212	7715816	3.75767	0.799061	5.77618	0	0.103118	0.148	0.811054	0.966064	0.0118917	1.91965	0.0609321	1.5883
13	Group1	GB51818	7719873	7722333	GMCOX7	GMC oxidoreductase 7	FBgn0030591	CG9517=N/A		17					17	7718803	0.799014	7717555	7.77588	7717722	3.71056	0.779306	5.50384	0	0.256538	0.274	2.19128	1.91194	0.0539739	1.80301	0.0395879	1.85552
14	Group1	GB51819	7730440	7740126	LOC410744	glucose dehydrogenase [acceptor]-like	FBgn0030590	CG9518=N/A		4					4	7733348	0.75436	7740042	7.67731	7740490	3.29756	0.612155	4.51993	0	0.197186	0.213	1.74807	1.61734	0.0514982	1.75822	0.0396621	1.81379
15	Group1	GB51820	7743961	7746183	GMCOX9	GMC oxidoreductase 9	FBgn0030588	CG9521=N/A		4		1	1		6	7743627	0.705038	7744155	7.33027	7743953	3.64506	0.622977	6.57818	0	0.235005	0.22	3.18216	2.24741	0.106783	1.51462	0.0588854	1.73234
16	Group1	GB46502	14002302	14004648	LOC724680	uncharacterized LOC724680	FBgn0264302							1	1	14003080	0.804417	14003407	4.54901	14003211	3.08537	0.804417	2.96649	0	0.33204	0.375	1.67099	1.79512	0.133456	1.64412	0.0429557	1.88545
17	Group1	GB46426	14008128	14013646	LOC100578708	uncharacterized LOC100578708	FBgn0003310	S=Star			1	2	5		8	14009451	0.805714	14010893	7.68488	14010670	3.68239	0.805714	5.0374	0	0.435261	0.665	3.19647	2.4691	0.120705	1.81849	0.0900094	1.86465
18	Group1	GB46500	14012916	14050540	Ethr	ecdysis triggering hormone receptor	FBgn0038874	ETHR=ETHR		21	224	2	7		254	14026609	1	14026339	13.846	14026361	5.09519	0.887303	13.3514	1	0.600615	1.184	5.1683	3.29865	0.132481	1.88811	0.117823	1.90049
19	Group1	GB46498	14056382	14060079						7	14			3	24	14054540	0.964353	14057162	7.77864	14057195	4.32375	0.963449	6.40681	1	0.727205	1.385	3.59097	3.12212	0.420703	1.69624	0.213234	1.84604
20	Group1	GB46427	14069486	14084416	LOC409096	uncharacterized LOC409096	FBgn0026255	CLUMSY=clumsy	10	11	26	1	10	1	59	14067126	0.963449	14069876	7.93205	14069419	4.16446	0.963449	5.59814	1	0.541893	1.128	3.41468	2.81997	0.170271	1.84905	0.406662	1.63948
21	Group1	GB46428	14090590	14094257						3					3	14089513	0.924943	14089410	4.87131	14089513	3.58595	0.924943	3.90775	0	0.480816	0.711	0.408466	1.42355	0.125135	1.824	0.307374	1.56769
22	Group1	GB46429	14099934	14109510	ebony	ebony protein	FBgn0000527	E=ebony			9		6		15	14101323	0.963449	14103248	5.8055	14103085	3.93395	0.963449	4.70843	1	0.452445	0.513	2.4161	2.37821	0.274107	1.46568	0.445958	1.13069
23	Group1	GB46496	14123083	14135225	LOC724235	uncharacterized LOC724235	FBgn0037235	CG1103=N/A			1				1	14127791	0.612155	14135868	4.68972	14127791	3.04293	0.612155	3.49985	0	0.171419	0.272	0.750268	1.1365	0.0387098	1.85768	0.0947646	1.6516
24	Group1	GB55307	15708676	15733996	LOC412436	cancer susceptibility candidate protein 1 homolog	FBgn0030889	CG15373=N/A			1				1	15734627	0.469365	15712674	4.85375	15712788	3.08419	0.465649	4.34446	0	0.217573	0.16	2.17885	1.85305	0.634632	-1.96645	0.154231	1.03605
25	Group2	GB50742	5238016	5240879	LOC102655146‡	Bardet-biedl syndrome 1 protein-like	FBgn0035741	BBS1=BBS1	1		5	1	3		10	5240304	0.805714	5240264	7.39987	5240333	3.88184	0.805714	6.36755	0	0.315386	0.398	1.17607	1.45566	0.0320931	1.91936	0.10371	1.73942
26	Group2	GB50738	5262195	5263004	LOC725530	uncharacterized LOC725530				2					2	5262297	0.75436	5263867	4.91353	5263810	3.12542	0.660482	3.57839	0	0.319174	0.281	2.38987	1.97105	0.0604159	1.785	0.150209	1.46545
27	Group3	GB53677	6832143	6836670	LOC413490	clavesin-2-like	FBgn0032783	CG10237=N/A	1						1	6836549	0.475848	6834628	3.07479	6836549	3.0829	0.475848		0	0.105892	0.289	0.00781953	0.902589	-0.0330084	2.11422	0.0351856	1.87825
28	Group3	GB53696	6843081	6853340	LOC412929	androgen-induced gene 1 protein-like	FBgn0031245	CG3625=N/A						1	1	6852524	0.527897			6852524	3.225	0.527897		0	0.123671	0.101		1.13029	-0.0664187	2.65761	0.0313529	1.68957
29	Group4	GB54881	1415364	1429798	LOC100576135	glutamate receptor 1-like	FBgn0036829	IR75D=Ionotropic receptor 75d				1			1	1428600	0.453767	1413502	1.76696	1428600	3.05748	0.453767		0	0.149473	0.217	1.31485	1.13785	0.00522012	1.97594	0.178677	1.1766
30	Group6	GB54485	3173359	3177525	LOC413043	UDP-glycosyltransferase	FBgn0040255	UGT86DE=Ugt86De		3			4	4	11	3176337	0.886993	3176641	5.67789	3176337	3.51609	0.886993	3.8468	0	0.462795	0.714	3.21292	2.58612	0.0419388	1.94126	-0.0134752	2.01887
31	Group6	GB54461	3179148	3179366						3					3	3179999	0.925797	3178931	5.84074	3178970	3.72908	0.884295	4.92786	1	0.510352	0.685	2.91582	2.55886	0.0860389	1.8744	0.0530417	1.92257
32	Group6	GB54486	3187180	3193111	LOC411978	beta-glucosidase	FBgn0036659	CG9701=N/A		14	21	2	5		42	3183289	0.925797	3191117	10.8468	3191178	4.14188	0.756929	8.79076	1	0.528416	0.855	4.61084	3.02654	0.0685881	1.91978	0.0499407	1.94159
33	Group6	GB54460	3193191	3206937	LOC725017	UDP-glycosyltransferase	FBgn0026314	UGT35B=UDP-glycosyltransferase 35b			8		1	1	10	3196213	0.925797	3197467	6.06092	3197508	3.68966	0.843847	4.89002	1	0.485303	0.648	1.79645	1.9784	0.0714595	1.88972	0.0870109	1.86572
34	Group6	GB54459	3211860	3212108			FBgn0000339	CNI=cornichon		1					1	3213463	0.886993	3211591	6.79556	3211601	3.56365	0.621422	6.07485	1	0.380327	0.451	1.76541	2.01543	0.0850897	1.81133	0.10043	1.77732
35	Group7	GB49248	4306423	4308891	Tk	tachykinin	FBgn0037976	TK=Tachykinin		1					1	4306607	0.763121	4306371	5.39919	4306395	3.05798	0.568444	3.73841	0	0.29302	0.424	1.58255	1.70437	0.0268664	1.93664	0.0178528	1.95789
36	Group7	GB49225	4311275	4317030						1					1	4315504	0.763121	4320343	6.00619	4320316	3.31716	0.469623	5.65646	1	0.234654	0.478	0.719345	1.33019	-0.0458157	2.09585	0.00108118	1.99774
37	Group7	GB49219	4378412	4383592	LOC412162		FBgn0031905	CG5155=N/A		1			1		2	4381409	0.673704	4382291	4.75278	4382863	3.43118	0.614254		0	0.212829	0.104	2.62437	1.85079	0.0833102	1.19894	0.163457	0.4283
38	Group7	GB54634	4475596	4559528	LOC725260	uncharacterized LOC725260	FBgn0034808	CG9896=N/A			17				17	4542322	0.805714	4558976	7.24626	4547937	3.57557	0.805714	4.5429	1	0.181798	0.228	1.31453	1.357	0.0175689	1.92294	0.12475	1.45285
39	Group7	GB46287	5182418	5194638	LOC726786	proton-coupled amino acid transporter 1-like	FBgn0030816	CG16700=N/A		5	8				13	5188734	0.559748			5188734	3.28554	0.559748		0	0.1887	0.539		1.47288	0.0553665	1.89728	0.141596	1.7373
40	Group7	GB46288	5216809	5235026							1				1	5228960	0.403509	5231192	5.57806	5231192	3.15639	0.383512	5.57806	0	0.218586	0.789	2.68891	1.92336	-0.299878	2.38007	0.700571	1.11208
41	Group7	GB46289	5236543	5254715	LOC726362	luciferin 4-monooxygenase-like	FBgn0039156	CG6178=N/A		1					1	5255206	0.49416	5255818	4.70519	5255206	3.16124	0.49416	4.59266	0	0.176181	0.569	2.48397	1.81488	-0.0516978	2.09086	0.414447	1.27162
42	Group7	GB46286	5257562	5261015	LOC551524	zinc carboxypeptidase A 1-like	FBgn0032144	CG17633=N/A		1					1	5256558	0.465649	5256880	5.65082	5256558	3.23736	0.465649	5.16173	0	0.293465	0.726	4.12726	2.36703	0.184174	1.74632	0.243121	1.66512
43	Group7	GB46290	5270106	5291547	LOC409624	acetate-CoA ligase 1	FBgn0012034	ACCOAS=Acetyl Coenzyme A synthase			1				1	5286601	0.52326	5286601	4.46611	5286601	3.17642	0.52326	4.46611	0	0.300321	0.574	2.53651	2.03003	0.00832913	1.98549	0.228169	1.60249
44	Group7	GB46285	5286602	5289164			FBgn0000579				1				1	5288177	0.678167	5288177	3.9771	5288177	3.28445	0.678167	3.9771	0	0.411125	0.748	3.42943	2.60892	-0.0415559	2.05556	0.277312	1.62926
45	Group7	GB48301	6751293	6971425	foxo	forkhead box protein O	FBgn0038197	FOXO=forkhead box, sub-group O			2				2	6771494	0.75436	6770826	5.18663	6770693	3.29203	0.673704	4.01656	1	0.157814	0.164	0.336256	0.969048	0.123182	1.24889	0.161403	1.01584
46	Group7	GB47975	7421303	7427494	LOC411223	esterase FE4-like	FBgn0034736			1		1			2	7422192	0.719141	7421541	6.65335	7421519	3.21207	0.660482	3.89889	1	0.270507	0.357	1.92225	1.91701	0.00957562	1.97318	0.04824	1.86487
47	Group8	GB51401	1603343	1611057	LOC725908	probable helicase senataxin-like	FBgn0035842	CG7504=N/A					1		1	1607644	0.44746	1608053	6.10389	1607644	3.28677	0.44746	5.59755	0	0.193107	0.381	3.59882	1.90865	0.0323747	1.91503	-0.0578827	2.15192
48	Group8	GB41115	2151796	2164351	LOC411693	Kv channel-interacting protein 1-like	FBgn0039380	CG5890=N/A		2					2	2165839	0.611184	2160166	5.30954	2169652	3.12197	0.486152		0	0.109185	0.208	1.26304	1.1895	-0.0343502	2.16515	0.0382563	1.81608
49	Group8	GB40377	2955547	2969566	LOC551717	uncharacterized LOC551717					1				1	2963571	0.763121	2966055	5.15423	2966153	3.12786	0.657663	3.60819	1	0.333975	0.395	0.830471	1.54184	0.0735817	1.81372	0.0537978	1.8638
50	Group8	GB43908	6459109	6472732	LOC724933		FBgn0038349	CG6045=N/A		1					1	6455676	0.507581	6456720	5.31771	6456799	3.14515	0.44746	4.72966	0	0.120113	0.231	1.97809	1.44967	-0.0657633	2.28469	0.121325	1.47478
51	Group8	GB52840	9400642	9431296	LOC413568		FBgn0264339	N/A=N/A		1	6				7	9430105	0.719141	9428049	7.54725	9428844	3.4284	0.552684	5.78155	1	0.196024	0.246	1.38028	1.541	0.0276162	1.88774	0.0429666	1.82534
52	Group8	GB52835	9419660	9422801							4			2	6	9421803	0.719141	9420996	6.77287	9421803	3.53289	0.719141	5.02019	0	0.241982	0.302	1.88662	1.77501	0.0329913	1.89076	0.0483819	1.8398
53	Group10	GB51014	11441399	11457305	LOC552261	EF-hand domain-containing protein CG10641-like	FBgn0032731	CG10641=N/A			1				1	11442072	0.763121	11442778	4.97915	11442408	3.2226	0.708187	3.67681	0	0.179667	0.219	1.25912	1.34432	0.0313975	1.85663	0.0462376	1.78887
54	Group11	GB55058	4713231	4791939			FBgn0264386	N/A=N/A			27				27	4773616	0.453767	4723974	5.63429	4724005	3.22324	0.403509	5.63429	0	0.405691	1.335	3.65646	2.62697	0.0255178	1.98089	1.40609	0.946746
55	Group11	GB55059	4793896	4888109	LOC551883	voltage-dependent T-type calcium channel subunit alpha-1H-like	FBgn0264386	N/A=N/A			15		1	1	17	4794113	0.453767	4824024	5.15636	4825122	3.13213	0.403509	5.02319	0	0.417301	1.399	3.74785	2.70913	-0.00769649	2.0055	1.4374	0.972554
56	Group11	GB55054	4890478	4910781	LOC724397	tetratricopeptide repeat protein 39C-like	FBgn0033107	KOI=klaroid			1				1	4897273	0.42842	4897187	4.66861	4896829	3.05053	0.403509	4.58532	0	0.304356	1.019	3.25471	2.3949	0.146962	1.85578	0.949982	1.06773
57	Group11	GB54052	5169001	5173927	LOC409136	inositol trisphosphate phosphatase	FBgn0036273	CG10426=N/A					1		1	5168049	0.403509	5169852	4.74615	5170850	3.0733	0.403509	4.74615	0	0.445017	1.429	3.12851	2.40657	0.0171573	1.98799	1.3571	1.05032
58	Group11	GB49845	6157304	6187718	LOC412215	uncharacterized LOC412215	FBgn0001311	KKV=krotzkopf verkehrt			10		1		11	6170549	0.705038	6181390	7.25048	6181380	3.4294	0.437713	6.76155	0	0.171343	0.158	1.62405	1.31156	0.0747662	1.5268	0.0533481	1.66235
59	Group11	GB49846	6191412	6192613						1	1				2	6191122	0.527897			6191122	3.23112	0.527897		0	0.140522	0.385		1.23242	0.0766703	1.80086	-0.0437956	2.11375
60	Group11	GB43517	6242858	6246290	LOC727052	uncharacterized LOC727052						1			1	6245010	0.626738			6245010	3.5127	0.626738		0	0.0719651	0.109		0.490085	0.00229213	1.97897	0.0121945	1.88812
61	Group11	GB43519	6284625	6295008	LOC411614	uncharacterized LOC411614	FBgn0004842	NEPYR=Neuropeptide Y receptor-like		3	14	1	2		20	6285044	0.925797	6289224	8.14844	6285044	4.01221	0.925797	5.80909	0	0.343842	0.51	2.92557	2.06341	0.00898088	1.98239	0.0871516	1.82911
62	Group11	GB43516	6296490	6300564	LOC727037	lipase member H-A-like	FBgn0032029	CG17292=N/A			1				1	6297468	0.673704	6297788	5.68298	6297535	3.09647	0.42192	4.74437	0	0.325944	0.274	0.539729	1.27686	0.0659754	1.75921	0.159713	1.41711
63	Group11	GB43514	6305565	6308093	LOC727032†	pancreatic lipase-related protein 3-like	FBgn0030827	CG18258=N/A					1		1	6305601	0.429513	6305601	9.05497	6305601	3.70948	0.429513	9.05497	0	0.245086	0.296	4.2349	2.3601	0.173953	1.41232	0.021933	1.9259
64	Group11	GB47254	7253888	7348928	LOC412865†	hypothetical protein LOC412865	FBgn0260660	MP=multiplexin			2				2	7288790	0.673704	7272690	5.82251	7272690	3.22149	0.396894	5.82251	0	0.15207	0.161	0.48908	1.02937	0.0312667	1.8058	0.0401533	1.7506
65	Group11	GB47256	7436068	7463083						1	1				2	7462025	0.75436	7467908	5.54815	7467908	3.06322	0.331281	5.54815	1	0.242157	0.233	1.06722	1.51477	0.0657332	1.71788	0.0490406	1.78953
66	Group11	GB47251	7484234	7505078						3					3	7476322	0.763121	7511735	6.043	7511778	3.14612	0.558265	4.14361	1	0.154632	0.168	0.245607	0.971957	0.0360338	1.78551	0.0553268	1.67067
67	Group11	GB47257	7522102	7565428	LOC412865†	hypothetical protein LOC412865	FBgn0260660	MP=multiplexin			2				2	7518684	0.763121	7537048	5.40428	7537037	3.14026	0.400175	5.17085	1	0.130329	0.135	0.530382	1.03926	0.0268923	1.8008	0.032517	1.75913
68	Group11	GB44981	11905758	11913682	LOC100576773		FBgn0032910	CG9265=N/A		2					2	11910381	0.805714	11915847	5.6537	11913900	3.30315	0.708187	3.97919	1	0.277289	0.285	1.54199	1.65516	0.0245289	1.91393	0.0918905	1.67758
69	Group11	GB44980	11918020	11925298	LOC409260	epidermal retinol dehydrogenase 2-like	FBgn0032910	CG9265=N/A		1	13	1	2		17	11916283	0.886993	11923808	6.73128	11923867	3.82934	0.846985	5.64822	1	0.410692	0.549	2.10379	2.09185	0.0771418	1.85949	0.0995965	1.81859
70	Group11	GB44917	12827348	12878110	LOC408318*	hypothetical protein LOC408318	FBgn0052432	CG32432=N/A		13	154				167	12846152	1	12862815	10.6464	12862728	5.52287	1	9.82465	1	0.415584	0.651	2.62511	2.29264	0.0662897	1.89817	0.0556892	1.91446
71	Group11	GB45238	12861995	12862279									3		3	12862051	1	12862006	7.27214	12862051	4.68492	1	6.39079	1	0.657017	1.136	5.96163	3.57286	0.0549044	1.95167	0.0469592	1.95866
72	Group11	GB45239	12862923	12865702	LOC100576557	uncharacterized LOC100576557					14	5	7		26	12863175	1	12863057	11.8482	12863175	5.00129	1	9.50326	1	0.53968	0.953	5.64272	3.23707	0.0618052	1.93515	0.0398446	1.95819
73	Group11	GB45242	12922368	12923267	LOC100576629					2					2	12922841	0.805714	12923593	6.93272	12923593	3.2024	0.308005	6.93272	1	0.266249	0.258	1.14733	1.60074	0.017505	1.93215	0.0568632	1.7796
74	Group11	GB45244	12945669	13001014						1	25				26	12967183	0.805714	12945762	7.10464	12970462	3.39506	0.705038	4.42484	0	0.17741	0.19	1.22866	1.37133	0.0278623	1.85336	0.0626087	1.67048
75	Group11	GB44913	13016700	13053755	fng	fringe glycosyltransferase	FBgn0011591	FNG=fringe		7					7	13014604	0.763121	13011868	7.84209	13011841	3.62239	0.563896	6.81557	0	0.112164	0.115	0.277022	0.854391	0.0374551	1.6743	0.0349342	1.69622
76	Group11	GB45263	13231804	13236989	LOC409241	prohormone-4	FBgn0051221	CG31221=N/A						3	3	13235143	0.846985	13236633	6.2225	13236698	3.47969	0.58329	5.71514	1	0.221309	0.401	2.3197	1.68341	0.0690714	1.82775	-0.0118024	2.02943
77	Group11	GB45300	13633861	13637671	LOC409942	interference hedgehog-like	FBgn0040388	BOI=brother of ihog		1					1	13638460	0.578164	13635668	2.99565	13638460	3.35228	0.578164		0	0.129078	0.168	0.915853	1.33286	0.0730117	1.56541	0.07889	1.53042
78	Group11	GB43203	14169854	14183507	LOC552375	niemann-Pick C1 protein-like	FBgn0024320	NPC1A=Niemann-Pick type C-1a			1				1	14174711	0.469365	14175632	5.95477	14175446	3.12456	0.366352	5.46651	0	0.0897015	0.094	0.773816	0.823132	0.0126219	1.86572	0.061309	1.34778
79	Group12	GB40223	1031326	1032935						1					1	1026172	0.498144	1029753	3.13296	1026172	3.12716	0.498144		0	0.0410772	0.037	-0.209936	0.28552	0.00716505	1.80635	0.0685985	0.145987
80	Group12	GB40687	6249202	6260250	LOC100576250†	hypothetical protein LOC100576250				1					1	6263492	0.605057	6262188	6.32024	6262188	3.06805	0.281499	6.32024	0	0.0548748	0.053	0.0373149	0.455401	0.0138569	1.73855	0.0523213	1.01281
81	Group13	GB40077	4529831	4540200	LOC726040	probable 4-coumarate--CoA ligase 3-like	FBgn0027601	CG9009=N/A			4				4	4532093	0.805714	4531516	6.64692	4532630	3.4764	0.805714	4.08703	0	0.207748	0.223	0.969502	1.2353	0.0364413	1.83659	0.0650208	1.70843
82	Group13	GB49919	8455783	8459773	LOC724687	uncharacterized LOC724687	FBgn0033845	MARS=mars				2	1		3	8458509	0.805714	8454721	5.06498	8458509	3.17319	0.805714	3.13684	0	0.255967	0.369	1.86844	1.7217	0.0504907	1.86317	0.0283991	1.92304
83	Group13	GB49918	8460765	8661327	IKKgamma	inhibitor of kappaB kinase gamma	FBgn0041205	KEY=kenny					1		1	8461560	0.460781	8461339	5.49145	8461560	3.08103	0.460781	4.334	0	0.0436558	0.04	0.029097	0.355611	0.0297028	1.25743	0.0304948	1.23763
84	Group13	GB49899	9333608	9396120	LOC724962	uncharacterized LOC724962	FBgn0263846	N/A=N/A			1				1	9374816	0.805714	9378491	5.42413	9377843	3.0757	0.660482	3.43048	1	0.132383	0.147	0.703684	1.06945	0.0451485	1.69287	0.0433749	1.70493
85	Group13	GB49874	9400070	9400318						1					1	9399935	0.719141	9398509	4.42878	9398457	3.07271	0.563896	3.79985	0	0.269991	0.226	0.706795	1.31715	0.162257	1.28205	0.104983	1.53548
86	Group13	GB49880	9437653	9443752	LOC100577436†	hypothetical protein LOC100577436					1				1	9444385	0.763121	9437499	3.89934	9438452	3.0939	0.719141	3.18266	0	0.323513	0.307	2.02979	1.93246	0.21598	1.29648	0.105736	1.65558
87	Group13	GB49882	9481156	9511238	Shaw	potassium voltage-gated channel protein Shaw	FBgn0003386	SHAW=Shaker cognate w			1				1	9487544	0.719141	9506333	6.33823	9506357	3.1623	0.335759	6.16181	0	0.118888	0.131	0.557061	0.962376	0.0219878	1.83215	0.0582682	1.5552
88	Group13	GB49897	9514621	9531703	LOC724645	uncharacterized LOC724645	FBgn0031490	CG17264=N/A			3				3	9518508	0.719141	9518321	7.00962	9518508	3.12856	0.719141	3.35715	0	0.118598	0.193	0.981492	1.13302	0.0119703	1.93798	0.0191103	1.90098
89	Group13	GB49886	9595240	9599156	CYP6AS2†	probable cytochrome P450 6a14	FBgn0033304	CYP6A13=Cyp6a13		1					1	9599556	0.673704	9599306	4.62691	9599556	3.56946	0.673704		0	0.157801	0.207	0.893638	1.30971	-0.00594436	2.02872	0.199346	1.03698
90	Group13	GB40288	9703745	9707409	CYP6AS1†	probable cytochrome P450 6a14	FBgn0033304	CYP6A13=Cyp6a13		1		2			3	9705733	0.75436	9706144	4.15237	9703273	3.28487	0.558265		0	0.279182	0.363	1.37078	1.82133	0.0601547	1.83428	0.0871649	1.75988
91	Group14	GB48486	1879289	1970281			FBgn0002573	SENS=senseless			1				1	1890615	0.673704	1893820	5.81481	1893739	3.1102	0.560234	3.94944	0	0.174916	0.16	0.146932	0.790622	0.0534187	1.66613	0.0576096	1.63994
92	Group14	GB52756	7714473	7719179	LOC408474	apyrase	FBgn0259101	CG42249=N/A		1					1	7719354	0.846985	7719729	5.00003	7719354	3.06001	0.846985	2.73921	1	0.167577	0.215	0.242755	0.863348	0.0331704	1.84572	0.0219138	1.89808
93	Group14	GB52757	7721267	7738577	LOC408473	uncharacterized LOC408473					7				7	7726445	0.842353	7726372	7.73405	7726445	3.97166	0.842353	6.64956	0	0.138051	0.162	0.49847	0.854738	0.0197396	1.87815	0.0416793	1.74272
94	Group15	GB50602	5243089	5250708	LOC411694	e3 ubiquitin-protein ligase KCMF1-like	FBgn0037655	CG11984=N/A			1			1	2	5250833	0.673704	5246988	5.66684	5248800	3.19096	0.428365	5.21591	0	0.247576	0.442	2.27778	1.50687	0.014948	1.96618	0.0621677	1.85935
95	Group16	GB54404	458013	469761	LOC550828	elongation of very long chain fatty acids protein AAEL008004-like	FBgn0051522	CG31522=N/A			2				2	466502	0.611184	467669	5.95051	467204	3.17834	0.459579	4.82511	0	0.171399	0.182	1.57434	1.45165	0.087824	1.51745	0.00450786	1.97523
96	Group16	GB54316	1160193	1240670	CCAPR	cardioacceleratory peptide receptor	FBgn0039396	CCAPR=Cardioacceleratory peptide receptor			3				3	1160857	0.673704	1236739	7.95016	1236636	3.1333	0.29453	6.64601	1	0.171621	0.185	0.984471	1.27978	0.0347021	1.81242	0.040629	1.78038
97	Group16	GB45973	6395623	6403692	Ddc	dopa decarboxylase	FBgn0000422	DDC=Dopa decarboxylase			21	3	2		26	6397433	0.886993	6396790	9.22078	6396828	4.02999	0.804417	7.50495	1	0.233404	0.32	1.52204	1.50435	0.045331	1.85834	0.0150146	1.95308
	* Locus discontinued in NCBI Annotation Release 102 (AR102)
	† Locus annotation from Amel_4.5
	‡ Locus established with BLAST (100% peptide identity, but slightly shifted overlapping gene coordinates between OGSv3.2 and AR102)
